# Supplementary material for: Spatiotemporal brain hierarchies of auditory memory recognition and predictive coding
Source: Nat Commun. 2024 May 21;15:4313. doi: 10.1038/s41467-024-48302-4 (PMC11109219; doi:10.1038/s41467-024-48302-4)
Supplement: Supplementary file 5 — Supplementary Data 2 [file 41467_2024_48302_MOESM5_ESM.xlsx]

## Sheet: M_vs_NewT1
Cluster #	Cluster size	MCS p-value	Testing time (1)	Testing time (end)	Training time (1)	Training time (end)
1	18985	< .001	1.216	2.576	1.196	2.608
2	3324	< .001	0.524	0.848	0.528	0.848
3	924	< .001	0.904	1.156	0.532	0.764
4	893	< .001	0.996	1.18	0.992	1.168
5	876	< .001	0.528	0.7	1.652	1.82
6	866	< .001	1.652	1.82	0.528	0.704
7	613	< .001	0.532	0.696	1.252	1.404
8	579	< .001	0.532	0.7	0.9	1.02
9	541	< .001	1.64	1.788	1.232	1.376
10	525	< .001	1.248	1.492	0.892	1.108
11	485	< .001	1	1.18	1.372	1.5
12	464	< .001	1.248	1.36	1.632	1.748
13	463	< .001	0.9	0.98	1.64	1.792
14	413	< .001	1.32	1.48	0.576	0.684
15	373	< .001	0.9	1.008	0.9	1.008
16	354	< .001	1.64	1.776	0.904	0.996
17	344	< .001	2.432	2.512	2.552	2.708
18	257	< .001	1.968	2.06	0.568	0.656
19	230	< .001	0.892	0.956	1.244	1.34
20	221	< .001	0.608	0.696	1.02	1.104
21	202	< .001	2.512	2.608	2.448	2.508
22	199	< .001	0.58	0.66	1.976	2.052
23	187	< .001	0.76	0.848	0.788	0.848
24	176	< .001	2.316	2.428	2.548	2.608
25	169	< .001	1.444	1.512	1.116	1.2
26	164	< .001	1.428	1.504	1.776	1.876
27	159	< .001	1.776	1.856	1.428	1.504
28	158	< .001	0.724	0.824	1.116	1.176
29	148	< .001	1.824	1.92	2.732	2.78
30	143	< .001	1.252	1.308	0.532	0.596
31	142	< .001	0.7	0.76	1.4	1.496
32	140	< .001	2.476	2.564	0.744	0.796
33	130	< .001	1.996	2.096	1.08	1.12
34	116	< .001	0.968	1.016	1.312	1.404
35	111	< .001	0.652	0.688	1.412	1.484
36	108	< .001	0.604	0.648	1.416	1.504
37	103	< .001	1.448	1.5	1.704	1.764
38	101	< .001	2.512	2.572	0.596	0.656
39	100	< .001	1.916	1.98	0.512	0.56
40	99	< .001	2.648	2.704	2.452	2.508
41	97	< .001	1.1	1.144	0.616	0.688
42	93	< .001	2.432	2.492	2.712	2.748
43	87	< .001	0.52	0.564	1.928	1.988
44	87	< .001	0.56	0.616	0.12	0.168
45	86	< .001	0.652	0.688	1.116	1.168
46	85	< .001	1.552	1.632	2.512	2.56
47	84	< .001	1.552	1.608	1.72	1.772
48	84	< .001	2.532	2.568	0.964	1.024
49	81	< .001	1.656	1.732	0.068	0.1
50	80	< .001	0.688	0.724	2	2.044
51	80	< .001	0.684	0.72	2.072	2.14
52	78	< .001	0.596	0.652	2.536	2.572
53	72	< .001	1.472	1.516	2.156	2.196
54	71	< .001	2.66	2.712	1.86	1.92
55	70	< .001	2	2.044	0.688	0.72
56	69	< .001	1.14	1.184	2.16	2.2
57	67	< .001	1.308	1.36	1.772	1.8
58	67	< .001	1.444	1.508	0.716	0.756
59	67	< .001	1.692	1.772	0.424	0.452
60	66	< .001	2.2	2.248	2.436	2.472
61	65	< .001	1.292	1.336	1.448	1.496
62	64	< .001	0.868	0.904	1.808	1.852
63	64	< .001	1.448	1.512	1.304	1.34
64	64	< .001	1.452	1.496	0.612	0.648
65	64	< .001	2.068	2.132	0.688	0.712
66	63	< .001	1.14	1.18	1.216	1.244
67	63	< .001	2.644	2.688	2.716	2.748
68	61	< .001	1.904	1.968	1.464	1.488
69	59	< .001	0.072	0.104	1.652	1.708
70	59	< .001	0.604	0.656	2.052	2.092
71	59	< .001	0.784	0.82	1.416	1.448
72	58	< .001	1.816	1.856	0.864	0.9
73	58	< .001	2.644	2.68	0.608	0.652
74	57	< .001	2.3	2.344	0.684	0.716
75	56	< .001	2.568	2.62	2.28	2.308
76	56	< .001	2.712	2.748	2.452	2.492
77	55	< .001	2.6	2.632	1.916	1.96
78	54	< .001	1.136	1.184	2.056	2.096
79	54	< .001	2.052	2.092	1.148	1.184
80	53	< .001	1.368	1.396	2.524	2.572
81	53	< .001	1.488	1.52	2.296	2.344
82	53	< .001	1.54	1.616	1.776	1.796
83	53	< .001	2.336	2.396	-0.072	-0.056
84	52	< .001	0.076	0.092	0.532	0.588
85	52	< .001	1.464	1.484	1.92	1.976
86	52	< .001	2.712	2.752	2.64	2.684
87	51	< .001	0.18	0.216	1.772	1.8
88	51	< .001	0.616	0.648	2.644	2.68
89	51	< .001	0.76	0.8	2.508	2.552
90	50	< .001	0.268	0.312	1.772	1.796
91	50	< .001	0.632	0.664	2.168	2.204
92	50	< .001	1.776	1.804	0.18	0.22
93	50	< .001	2.12	2.148	2.408	2.448
94	49	< .001	0.536	0.572	1.168	1.204
95	49	< .001	1.768	1.796	1.564	1.62
96	49	< .001	2.184	2.212	1.988	2.032
97	49	< .001	2.388	2.424	1.496	1.528
98	48	< .001	1.108	1.168	1.524	1.552
99	48	< .001	1.508	1.544	2.384	2.432
100	48	< .001	2.516	2.564	1.56	1.596
101	48	< .001	2.552	2.6	2.64	2.664
102	47	< .001	2.556	2.608	2.364	2.4
103	47	< .001	2.572	2.612	2.688	2.728
104	46	< .001	0.724	0.776	1.064	1.108
105	46	< .001	1.484	1.516	2.236	2.272
106	46	< .001	1.708	1.748	1.464	1.496
107	46	< .001	2.008	2.068	0.904	0.924
108	46	< .001	2.32	2.364	2.692	2.744
109	46	< .001	2.448	2.472	2.2	2.236
110	46	< .001	2.636	2.672	1.368	1.396
111	46	< .001	2.704	2.748	1.936	1.96
112	45	< .001	0.14	0.176	1.876	1.92
113	45	< .001	0.592	0.636	0.424	0.448
114	45	< .001	0.82	0.844	0.916	0.96
115	45	< .001	1.484	1.524	2.532	2.56
116	45	< .001	2.42	2.476	-0.072	-0.056
117	44	< .001	0.564	0.616	2.056	2.104
118	44	< .001	1.04	1.068	0.604	0.644
119	44	< .001	2.36	2.428	1.612	1.64
120	44	< .001	2.708	2.748	2.584	2.628
121	43	< .001	0.372	0.404	1.752	1.788
122	43	< .001	1.936	1.964	2.704	2.748
123	42	< .001	0.768	0.792	2.304	2.344
124	42	< .001	1.304	1.336	1.212	1.248
125	42	< .001	1.416	1.444	0.788	0.816
126	41	< .001	1.196	1.244	2.076	2.1
127	41	< .001	2.356	2.4	0.804	0.832
128	41	< .001	2.936	2.956	0.596	0.656
129	40	< .001	0.54	0.564	1.404	1.444
130	40	< .001	0.888	0.932	2.168	2.196
131	40	< .001	1.08	1.1	2	2.04
132	40	< .001	1.38	1.42	0.536	0.56
133	40	< .001	1.82	1.852	2.944	2.972
134	40	< .001	1.856	1.884	1.432	1.476
135	40	< .001	2.732	2.756	1.86	1.908
136	39	< .001	1.412	1.432	0.7	0.744
137	39	< .001	1.588	1.62	0.18	0.208
138	39	< .001	2.12	2.16	0.588	0.616
139	38	< .001	0.748	0.796	2.168	2.192
140	38	< .001	1.176	1.208	2.472	2.492
141	38	< .001	1.932	1.96	2.816	2.852
142	38	< .001	2.304	2.352	0.78	0.796
143	38	< .001	2.508	2.552	-0.072	-0.056
144	36	< .001	0.524	0.552	1.004	1.04
145	36	< .001	0.812	0.836	2.356	2.4
146	36	< .001	0.904	0.932	2.008	2.044
147	36	< .001	1.044	1.068	0.808	0.844
148	36	< .001	1.112	1.144	0.716	0.74
149	36	< .001	1.212	1.248	1.304	1.332
150	36	< .001	2.392	2.42	1.144	1.18
151	36	< .001	2.672	2.7	2.372	2.42
152	35	< .001	0.12	0.136	1.652	1.704
153	35	< .001	0.428	0.452	1.056	1.092
154	35	< .001	0.672	0.712	2.512	2.54
155	35	< .001	0.684	0.72	2.316	2.344
156	35	< .001	0.956	0.98	0.428	0.46
157	35	< .001	1.148	1.184	2.388	2.42
158	35	< .001	1.364	1.4	2.712	2.74
159	35	< .001	2.44	2.52	-0.048	-0.036
160	34	< .001	0.116	0.152	0.568	0.596
161	34	< .001	1.264	1.308	0.072	0.088
162	34	< .001	1.324	1.34	1.576	1.62
163	34	< .001	2.168	2.196	1.144	1.18
164	34	< .001	2.384	2.424	0.78	0.796
165	34	< .001	2.508	2.54	0.688	0.712
166	34	< .001	2.568	2.604	2.404	2.428
167	33	< .001	0.376	0.396	2.424	2.464
168	33	< .001	0.764	0.792	2.392	2.42
169	33	< .001	1.08	1.112	2.164	2.196
170	33	< .001	1.224	1.244	1.14	1.164
171	33	< .001	1.276	1.32	2.156	2.196
172	33	< .001	1.384	1.412	2.404	2.432
173	33	< .001	2.052	2.084	0.784	0.808
174	33	< .001	2.156	2.2	1.084	1.1
175	32	< .001	0.54	0.552	2.16	2.208
176	32	< .001	1.548	1.58	2.64	2.656
177	31	< .001	-0.052	-0.04	2.44	2.496
178	31	< .001	0.116	0.132	1.916	1.96
179	31	< .001	0.788	0.82	1.224	1.248
180	31	< .001	1.268	1.3	0.244	0.264
181	31	< .001	1.948	1.984	0.96	0.98
182	31	< .001	2.652	2.664	2.552	2.604
183	31	< .001	2.656	2.676	2.64	2.676
184	30	< .001	0.58	0.616	1.072	1.088
185	30	< .001	1.176	1.208	0.54	0.56
186	30	< .001	1.912	1.956	0.116	0.128
187	30	< .001	2.06	2.112	-0.072	-0.06
188	30	< .001	2.444	2.468	0.596	0.624
189	30	< .001	2.516	2.544	2.64	2.672
190	30	< .001	2.528	2.56	1.372	1.392
191	30	< .001	2.668	2.696	1.524	1.548
192	29	< .001	0.18	0.208	0.372	0.392
193	29	< .001	0.54	0.576	2.024	2.04
194	29	< .001	1.664	1.692	0.86	0.884
195	29	< .001	1.772	1.812	0.28	0.304
196	29	< .001	2.212	2.24	0.688	0.708
197	29	< .001	2.404	2.424	0.672	0.708
198	28	< .001	0.284	0.316	2.452	2.472
199	28	< .001	0.78	0.808	2.064	2.084
200	28	< .001	1.116	1.14	1.776	1.808
201	28	< .001	1.352	1.396	1.228	1.248
202	28	< .001	1.52	1.544	1.124	1.152
203	28	< .001	1.528	1.552	2.668	2.688
204	28	< .001	1.672	1.688	1.448	1.484
205	28	< .001	1.948	1.976	1.416	1.436
206	28	< .001	2.188	2.212	2.52	2.548
207	28	< .001	2.412	2.444	2.192	2.216
208	28	< .001	2.656	2.676	2.504	2.536
209	27	< .001	0.96	0.996	1.948	1.964
210	27	< .001	1.428	1.448	2.536	2.572
211	27	< .001	1.688	1.72	0.352	0.364
212	27	< .001	1.9	1.92	0.536	0.556
213	27	< .001	2.512	2.544	1.432	1.452
214	27	< .001	2.712	2.736	2.324	2.364
215	26	< .001	-0.072	-0.06	2.336	2.392
216	26	< .001	0.108	0.132	1.156	1.188
217	26	< .001	0.532	0.56	0.076	0.092
218	26	< .001	0.584	0.62	2.12	2.14
219	26	< .001	0.584	0.6	2.232	2.26
220	26	< .001	0.86	0.88	1.664	1.692
221	26	< .001	1.764	1.788	0.868	0.888
222	26	< .001	2.284	2.316	1.076	1.096
223	26	< .001	2.488	2.516	1.5	1.524
224	25	< .001	0.188	0.212	0.908	0.94
225	25	< .001	0.3	0.332	1.18	1.196
226	25	< .001	0.72	0.744	0.924	0.952
227	25	< .001	0.872	0.9	2.104	2.128
228	25	< .001	0.904	0.932	0.072	0.088
229	25	< .001	1.072	1.096	2.292	2.32
230	25	< .001	1.124	1.152	1.308	1.328
231	25	< .001	1.308	1.336	1.544	1.56
232	25	< .001	1.552	1.584	2.728	2.744
233	25	< .001	1.668	1.704	0.112	0.132
234	25	< .001	2.036	2.064	2.364	2.384
235	25	< .001	2.648	2.672	0.456	0.472
236	24	< .001	0.34	0.368	1.696	1.716
237	24	< .001	0.428	0.452	0.956	0.976
238	24	< .001	0.924	0.94	0.724	0.752
239	24	< .001	1.072	1.096	0.624	0.648
240	24	< .001	1.172	1.204	0.124	0.144
241	24	< .001	1.356	1.38	1.524	1.552
242	24	< .001	1.368	1.396	2.628	2.656
243	24	< .001	1.628	1.644	2.668	2.696
244	24	< .001	1.756	1.792	0.704	0.724
245	24	< .001	2.256	2.276	0.628	0.66
246	24	< .001	2.256	2.276	1.18	1.212
247	24	< .001	2.82	2.856	2.46	2.48
248	23	< .001	0.064	0.088	0.64	0.66
249	23	< .001	0.148	0.16	2.02	2.052
250	23	< .001	0.6	0.624	2.512	2.536
251	23	< .001	0.64	0.664	2.472	2.504
252	23	< .001	0.72	0.752	1.04	1.056
253	23	< .001	0.728	0.76	-0.072	-0.056
254	23	< .001	0.96	0.976	1.972	1.996
255	23	< .001	1.132	1.152	2.248	2.276
256	23	< .001	1.52	1.548	1.36	1.376
257	23	< .001	1.58	1.624	-0.084	-0.068
258	23	< .001	1.648	1.668	0.324	0.344
259	23	< .001	1.824	1.848	0.32	0.344
260	23	< .001	2.356	2.4	-0.012	-0.008
261	23	< .001	2.484	2.516	1.896	1.908
262	23	< .001	2.836	2.872	0.46	0.472
263	22	< .001	-0.048	-0.04	0.368	0.412
264	22	< .001	0.204	0.224	0.32	0.336
265	22	< .001	0.356	0.384	1.104	1.12
266	22	< .001	0.536	0.556	1.052	1.072
267	22	< .001	0.536	0.556	1.08	1.1
268	22	< .001	0.696	0.724	2.548	2.568
269	22	< .001	0.896	0.912	1.932	1.96
270	22	< .001	1.152	1.18	0.8	0.824
271	22	< .001	1.484	1.5	2.636	2.656
272	22	< .001	1.516	1.528	1.864	1.9
273	22	< .001	1.572	1.592	1.448	1.476
274	22	< .001	1.696	1.72	2.184	2.208
275	22	< .001	1.916	1.948	2.6	2.624
276	22	< .001	2.872	2.896	2.788	2.808
277	21	< .001	-0.048	-0.036	0.696	0.724
278	21	< .001	0.072	0.088	0.904	0.932
279	21	< .001	0.344	0.372	1.004	1.02
280	21	< .001	1.196	1.216	2.176	2.192
281	21	< .001	1.468	1.488	1.676	1.692
282	21	< .001	1.636	1.656	1.404	1.424
283	21	< .001	1.756	1.788	0.384	0.396
284	21	< .001	2.196	2.208	2.412	2.44
285	21	< .001	2.368	2.392	2.684	2.7
286	21	< .001	2.472	2.492	1.568	1.584
287	21	< .001	2.524	2.54	2.556	2.584
288	21	< .001	2.652	2.676	1.556	1.584
289	21	< .001	2.688	2.7	2.284	2.308
290	21	< .001	2.812	2.828	0.384	0.412
291	20	< .001	-0.052	-0.04	1.672	1.696
292	20	< .001	0.54	0.56	1.9	1.92
293	20	< .001	0.66	0.68	1.252	1.284
294	20	< .001	0.776	0.792	2.244	2.264
295	20	< .001	1.064	1.096	0.54	0.556
296	20	< .001	1.464	1.484	1.212	1.232
297	20	< .001	1.572	1.584	2.468	2.492
298	20	< .001	1.784	1.804	0.728	0.752
299	20	< .001	1.864	1.88	2.944	2.968
300	20	< .001	2.26	2.288	1.16	1.176
301	20	< .001	2.384	2.408	1.888	1.908
302	20	< .001	2.532	2.56	1.484	1.5
303	20	< .001	2.648	2.676	1.508	1.52
304	20	< .001	2.796	2.812	2.804	2.832
305	20	< .001	2.9	2.928	2.952	2.968
306	20	< .001	2.92	2.944	2.9	2.916
307	20	< .001	2.94	2.968	1.836	1.848
308	19	< .001	0.244	0.26	1.168	1.192
309	19	< .001	0.312	0.332	1.056	1.084
310	19	< .001	0.576	0.596	0.024	0.044
311	19	< .001	1.416	1.44	-0.052	-0.036
312	19	< .001	1.5	1.524	0.072	0.088
313	19	< .001	1.692	1.704	2.008	2.04
314	19	< .001	1.764	1.78	2.732	2.76
315	19	< .001	1.888	1.904	2.956	2.972
316	19	< .001	2.004	2.032	1.872	1.896
317	19	< .001	2.076	2.104	0.588	0.6
318	19	< .001	2.416	2.448	2.136	2.144
319	19	< .001	2.472	2.488	1.176	1.192
320	19	< .001	2.488	2.5	0.832	0.856
321	19	< .001	2.636	2.66	1.484	1.5
322	19	< .001	2.796	2.816	2.728	2.744
323	18	< .001	0.092	0.112	1.624	1.648
324	18	< .001	0.16	0.168	0.892	0.928
325	18	< .001	0.46	0.472	2.844	2.872
326	18	< .001	0.632	0.656	0.072	0.084
327	18	< .001	0.68	0.696	2.176	2.196
328	18	< .001	0.724	0.736	1.664	1.684
329	18	< .001	1.032	1.056	1.204	1.228
330	18	< .001	1.176	1.2	0.244	0.26
331	18	< .001	1.404	1.42	1.536	1.56
332	18	< .001	1.492	1.512	2.08	2.096
333	18	< .001	1.508	1.528	2.644	2.668
334	18	< .001	1.54	1.572	2.34	2.356
335	18	< .001	1.704	1.732	0.86	0.88
336	18	< .001	1.828	1.844	0.66	0.68
337	18	< .001	1.888	1.916	0.14	0.16
338	18	< .001	1.916	1.948	1.72	1.728
339	18	< .001	2.344	2.364	2.6	2.62
340	18	< .001	2.452	2.48	-0.02	-0.008
341	18	< .001	2.488	2.516	0.64	0.656
342	18	< .001	2.976	2.996	-0.08	-0.068
343	17	< .001	0.032	0.044	0.576	0.596
344	17	< .001	0.076	0.096	1.716	1.732
345	17	< .001	0.108	0.12	0.944	0.972
346	17	< .001	0.28	0.3	0.176	0.196
347	17	< .001	0.516	0.536	1.176	1.196
348	17	< .001	0.568	0.588	0.08	0.092
349	17	< .001	0.808	0.836	1.248	1.26
350	17	< .001	0.828	0.852	2.152	2.168
351	17	< .001	0.976	0.992	2.536	2.556
352	17	< .001	1.384	1.396	2.176	2.2
353	17	< .001	1.404	1.42	1.64	1.656
354	17	< .001	1.404	1.42	1.308	1.336
355	17	< .001	1.44	1.444	2.176	2.22
356	17	< .001	1.436	1.448	2.512	2.532
357	17	< .001	1.86	1.88	1.508	1.524
358	17	< .001	1.892	1.908	2.636	2.652
359	17	< .001	2.256	2.284	1.14	1.152
360	17	< .001	2.348	2.38	1.508	1.52
361	17	< .001	2.592	2.636	0.776	0.784
362	17	< .001	2.872	2.892	2.868	2.888
363	16	< .001	-0.072	-0.056	2.512	2.528
364	16	< .001	0.308	0.328	0.964	0.984
365	16	< .001	0.34	0.36	0.956	0.968
366	16	< .001	0.536	0.556	0.428	0.44
367	16	< .001	0.628	0.644	1.116	1.136
368	16	< .001	0.64	0.66	1.984	1.996
369	16	< .001	0.688	0.708	2.204	2.216
370	16	< .001	0.748	0.768	2.488	2.5
371	16	< .001	0.804	0.824	1.488	1.508
372	16	< .001	1.16	1.168	2.008	2.036
373	16	< .001	1.428	1.444	2.58	2.596
374	16	< .001	1.46	1.48	0.996	1.004
375	16	< .001	1.54	1.556	2.616	2.628
376	16	< .001	2.172	2.184	1.964	1.984
377	16	< .001	2.208	2.236	1.08	1.096
378	16	< .001	2.248	2.264	0.78	0.792
379	16	< .001	2.316	2.336	0.592	0.608
380	16	< .001	2.368	2.38	2.044	2.064
381	16	< .001	2.448	2.48	0.144	0.152
382	16	< .001	2.52	2.528	2.396	2.424
383	16	< .001	2.528	2.552	1.132	1.148
384	16	< .001	2.54	2.56	1.172	1.188
385	16	< .001	2.616	2.628	0.068	0.096
386	16	< .001	2.64	2.66	1.556	1.572
387	16	< .001	2.792	2.804	2.872	2.892
388	16	< .001	2.804	2.828	2.616	2.624
389	16	< .001	2.876	2.908	-0.072	-0.056
390	16	< .001	2.956	2.984	1.896	1.904
391	16	< .001	2.988	3	0.276	0.292

## Sheet: M_vs_NewT2
Cluster #	Cluster size	MCS p-value	Testing time (1)	Testing time (end)	Training time (1)	Training time (end)
1	29776	< .001	0.876	2.78	0.876	2.832
2	1769	< .001	0.892	1.204	1.256	1.564
3	1413	< .001	1.256	1.56	0.892	1.16
4	1161	< .001	0.912	1.144	1.644	1.888
5	1072	< .001	1.652	1.888	0.904	1.116
6	538	< .001	1.64	1.748	1.244	1.388
7	456	< .001	2.576	2.692	2.408	2.584
8	427	< .001	1.256	1.38	1.64	1.724
9	401	< .001	1.736	1.86	1.428	1.58
10	331	< .001	1.444	1.608	1.74	1.82
11	261	< .001	0.104	0.196	1.232	1.38
12	236	< .001	1.368	1.476	2.488	2.632
13	227	< .001	1.468	1.564	2.304	2.42
14	183	< .001	2.444	2.548	2.192	2.244
15	172	< .001	1.1	1.176	1.332	1.396
16	167	< .001	0.316	0.436	0.1	0.156
17	162	< .001	0.112	0.176	0.108	0.18
18	156	< .001	2.9	3	0.128	0.196
19	151	< .001	0	0.04	0.924	1.028
20	149	< .001	1.228	1.356	0.108	0.148
21	146	< .001	0.096	0.196	2.932	3
22	140	< .001	0.936	1.02	0.1	0.168
23	132	< .001	2.664	2.704	1.868	1.928
24	123	< .001	1.404	1.5	1.148	1.192
25	121	< .001	1.348	1.436	1.736	1.792
26	111	< .001	0.1	0.156	0.936	1.02
27	110	< .001	2.104	2.176	2.392	2.436
28	107	< .001	0.508	0.576	0.164	0.204
29	107	< .001	2.104	2.152	1.808	1.868
30	101	< .001	1.332	1.392	1.112	1.172
31	100	< .001	2.928	3	2.952	2.992
32	99	< .001	0.932	0.992	-0.008	0.044
33	97	< .001	0.392	0.452	0.168	0.212
34	94	< .001	2.668	2.72	1.564	1.616
35	93	< .001	2.72	2.756	2.772	2.844
36	90	< .001	0.264	0.308	0.164	0.216
37	86	< .001	1.492	1.528	2.544	2.628
38	85	< .001	0.616	0.64	2.156	2.264
39	84	< .001	1.872	1.924	2.668	2.7
40	79	< .001	2.548	2.592	1.412	1.46
41	78	< .001	0.532	0.592	0.908	0.944
42	78	< .001	0.816	0.888	-0.028	0.016
43	78	< .001	2.848	2.884	2.724	2.764
44	77	< .001	1.096	1.156	1.24	1.3
45	77	< .001	2.7	2.748	2.408	2.468
46	75	< .001	1.872	1.944	1.528	1.568
47	74	< .001	0.82	0.884	-0.088	-0.06
48	74	< .001	2.864	2.92	2.94	2.988
49	73	< .001	2.716	2.788	1.62	1.656
50	72	< .001	2.656	2.708	1.484	1.544
51	71	< .001	0.368	0.432	1.148	1.188
52	71	< .001	2.44	2.504	2.724	2.764
53	71	< .001	2.548	2.632	1.512	1.544
54	70	< .001	2.016	2.048	1.82	1.888
55	69	< .001	1.808	1.868	2.104	2.14
56	67	< .001	0.108	0.156	0.884	0.924
57	67	< .001	1.46	1.5	1.656	1.7
58	66	< .001	2.744	2.776	1.564	1.616
59	65	< .001	1.756	1.788	1.36	1.42
60	64	< .001	1.996	2.028	1.372	1.436
61	63	< .001	2.74	2.776	1.852	1.9
62	62	< .001	0.124	0.152	1.636	1.7
63	62	< .001	2.328	2.376	2.628	2.664
64	62	< .001	2.804	2.86	0.004	0.048
65	61	< .001	0.16	0.2	0.16	0.2
66	60	< .001	1.368	1.428	2.34	2.36
67	60	< .001	1.468	1.52	2.004	2.028
68	60	< .001	1.984	2.016	1.776	1.824
69	59	< .001	2.112	2.14	0.356	0.408
70	59	< .001	2.724	2.764	2.852	2.888
71	59	< .001	2.792	2.82	2.72	2.76
72	58	< .001	2.74	2.776	1.94	1.968
73	57	< .001	0.48	0.524	0.128	0.156
74	56	< .001	2.004	2.028	1.468	1.52
75	56	< .001	2.404	2.436	2.104	2.144
76	56	< .001	2.548	2.584	1.556	1.596
77	56	< .001	2.744	2.788	2	2.028
78	55	< .001	-0.092	-0.06	0.812	0.864
79	55	< .001	0.18	0.2	0.524	0.576
80	53	< .001	0.332	0.38	0.164	0.2
81	52	< .001	1.372	1.44	2	2.016
82	51	< .001	1.828	1.884	2.02	2.04
83	51	< .001	2.576	2.62	2.212	2.236
84	50	< .001	0.352	0.396	2.108	2.14
85	50	< .001	2.616	2.668	2.348	2.38
86	49	< .001	-0.032	0.02	0.832	0.872
87	49	< .001	1.436	1.484	2.34	2.36
88	49	< .001	2.104	2.16	0.008	0.028
89	48	< .001	0.244	0.292	-0.1	-0.06
90	47	< .001	0.008	0.04	2.96	3
91	47	< .001	2.532	2.564	2.536	2.564
92	46	< .001	0.02	0.044	2.828	2.892
93	46	< .001	0.616	0.636	2.088	2.144
94	46	< .001	0.868	0.92	0.124	0.148
95	46	< .001	1.068	1.088	1.868	1.932
96	46	< .001	2.412	2.456	2.78	2.82
97	46	< .001	2.776	2.82	0.124	0.152
98	45	< .001	2.352	2.388	2.728	2.76
99	44	< .001	0.104	0.156	0.008	0.032
100	44	< .001	0.368	0.404	1.34	1.368
101	43	< .001	0.352	0.392	0.876	0.904
102	43	< .001	2.704	2.748	2.532	2.556
103	43	< .001	2.788	2.816	2.42	2.456
104	42	< .001	0.388	0.448	2.98	2.996
105	42	< .001	1.552	1.592	2.564	2.588
106	42	< .001	1.564	1.608	2.668	2.692
107	42	< .001	1.684	1.752	2.32	2.336
108	41	< .001	-0.036	-0.012	0.636	0.684
109	41	< .001	2.304	2.332	1.5	1.528
110	40	< .001	0.232	0.272	-0.04	-0.016
111	40	< .001	0.26	0.3	2.98	3
112	40	< .001	1.896	1.948	1.068	1.084
113	40	< .001	2.024	2.092	0.004	0.024
114	39	< .001	1.652	1.688	0.776	0.804
115	39	< .001	2.108	2.148	1.768	1.788
116	39	< .001	2.6	2.66	1.62	1.64
117	38	< .001	2.088	2.144	0.616	0.632
118	38	< .001	2.34	2.36	1.7	1.748
119	37	< .001	-0.088	-0.076	1.288	1.36
120	37	< .001	0.084	0.12	2.276	2.304
121	37	< .001	0.456	0.496	2.568	2.592
122	37	< .001	0.596	0.636	0.176	0.2
123	37	< .001	1.096	1.128	1.524	1.556
124	37	< .001	1.48	1.552	2.664	2.676
125	37	< .001	1.88	1.912	1	1.036
126	37	< .001	2.308	2.344	0.996	1.028
127	37	< .001	2.316	2.368	0.14	0.172
128	37	< .001	2.464	2.508	1.564	1.588
129	37	< .001	2.728	2.756	2.356	2.388
130	36	< .001	1.372	1.416	2.072	2.088
131	36	< .001	1.384	1.424	2.312	2.332
132	36	< .001	2.2	2.232	2.448	2.48
133	36	< .001	2.244	2.28	1.436	1.472
134	36	< .001	2.34	2.36	1.508	1.56
135	36	< .001	2.864	2.892	0.92	0.944
136	36	< .001	2.948	2.968	0.984	1.012
137	35	< .001	0.024	0.048	1.264	1.284
138	35	< .001	0.06	0.088	2.892	2.92
139	35	< .001	0.108	0.144	0.392	0.42
140	35	< .001	0.348	0.372	1.256	1.292
141	35	< .001	1.336	1.368	1.064	1.092
142	35	< .001	1.62	1.656	0.768	0.796
143	35	< .001	2.724	2.748	0.176	0.204
144	34	< .001	0.128	0.148	1.52	1.56
145	34	< .001	0.164	0.192	0.428	0.456
146	34	< .001	0.616	0.64	2.292	2.32
147	34	< .001	2.34	2.356	1.44	1.472
148	34	< .001	2.36	2.384	-0.004	0.028
149	33	< .001	0.008	0.036	2.784	2.836
150	33	< .001	0.02	0.052	2.296	2.316
151	33	< .001	0.276	0.308	0.128	0.148
152	33	< .001	0.504	0.54	0.08	0.116
153	33	< .001	0.616	0.632	1.32	1.368
154	33	< .001	1.348	1.372	1.524	1.556
155	32	< .001	0.128	0.14	0.196	0.24
156	32	< .001	0.16	0.196	1.776	1.804
157	32	< .001	0.188	0.216	2.792	2.816
158	32	< .001	0.28	0.304	2.804	2.828
159	32	< .001	0.604	0.648	0.288	0.304
160	32	< .001	0.848	0.88	0.06	0.1
161	32	< .001	1.652	1.68	0.128	0.152
162	32	< .001	1.912	1.932	1.152	1.176
163	32	< .001	2.148	2.172	0.072	0.112
164	32	< .001	2.696	2.748	2.324	2.34
165	32	< .001	2.788	2.836	2.608	2.64
166	31	< .001	0.624	0.7	-0.088	-0.08
167	31	< .001	0.9	0.928	0.724	0.752
168	31	< .001	2.492	2.536	1.504	1.528
169	31	< .001	2.56	2.592	0.832	0.86
170	31	< .001	2.892	2.92	0.06	0.088
171	30	< .001	-0.028	-0.008	1.92	1.964
172	30	< .001	0.072	0.096	0.068	0.096
173	30	< .001	0.08	0.116	0.612	0.628
174	30	< .001	0.132	0.148	0.272	0.304
175	30	< .001	0.728	0.752	0.912	0.928
176	30	< .001	0.872	0.9	0.356	0.392
177	30	< .001	0.892	0.928	2.936	2.96
178	30	< .001	0.924	0.948	2.868	2.896
179	30	< .001	0.992	1.028	0	0.024
180	30	< .001	1.096	1.132	0.096	0.112
181	30	< .001	1.236	1.268	-0.092	-0.068
182	30	< .001	2.556	2.58	2	2.024
183	30	< .001	2.772	2.812	2.648	2.668
184	29	< .001	-0.1	-0.072	2.924	2.964
185	29	< .001	-0.092	-0.068	1.236	1.272
186	29	< .001	-0.088	-0.068	2.316	2.356
187	29	< .001	0.004	0.028	1.148	1.176
188	29	< .001	0.176	0.196	2.724	2.76
189	29	< .001	0.404	0.444	2.528	2.544
190	29	< .001	0.948	0.992	0.176	0.192
191	29	< .001	1.148	1.184	0.372	0.396
192	29	< .001	1.28	1.32	0.076	0.096
193	29	< .001	1.328	1.34	1.732	1.788
194	29	< .001	2.292	2.316	0.016	0.052
195	29	< .001	2.32	2.36	-0.088	-0.068
196	28	< .001	0.348	0.392	2.456	2.472
197	28	< .001	1.048	1.088	1.36	1.38
198	28	< .001	1.1	1.116	1.388	1.416
199	28	< .001	1.964	1.996	0.452	0.48
200	28	< .001	2.004	2.012	1.68	1.732
201	28	< .001	2.42	2.444	0.128	0.16
202	27	< .001	0.176	0.2	0.6	0.62
203	27	< .001	0.288	0.308	0.716	0.74
204	27	< .001	0.36	0.392	0.516	0.528
205	27	< .001	1.016	1.036	1.872	1.912
206	27	< .001	2.112	2.144	1.268	1.296
207	27	< .001	2.408	2.456	2.72	2.732
208	27	< .001	2.476	2.52	2.128	2.152
209	27	< .001	2.64	2.664	0.172	0.2
210	27	< .001	2.952	2.984	2.868	2.896
211	26	< .001	0.18	0.2	2.64	2.664
212	26	< .001	0.284	0.308	0.608	0.64
213	26	< .001	0.62	0.64	0.516	0.548
214	26	< .001	1.568	1.592	1.32	1.336
215	26	< .001	2.232	2.26	0.616	0.632
216	26	< .001	2.46	2.5	1.416	1.428
217	26	< .001	2.528	2.552	2.8	2.82
218	26	< .001	2.804	2.824	2.532	2.552
219	26	< .001	2.964	3	0.06	0.084
220	25	< .001	0.008	0.028	2.12	2.14
221	25	< .001	0.06	0.084	2.416	2.44
222	25	< .001	0.404	0.428	0.392	0.42
223	25	< .001	0.98	0.996	1.196	1.22
224	25	< .001	1.164	1.188	0.404	0.432
225	25	< .001	1.412	1.436	-0.088	-0.068
226	25	< .001	1.412	1.452	2.668	2.68
227	25	< .001	1.444	1.46	2.244	2.272
228	25	< .001	1.548	1.572	1.184	1.208
229	25	< .001	1.868	1.888	1.068	1.092
230	25	< .001	2.38	2.404	1.564	1.592
231	25	< .001	2.444	2.492	2.7	2.712
232	25	< .001	2.632	2.66	2.212	2.24
233	25	< .001	2.668	2.7	1.624	1.644
234	25	< .001	2.8	2.824	0.28	0.3
235	25	< .001	2.932	2.96	2.9	2.92
236	25	< .001	2.94	2.96	0.916	0.936
237	24	< .001	-0.088	-0.072	1.488	1.524
238	24	< .001	0.008	0.024	2.904	2.936
239	24	< .001	0.012	0.032	2.724	2.748
240	24	< .001	0.084	0.096	1.58	1.616
241	24	< .001	0.284	0.3	2.72	2.748
242	24	< .001	0.364	0.38	1.756	1.784
243	24	< .001	1.228	1.252	1.488	1.508
244	24	< .001	1.86	1.892	2.576	2.588
245	24	< .001	1.92	1.952	-0.028	-0.012
246	24	< .001	2.124	2.14	0.86	0.892
247	24	< .001	2.204	2.224	0.096	0.116
248	24	< .001	2.624	2.644	2.292	2.316
249	24	< .001	2.864	2.892	1.264	1.292
250	24	< .001	2.932	2.952	1.18	1.208
251	24	< .001	2.932	2.952	1.26	1.288
252	23	< .001	0	0.024	2.364	2.384
253	23	< .001	0.004	0.028	2.944	2.964
254	23	< .001	0.128	0.152	0.48	0.496
255	23	< .001	1.12	1.176	0.008	0.02
256	23	< .001	1.192	1.22	0.976	0.996
257	23	< .001	1.504	1.516	2.488	2.536
258	23	< .001	1.916	1.944	0.972	0.988
259	23	< .001	2.292	2.304	0.1	0.136
260	23	< .001	2.56	2.584	1.944	1.964
261	23	< .001	2.724	2.744	2.476	2.5
262	23	< .001	2.844	2.872	2.632	2.652
263	23	< .001	2.984	3	0.208	0.244
264	23	< .001	2.988	3	0.268	0.296
265	22	< .001	-0.088	-0.076	1.412	1.436
266	22	< .001	0.06	0.096	2.316	2.328
267	22	< .001	0.356	0.368	2.98	3
268	22	< .001	0.588	0.628	0.128	0.136
269	22	< .001	0.612	0.628	1.676	1.692
270	22	< .001	1.168	1.196	1.588	1.604
271	22	< .001	1.18	1.208	-0.084	-0.068
272	22	< .001	1.492	1.528	2.244	2.252
273	22	< .001	1.612	1.632	0.912	0.936
274	22	< .001	1.684	1.716	2.004	2.012
275	22	< .001	1.772	1.808	1.12	1.132
276	22	< .001	2.124	2.14	0.28	0.304
277	22	< .001	2.132	2.148	2.632	2.664
278	22	< .001	2.296	2.32	0.62	0.632
279	22	< .001	2.388	2.416	1.504	1.524
280	22	< .001	2.416	2.432	0.056	0.08
281	22	< .001	2.568	2.584	1.62	1.652
282	22	< .001	2.564	2.612	1.9	1.912
283	22	< .001	2.572	2.588	1.86	1.888
284	22	< .001	2.904	2.944	0.008	0.02
285	21	< .001	0.352	0.384	-0.1	-0.084
286	21	< .001	0.016	0.044	1.672	1.692
287	21	< .001	0.144	0.16	2.32	2.356
288	21	< .001	0.176	0.192	0.34	0.364
289	21	< .001	0.188	0.212	0.124	0.14
290	21	< .001	0.316	0.348	2.98	3
291	21	< .001	0.324	0.352	2.74	2.76
292	21	< .001	0.348	0.368	2.732	2.76
293	21	< .001	0.356	0.368	0.428	0.452
294	21	< .001	0.484	0.524	-0.088	-0.072
295	21	< .001	0.548	0.592	0.292	0.304
296	21	< .001	1.068	1.092	1.832	1.856
297	21	< .001	1.088	1.104	2.42	2.452
298	21	< .001	1.372	1.408	2.228	2.248
299	21	< .001	1.444	1.46	2.024	2.048
300	21	< .001	1.464	1.48	2.6	2.62
301	21	< .001	1.472	1.496	1.64	1.652
302	21	< .001	1.68	1.704	1.472	1.484
303	21	< .001	2.008	2.024	0.648	0.672
304	21	< .001	2.06	2.092	1.78	1.792
305	21	< .001	2.128	2.16	0.684	0.696
306	21	< .001	2.344	2.356	1.572	1.592
307	21	< .001	2.348	2.372	1.412	1.432
308	21	< .001	2.524	2.552	2.572	2.588
309	21	< .001	2.576	2.6	2.292	2.312
310	21	< .001	2.936	2.956	0.1	0.116
311	20	< .001	-0.032	-0.016	0.244	0.268
312	20	< .001	-0.032	-0.016	2.428	2.452
313	20	< .001	0.052	0.06	2.048	2.08
314	20	< .001	0.088	0.108	1.484	1.508
315	20	< .001	0.132	0.152	0.364	0.392
316	20	< .001	0.184	0.196	2.888	2.924
317	20	< .001	0.4	0.428	2.376	2.384
318	20	< .001	0.756	0.816	-0.088	-0.08
319	20	< .001	0.948	0.98	0.208	0.232
320	20	< .001	0.976	1.004	-0.072	-0.06
321	20	< .001	1.056	1.092	0.1	0.116
322	20	< .001	1.104	1.128	0.404	0.428
323	20	< .001	1.324	1.34	1.568	1.592
324	20	< .001	1.604	1.628	1.92	1.936
325	20	< .001	1.656	1.688	2.576	2.592
326	20	< .001	1.944	1.972	2.764	2.776
327	20	< .001	2.152	2.176	0.18	0.196
328	20	< .001	2.196	2.22	0.612	0.628
329	20	< .001	2.344	2.356	0.22	0.248
330	20	< .001	2.592	2.608	2.784	2.812
331	20	< .001	2.636	2.652	0.132	0.16
332	20	< .001	2.72	2.748	0.288	0.3
333	20	< .001	2.724	2.74	0.06	0.08
334	20	< .001	2.86	2.876	2.832	2.864
335	20	< .001	2.932	2.96	2.928	2.94
336	19	< .001	-0.088	-0.072	1.176	1.208
337	19	< .001	-0.024	-0.016	0.132	0.16
338	19	< .001	0.104	0.116	0.516	0.544
339	19	< .001	0.128	0.144	2.792	2.808
340	19	< .001	0.128	0.156	-0.084	-0.068
341	19	< .001	0.132	0.164	-0.028	-0.012
342	19	< .001	0.22	0.248	2.344	2.356
343	19	< .001	0.256	0.28	1.96	1.976
344	19	< .001	0.26	0.292	2	2.012
345	19	< .001	0.584	0.612	1.072	1.084
346	19	< .001	0.584	0.6	1.256	1.28
347	19	< .001	0.64	0.668	-0.072	-0.06
348	19	< .001	0.828	0.844	2.568	2.588
349	19	< .001	1.464	1.48	2.244	2.264
350	19	< .001	1.492	1.516	2.224	2.236
351	19	< .001	1.548	1.572	1.848	1.86
352	19	< .001	1.612	1.644	2.312	2.332
353	19	< .001	1.772	1.788	1.156	1.172
354	19	< .001	1.856	1.876	2.768	2.788
355	19	< .001	2.132	2.148	1.864	1.892
356	19	< .001	2.168	2.192	0.004	0.02
357	19	< .001	2.492	2.512	2.152	2.176
358	19	< .001	2.512	2.528	1.552	1.58
359	19	< .001	2.608	2.628	1.44	1.456
360	19	< .001	2.668	2.688	2.012	2.028
361	19	< .001	2.668	2.696	1.424	1.436
362	19	< .001	2.884	2.92	0.184	0.2
363	19	< .001	2.968	2.992	2.752	2.768
364	18	< .001	-0.072	-0.06	0.98	1
365	18	< .001	-0.032	-0.012	0.752	0.772
366	18	< .001	-0.004	0.012	1.052	1.08
367	18	< .001	0.08	0.104	2.82	2.84
368	18	< .001	0.176	0.192	0.94	0.956
369	18	< .001	0.408	0.44	1.12	1.132
370	18	< .001	0.504	0.524	0.292	0.312
371	18	< .001	0.532	0.552	0.128	0.152
372	18	< .001	0.548	0.572	0.608	0.624
373	18	< .001	0.892	0.92	0.104	0.116
374	18	< .001	1.044	1.076	0.004	0.012
375	18	< .001	1.164	1.172	2.112	2.14
376	18	< .001	1.2	1.216	1	1.036
377	18	< .001	1.484	1.5	0.092	0.116
378	18	< .001	1.692	1.712	1.076	1.092
379	18	< .001	2.08	2.088	1.388	1.428
380	18	< .001	2.204	2.224	0.008	0.028
381	18	< .001	2.252	2.276	0.18	0.196
382	18	< .001	2.592	2.624	1.564	1.572
383	18	< .001	2.664	2.684	1.436	1.452
384	18	< .001	2.74	2.752	1.76	1.792
385	18	< .001	2.744	2.764	2.292	2.304
386	18	< .001	2.784	2.82	2.872	2.876
387	18	< .001	2.788	2.808	0.1	0.116
388	18	< .001	2.944	2.96	0.86	0.88
389	18	< .001	2.948	2.972	2.736	2.748

## Sheet: M_vs_NewT3
Cluster #	Cluster size	MCS p-value	Testing time (1)	Testing time (end)	Training time (1)	Training time (end)
1	25491	< .001	1.12	2.564	1.036	2.54
2	2016	< .001	0.772	1.264	1.028	1.244
3	2003	< .001	1.636	1.964	1.264	1.552
4	1990	< .001	1.252	1.544	1.636	1.94
5	512	< .001	1.116	1.232	0.772	0.972
6	444	< .001	2.624	2.776	1.864	1.976
7	436	< .001	1.864	2.004	2.648	2.776
8	369	< .001	2.86	3	1.076	1.176
9	254	< .001	1.112	1.192	0.904	0.992
10	211	< .001	0.912	0.972	1.288	1.4
11	190	< .001	1.292	1.392	0.124	0.196
12	181	< .001	1.036	1.112	1.288	1.364
13	178	< .001	0.656	0.748	1.12	1.18
14	177	< .001	1.984	2.052	2.624	2.712
15	168	< .001	1.392	1.484	0.912	0.972
16	164	< .001	2.624	2.7	1.984	2.052
17	158	< .001	1.12	1.16	0.652	0.74
18	156	< .001	2.756	2.84	1.1	1.16
19	147	< .001	1.288	1.364	0.928	0.972
20	144	< .001	0.164	0.22	1.304	1.388
21	135	< .001	1.008	1.104	0.932	0.972
22	129	< .001	1.46	1.528	1.996	2.096
23	125	< .001	2.312	2.368	1.56	1.612
24	123	< .001	0.252	0.304	1.272	1.372
25	120	< .001	2.4	2.44	1.54	1.616
26	118	< .001	1.472	1.548	2.312	2.356
27	109	< .001	1.452	1.5	1.644	1.7
28	109	< .001	2.56	2.652	1.572	1.636
29	108	< .001	2.448	2.52	2.164	2.232
30	102	< .001	1.724	1.76	1.472	1.568
31	100	< .001	1.984	2.056	2.54	2.608
32	94	< .001	1.112	1.16	2.944	3
33	93	< .001	0.932	0.972	1.404	1.456
34	93	< .001	2.792	2.84	2.796	2.848
35	91	< .001	2.224	2.272	1.484	1.54
36	90	< .001	0.028	0.088	2.748	2.808
37	90	< .001	2.036	2.076	0.356	0.436
38	88	< .001	0.816	0.852	1.312	1.364
39	83	< .001	1.132	1.188	0.584	0.628
40	82	< .001	1.408	1.492	1.12	1.164
41	81	< .001	1.312	1.364	0.82	0.852
42	78	< .001	2.312	2.36	1.488	1.556
43	74	< .001	0.912	0.956	0.916	0.972
44	73	< .001	0.012	0.04	1.312	1.38
45	72	< .001	1.18	1.212	2.136	2.204
46	72	< .001	2.628	2.684	2.088	2.12
47	71	< .001	0.048	0.072	1.088	1.176
48	71	< .001	1.168	1.2	1.42	1.484
49	71	< .001	2.236	2.3	1.572	1.612
50	70	< .001	1.24	1.26	1.396	1.5
51	67	< .001	2.78	2.84	1.304	1.34
52	64	< .001	0.128	0.16	1.312	1.36
53	64	< .001	2.036	2.056	0.448	0.524
54	62	< .001	2.58	2.652	0.488	0.516
55	61	< .001	0.284	0.336	1.104	1.14
56	61	< .001	2.884	2.932	1.224	1.264
57	60	< .001	1.376	1.416	2.08	2.108
58	58	< .001	0.604	0.628	1.308	1.364
59	58	< .001	1.124	1.164	1.42	1.48
60	57	< .001	2.552	2.592	2.088	2.128
61	57	< .001	2.96	3	1.24	1.284
62	56	< .001	2.572	2.608	1.492	1.54
63	56	< .001	2.688	2.72	1.64	1.692
64	55	< .001	1.104	1.136	0.212	0.256
65	55	< .001	2.012	2.04	2.244	2.296
66	54	< .001	0.92	0.968	0.856	0.912
67	53	< .001	1.324	1.364	0.02	0.04
68	53	< .001	2.384	2.432	1.12	1.156
69	53	< .001	2.608	2.648	2.8	2.84
70	52	< .001	1.128	1.156	2.18	2.228
71	50	< .001	0.476	0.504	0.34	0.388
72	50	< .001	0.98	1.02	1.316	1.348
73	50	< .001	1.044	1.088	1.06	1.08
74	50	< .001	1.712	1.748	0.132	0.164
75	50	< .001	2.18	2.228	1.12	1.148
76	50	< .001	2.196	2.232	2.448	2.48
77	49	< .001	2.16	2.216	1.868	1.896
78	49	< .001	2.952	3	0.932	0.96
79	48	< .001	0.42	0.464	0.484	0.508
80	48	< .001	0.98	1.016	1.44	1.48
81	48	< .001	1.036	1.056	0.688	0.74
82	48	< .001	1.444	1.5	0.824	0.848
83	47	< .001	1.552	1.612	2.32	2.356
84	46	< .001	0.008	0.036	1.196	1.24
85	46	< .001	1.204	1.228	1.396	1.444
86	46	< .001	1.496	1.54	2.584	2.604
87	46	< .001	2.476	2.516	1.124	1.148
88	45	< .001	1.332	1.364	0.6	0.628
89	45	< .001	2.156	2.212	2.408	2.428
90	45	< .001	2.668	2.72	0.488	0.516
91	45	< .001	2.708	2.76	1.58	1.608
92	44	< .001	0.788	0.816	1.424	1.46
93	44	< .001	0.936	0.96	1.196	1.232
94	44	< .001	1.708	1.756	1.132	1.156
95	44	< .001	2.084	2.12	2.644	2.676
96	43	< .001	0.936	0.956	2.956	2.992
97	43	< .001	2.004	2.028	1.464	1.508
98	42	< .001	1.412	1.436	0.82	0.852
99	42	< .001	2.924	2.972	1.032	1.06
100	41	< .001	1.324	1.372	0.256	0.28
101	41	< .001	2.876	2.908	1.308	1.348
102	40	< .001	0.484	0.5	2.576	2.616
103	40	< .001	0.812	0.844	1.228	1.256
104	40	< .001	1.168	1.184	0.664	0.736
105	39	< .001	0.688	0.74	1.036	1.056
106	38	< .001	0.076	0.096	1.656	1.692
107	38	< .001	0.484	0.512	0.42	0.464
108	38	< .001	1.668	1.708	1.476	1.5
109	38	< .001	2.016	2.052	0.552	0.588
110	37	< .001	0.6	0.628	1.152	1.176
111	37	< .001	0.824	0.852	1.46	1.496
112	37	< .001	1.864	1.9	2.52	2.552
113	37	< .001	1.896	1.924	2.628	2.656
114	37	< .001	2.556	2.584	1.984	2.028
115	37	< .001	2.724	2.764	1.984	2.012
116	37	< .001	2.872	2.896	2.76	2.796
117	36	< .001	0.492	0.536	2.004	2.024
118	36	< .001	1.656	1.692	2.04	2.06
119	36	< .001	2.04	2.06	1.66	1.692
120	35	< .001	-0.084	-0.068	0.844	0.892
121	35	< .001	0.484	0.504	2.672	2.72
122	35	< .001	0.608	0.64	0.92	0.968
123	35	< .001	1.2	1.228	1.036	1.068
124	35	< .001	2.084	2.104	1.38	1.416
125	35	< .001	2.312	2.348	1.692	1.712
126	35	< .001	2.396	2.432	2.244	2.268
127	35	< .001	2.728	2.756	1.82	1.856
128	34	< .001	0.608	0.624	1.04	1.08
129	34	< .001	2.276	2.304	1.188	1.216
130	34	< .001	2.904	2.956	2.96	2.98
131	33	< .001	0.024	0.044	1.452	1.484
132	33	< .001	0.764	0.796	2.696	2.716
133	33	< .001	1.184	1.216	2.276	2.296
134	33	< .001	1.372	1.408	0.824	0.844
135	33	< .001	1.484	1.512	2.152	2.172
136	32	< .001	-0.012	0.016	0.184	0.212
137	32	< .001	0.824	0.848	1.368	1.404
138	32	< .001	0.872	0.892	2.144	2.172
139	32	< .001	1.696	1.712	2.316	2.348
140	32	< .001	1.856	1.884	2.196	2.22
141	32	< .001	2.276	2.3	0.868	0.892
142	32	< .001	2.46	2.504	1.244	1.264
143	31	< .001	0.048	0.064	2.944	2.976
144	31	< .001	1.652	1.684	2.324	2.356
145	31	< .001	1.756	1.776	1.56	1.596
146	31	< .001	2.256	2.288	2.008	2.036
147	31	< .001	2.4	2.432	1.5	1.524
148	31	< .001	2.548	2.572	1.412	1.444
149	31	< .001	2.672	2.7	2.672	2.696
150	31	< .001	2.696	2.732	2.824	2.84
151	30	< .001	0.208	0.224	1.104	1.132
152	30	< .001	0.492	0.548	2.04	2.052
153	30	< .001	0.692	0.712	1.324	1.352
154	30	< .001	0.78	0.808	0.948	0.968
155	30	< .001	1.028	1.052	2.352	2.38
156	30	< .001	1.244	1.264	2.436	2.468
157	30	< .001	1.524	1.556	1.784	1.808
158	30	< .001	1.528	1.56	1.136	1.156
159	30	< .001	1.972	1.992	0.536	0.572
160	30	< .001	1.996	2.016	1.364	1.408
161	30	< .001	2.08	2.104	1.864	1.888
162	30	< .001	2.248	2.268	2.396	2.432
163	30	< .001	2.268	2.304	0.368	0.392
164	30	< .001	2.312	2.328	0.36	0.392
165	30	< .001	2.876	2.896	2.808	2.852
166	29	< .001	0.128	0.16	1.66	1.692
167	29	< .001	0.36	0.388	0.484	0.504
168	29	< .001	0.392	0.42	1.116	1.14
169	29	< .001	0.48	0.504	2.624	2.66
170	29	< .001	0.508	0.532	0.468	0.5
171	29	< .001	0.708	0.74	0.816	0.832
172	29	< .001	1.036	1.076	1.2	1.224
173	29	< .001	1.504	1.528	2.228	2.252
174	29	< .001	1.816	1.852	2.532	2.548
175	29	< .001	2.036	2.068	1.484	1.508
176	29	< .001	2.312	2.336	1.484	1.508
177	29	< .001	2.316	2.348	1.608	1.636
178	29	< .001	2.664	2.7	0.368	0.388
179	28	< .001	0.36	0.376	2.58	2.632
180	28	< .001	0.364	0.38	1.34	1.372
181	28	< .001	0.608	0.624	1.244	1.292
182	28	< .001	0.648	0.696	0.948	0.968
183	28	< .001	1.124	1.148	1.876	1.9
184	28	< .001	1.664	1.688	2.412	2.44
185	28	< .001	2.084	2.124	2.556	2.576
186	28	< .001	2.596	2.64	1.952	1.968
187	27	< .001	0.008	0.024	0.848	0.876
188	27	< .001	0.64	0.672	1.32	1.336
189	27	< .001	0.928	0.952	1.86	1.896
190	27	< .001	1.2	1.228	0.012	0.036
191	27	< .001	1.408	1.452	1	1.016
192	27	< .001	1.448	1.484	0.028	0.048
193	27	< .001	1.648	1.68	2.7	2.72
194	27	< .001	1.664	1.688	2.576	2.596
195	27	< .001	1.948	1.976	2.624	2.652
196	27	< .001	2	2.024	0.516	0.544
197	27	< .001	2.484	2.52	2.568	2.588
198	27	< .001	2.548	2.58	2.036	2.056
199	26	< .001	0.26	0.296	1.996	2.016
200	26	< .001	1.084	1.104	2.944	2.972
201	26	< .001	1.356	1.4	-0.036	-0.028
202	26	< .001	1.576	1.6	2.248	2.272
203	26	< .001	1.868	1.912	2.144	2.156
204	26	< .001	2.492	2.516	2.16	2.184
205	26	< .001	2.896	2.92	1.936	1.956
206	25	< .001	0.056	0.068	1.384	1.432
207	25	< .001	0.972	0.996	0.488	0.516
208	25	< .001	1.112	1.136	0.056	0.072
209	25	< .001	1.128	1.148	2.876	2.912
210	25	< .001	1.236	1.252	2.904	2.932
211	25	< .001	1.412	1.444	2.54	2.568
212	25	< .001	1.416	1.436	0.772	0.812
213	25	< .001	2.144	2.172	0.884	0.9
214	25	< .001	2.152	2.172	1.484	1.512
215	25	< .001	2.6	2.636	0.368	0.384
216	25	< .001	2.804	2.832	2.62	2.64
217	24	< .001	0.936	0.956	0.82	0.84
218	24	< .001	0.944	0.956	0.652	0.696
219	24	< .001	1.52	1.568	-0.036	-0.028
220	24	< .001	1.576	1.608	2.624	2.648
221	24	< .001	1.868	1.888	2.164	2.188
222	24	< .001	1.88	1.908	2.96	2.98
223	24	< .001	1.948	1.964	0.528	0.56
224	24	< .001	2.064	2.072	1.652	1.704
225	24	< .001	2.144	2.156	1.868	1.908
226	24	< .001	2.416	2.444	1.188	1.212
227	24	< .001	2.628	2.656	1.896	1.924
228	24	< .001	2.684	2.696	0.088	0.128
229	23	< .001	-0.012	0	0.04	0.076
230	23	< .001	0.264	0.284	1.464	1.484
231	23	< .001	0.36	0.392	2.312	2.324
232	23	< .001	0.456	0.484	2.04	2.06
233	23	< .001	0.692	0.72	1.424	1.44
234	23	< .001	1.012	1.024	1.844	1.884
235	23	< .001	1.132	1.144	1.72	1.752
236	23	< .001	1.484	1.508	2.248	2.276
237	23	< .001	1.508	1.532	0.124	0.14
238	23	< .001	1.864	1.892	2.792	2.804
239	23	< .001	2.112	2.136	1.86	1.88
240	23	< .001	2.276	2.292	1.964	1.992
241	23	< .001	2.356	2.376	0.944	0.96
242	22	< .001	-0.036	-0.028	1.36	1.4
243	22	< .001	0.344	0.384	1.132	1.14
244	22	< .001	0.488	0.512	0.964	0.988
245	22	< .001	0.64	0.684	2.704	2.72
246	22	< .001	1.188	1.208	0.82	0.844
247	22	< .001	1.344	1.372	0.364	0.38
248	22	< .001	1.424	1.436	0.692	0.72
249	22	< .001	1.54	1.584	2.432	2.436
250	22	< .001	1.724	1.748	2.316	2.348
251	22	< .001	1.808	1.84	2.736	2.752
252	22	< .001	1.868	1.888	0.904	0.936
253	22	< .001	2.148	2.192	0.224	0.236
254	22	< .001	2.808	2.832	2.884	2.9
255	22	< .001	2.82	2.84	2.7	2.728
256	22	< .001	2.964	2.98	1.884	1.908
257	21	< .001	-0.012	0.004	0.288	0.32
258	21	< .001	-0.012	0	0.64	0.672
259	21	< .001	0.276	0.296	0.596	0.616
260	21	< .001	0.384	0.404	2.036	2.056
261	21	< .001	0.776	0.8	0.868	0.892
262	21	< .001	0.816	0.828	0.716	0.744
263	21	< .001	1.184	1.192	1.796	1.82
264	21	< .001	1.24	1.252	2.116	2.152
265	21	< .001	1.332	1.356	0.696	0.712
266	21	< .001	1.464	1.496	-0.036	-0.028
267	21	< .001	1.652	1.692	2.064	2.072
268	21	< .001	1.664	1.684	0.796	0.82
269	21	< .001	1.9	1.924	2.56	2.584
270	21	< .001	1.988	2.028	0.444	0.452
271	21	< .001	2.464	2.48	2.828	2.848
272	21	< .001	2.752	2.792	0.04	0.048
273	21	< .001	2.788	2.828	1.936	1.94
274	20	< .001	0.488	0.5	0.508	0.544
275	20	< .001	0.868	0.888	0.936	0.956
276	20	< .001	0.932	0.956	1.48	1.496
277	20	< .001	0.932	0.956	1.756	1.78
278	20	< .001	1.04	1.076	0.608	0.624
279	20	< .001	1.164	1.192	2.956	2.976
280	20	< .001	1.176	1.208	1.008	1.02
281	20	< .001	1.26	1.292	0.076	0.096
282	20	< .001	1.488	1.516	0.488	0.504
283	20	< .001	1.652	1.684	0.076	0.084
284	20	< .001	1.996	2.028	0.38	0.392
285	20	< .001	2.132	2.16	1.588	1.604
286	20	< .001	2.224	2.244	2.724	2.744
287	20	< .001	2.328	2.356	1.664	1.684
288	20	< .001	2.82	2.852	0.076	0.092
289	19	< .001	0.036	0.048	1.672	1.704
290	19	< .001	0.296	0.328	-0.008	0
291	19	< .001	0.312	0.328	0.256	0.28
292	19	< .001	0.332	0.36	1.988	2.008
293	19	< .001	0.524	0.56	1.952	1.96
294	19	< .001	0.556	0.584	2.004	2.016
295	19	< .001	1.304	1.324	2.808	2.828
296	19	< .001	1.46	1.48	0.172	0.196
297	19	< .001	1.876	1.892	2.596	2.616
298	19	< .001	1.896	1.92	2.484	2.5
299	19	< .001	1.932	1.956	2.804	2.824
300	19	< .001	1.948	1.984	-0.036	-0.024
301	19	< .001	1.988	1.996	0.328	0.364
302	19	< .001	2.04	2.056	0.528	0.548
303	19	< .001	2.088	2.108	0.556	0.584
304	19	< .001	2.224	2.248	2.936	2.948
305	19	< .001	2.668	2.684	1.508	1.536
306	19	< .001	2.896	2.92	2.284	2.304
307	18	< .001	-0.08	-0.068	0.476	0.496
308	18	< .001	0.296	0.324	0.168	0.184
309	18	< .001	0.484	0.496	1.488	1.516
310	18	< .001	0.648	0.676	2.532	2.544
311	18	< .001	0.7	0.72	2.952	2.964
312	18	< .001	0.72	0.736	1.228	1.248
313	18	< .001	0.816	0.832	0.792	0.804
314	18	< .001	1.132	1.148	1	1.02
315	18	< .001	1.444	1.492	0.056	0.06
316	18	< .001	1.556	1.572	2.58	2.604
317	18	< .001	1.672	1.684	0.132	0.156
318	18	< .001	1.676	1.704	0.036	0.048
319	18	< .001	1.744	1.772	2.568	2.584
320	18	< .001	1.992	2.008	0.396	0.42
321	18	< .001	2.14	2.164	2.5	2.512
322	18	< .001	2.288	2.304	2.492	2.524
323	18	< .001	2.536	2.548	1.988	2.024
324	18	< .001	2.572	2.584	2.448	2.468
325	18	< .001	2.756	2.772	2.496	2.52
326	18	< .001	2.8	2.828	1.252	1.264
327	17	< .001	-0.08	-0.064	0.3	0.32
328	17	< .001	0.2	0.224	1.372	1.392
329	17	< .001	0.38	0.408	-0.008	0.004
330	17	< .001	0.508	0.544	2.568	2.584
331	17	< .001	0.644	0.672	-0.008	0
332	17	< .001	0.648	0.684	2.648	2.66
333	17	< .001	0.824	0.836	1.86	1.884
334	17	< .001	1.276	1.296	0.824	0.848
335	17	< .001	1.448	1.472	0.096	0.116
336	17	< .001	1.664	1.68	0.776	0.788
337	17	< .001	1.78	1.8	1.54	1.552
338	17	< .001	1.792	1.82	1.184	1.192
339	17	< .001	2.352	2.38	1.04	1.048
340	17	< .001	2.564	2.588	1.628	1.636
341	17	< .001	2.568	2.584	1.744	1.764
342	17	< .001	2.932	2.968	1.204	1.208
343	17	< .001	2.976	3	1.624	1.636
344	17	< .001	2.232	2.244	2.864	2.884
345	17	< .001	2.268	2.296	0.368	0.388
346	17	< .001	2.312	2.32	2.872	2.912
347	17	< .001	2.452	2.476	2.572	2.584
348	17	< .001	2.604	2.616	1.888	1.908
349	17	< .001	2.68	2.696	1.124	1.144
350	17	< .001	2.704	2.724	1.552	1.572
351	17	< .001	2.736	2.756	2.228	2.244
352	17	< .001	2.8	2.828	1.252	1.264
353	17	< .001	2.864	2.892	1.984	2.004
354	17	< .001	2.896	2.92	2.312	2.32
355	17	< .001	2.976	3	1.624	1.636
356	16	< .001	-0.08	-0.064	0.3	0.32
357	16	< .001	0.092	0.108	0.492	0.512
358	16	< .001	0.244	0.26	2.036	2.052
359	16	< .001	0.288	0.3	2.94	2.968
360	16	< .001	0.46	0.48	1.828	1.848
361	16	< .001	0.464	0.48	2.008	2.032
362	16	< .001	0.508	0.544	2.568	2.584
363	16	< .001	0.648	0.684	2.648	2.66
364	16	< .001	0.84	0.86	0.008	0.016
365	16	< .001	1.032	1.048	0.872	0.896
366	16	< .001	1.664	1.68	0.772	0.788
367	16	< .001	1.68	1.704	0.144	0.164
368	16	< .001	1.748	1.768	1.004	1.016
369	16	< .001	1.788	1.804	2.668	2.684
370	16	< .001	2.292	2.312	1.324	1.348
371	16	< .001	2.352	2.372	2.024	2.036
372	16	< .001	2.364	2.38	0.596	0.62
373	16	< .001	2.572	2.584	1.744	1.764
374	16	< .001	2.684	2.7	2.76	2.78
375	16	< .001	2.952	2.964	0.696	0.72

## Sheet: M_vs_NewT4
Cluster #	Cluster size	MCS p-value	Testing time (1)	Testing time (end)	Training time (1)	Training time (end)
1	15890	< .001	1.632	2.612	1.632	2.624
2	188	< .001	2.068	2.14	1.696	1.804
3	158	< .001	0.128	0.224	1.64	1.72
4	128	< .001	2.448	2.52	2.568	2.628
5	125	< .001	1.696	1.744	2.192	2.252
6	119	< .001	1.112	1.2	1.248	1.292
7	117	< .001	1.076	1.168	1.44	1.48
8	115	< .001	2.192	2.256	1.696	1.744
9	103	< .001	1.116	1.172	2.696	2.768
10	87	< .001	2.208	2.256	1.796	1.86
11	84	< .001	2.332	2.38	2.692	2.744
12	78	< .001	0.4	0.44	0.356	0.4
13	74	< .001	0.256	0.32	1.452	1.484
14	74	< .001	1.984	2.044	1.696	1.736
15	73	< .001	2.68	2.736	2.572	2.636
16	72	< .001	2.74	2.804	0.192	0.216
17	67	< .001	1.096	1.164	0.716	0.744
18	66	< .001	2.508	2.56	2.572	2.608
19	65	< .001	2.964	2.996	1.832	1.892
20	64	< .001	1.24	1.288	1.112	1.152
21	62	< .001	2.828	2.868	0.36	0.396
22	61	< .001	0.912	0.96	0.552	0.58
23	61	< .001	1.656	1.7	0.124	0.156
24	60	< .001	2.92	2.968	2.904	2.936
25	59	< .001	0.368	0.416	1.712	1.736
26	56	< .001	0.128	0.168	2.884	2.92
27	56	< .001	1.452	1.48	1.236	1.292
28	55	< .001	0.984	1.024	0.18	0.216
29	55	< .001	1.168	1.208	1.452	1.48
30	54	< .001	2.648	2.712	0.2	0.22
31	53	< .001	0.032	0.076	2.724	2.76
32	53	< .001	1.004	1.036	1.872	1.924
33	53	< .001	2.572	2.6	2.268	2.32
34	53	< .001	2.696	2.744	2.344	2.38
35	52	< .001	2.476	2.504	2.692	2.748
36	50	< .001	2.624	2.672	0.628	0.66
37	49	< .001	0.896	0.944	1.452	1.48
38	48	< .001	0.176	0.212	0.984	1.02
39	48	< .001	0.632	0.66	2.624	2.66
40	48	< .001	2.404	2.432	2.196	2.24
41	48	< .001	2.604	2.648	1.928	1.964
42	47	< .001	0.044	0.072	2.776	2.816
43	47	< .001	1.444	1.484	0.716	0.748
44	46	< .001	0.168	0.212	1.464	1.484
45	46	< .001	1.176	1.204	1.112	1.156
46	45	< .001	0.616	0.644	1.94	1.984
47	45	< .001	0.748	0.804	0.116	0.132
48	45	< .001	2.444	2.52	2.644	2.66
49	43	< .001	1.004	1.04	1.44	1.472
50	43	< .001	1.1	1.16	2.908	2.924
51	43	< .001	1.66	1.708	0.864	0.888
52	42	< .001	0.004	0.04	2.42	2.456
53	42	< .001	0.356	0.404	1.596	1.62
54	42	< .001	1.136	1.18	2.484	2.508
55	42	< .001	1.232	1.264	1.452	1.48
56	42	< .001	1.296	1.34	1.452	1.48
57	42	< .001	2.28	2.316	2.612	2.64
58	41	< .001	0.136	0.16	1.504	1.576
59	41	< .001	1.86	1.904	0.372	0.396
60	41	< .001	2.532	2.564	2.68	2.716
61	40	< .001	0.952	1.02	2.492	2.516
62	40	< .001	1.096	1.148	0.028	0.048
63	40	< .001	1.452	1.48	1.172	1.204
64	40	< .001	1.712	1.752	2.116	2.144
65	39	< .001	0.132	0.184	1	1.024
66	39	< .001	1.176	1.232	0.724	0.736
67	39	< .001	2.584	2.612	2.512	2.548
68	38	< .001	0.364	0.404	1.288	1.316
69	38	< .001	0.476	0.512	0.368	0.388
70	38	< .001	2.576	2.6	2.556	2.584
71	37	< .001	0.932	0.96	1.136	1.164
72	37	< .001	1.712	1.74	0.384	0.412
73	36	< .001	0.596	0.648	1.86	1.892
74	36	< .001	2.076	2.1	1.828	1.864
75	35	< .001	0.668	0.724	0.116	0.128
76	35	< .001	0.888	0.924	0.028	0.048
77	35	< .001	0.912	0.94	0.712	0.748
78	35	< .001	1.408	1.424	1.676	1.712
79	35	< .001	2.288	2.312	2.756	2.796
80	34	< .001	0.368	0.388	1.952	1.984
81	33	< .001	0.356	0.384	2.2	2.232
82	33	< .001	0.368	0.384	0.472	0.508
83	33	< .001	0.44	0.48	1.844	1.884
84	33	< .001	0.716	0.744	1.116	1.16
85	33	< .001	2.584	2.6	2.464	2.504
86	33	< .001	2.94	2.968	2.804	2.832
87	32	< .001	0.256	0.28	2.908	2.936
88	32	< .001	1.956	1.972	0.616	0.644
89	32	< .001	2.688	2.712	2.704	2.744
90	31	< .001	0.056	0.076	2.532	2.56
91	31	< .001	1.452	1.48	0.248	0.272
92	31	< .001	1.46	1.52	0.844	0.856
93	31	< .001	2.908	2.952	0.048	0.08
94	30	< .001	0.06	0.08	0.948	0.98
95	30	< .001	1.184	1.22	2.484	2.52
96	30	< .001	1.448	1.48	1.112	1.132
97	30	< .001	2.424	2.444	0.6	0.624
98	30	< .001	2.492	2.528	1.452	1.48
99	30	< .001	2.656	2.684	1.78	1.8
100	30	< .001	2.664	2.692	2.028	2.056
101	30	< .001	2.904	2.94	1.472	1.5
102	30	< .001	2.944	2.98	0.992	1.008
103	29	< .001	0.304	0.332	2.092	2.12
104	29	< .001	0.4	0.428	2.08	2.1
105	29	< .001	0.868	0.9	2.28	2.296
106	29	< .001	0.972	1	1.128	1.148
107	29	< .001	1.128	1.16	1.372	1.404
108	29	< .001	2.536	2.556	0.324	0.352
109	29	< .001	2.692	2.72	2.48	2.504
110	29	< .001	2.768	2.8	2.28	2.308
111	28	< .001	0.552	0.576	0.92	0.96
112	28	< .001	0.724	0.748	1.448	1.48
113	28	< .001	1.284	1.32	0.724	0.744
114	28	< .001	1.556	1.588	0.84	0.856
115	28	< .001	1.716	1.74	1.984	2.012
116	28	< .001	2.276	2.316	2.648	2.664
117	28	< .001	2.616	2.656	2.028	2.044
118	27	< .001	0.116	0.132	0.756	0.784
119	27	< .001	0.756	0.776	0.532	0.56
120	27	< .001	0.916	0.94	1.228	1.256
121	27	< .001	1.712	1.748	2.092	2.104
122	27	< .001	1.816	1.84	2.12	2.152
123	27	< .001	2.208	2.236	0.764	0.78
124	27	< .001	2.904	2.92	1.132	1.168
125	26	< .001	0.132	0.16	1.46	1.488
126	26	< .001	1.448	1.472	2.016	2.036
127	26	< .001	1.892	1.92	1.004	1.024
128	26	< .001	1.916	1.936	2.1	2.12
129	26	< .001	2.536	2.556	0.06	0.076
130	26	< .001	2.696	2.716	0.244	0.268
131	26	< .001	2.836	2.868	0.412	0.44
132	25	< .001	0.104	0.124	0.372	0.4
133	25	< .001	1.128	1.152	0.92	0.956
134	25	< .001	1.936	1.984	0	0.012
135	25	< .001	2.012	2.032	1.764	1.788
136	25	< .001	2.908	2.924	0.256	0.276
137	24	< .001	0.592	0.636	0.768	0.78
138	24	< .001	0.924	0.956	1.26	1.28
139	24	< .001	1.248	1.276	1.256	1.284
140	24	< .001	1.464	1.484	0.192	0.216
141	24	< .001	1.472	1.504	2.908	2.928
142	24	< .001	2.508	2.548	0.772	0.784
143	24	< .001	2.56	2.584	2.024	2.056
144	24	< .001	2.748	2.776	0.608	0.632
145	24	< .001	2.784	2.804	1.136	1.176
146	24	< .001	2.904	2.924	0.716	0.736
147	23	< .001	0.952	0.984	0.068	0.084
148	23	< .001	1.136	1.16	0.324	0.348
149	23	< .001	1.156	1.18	1.364	1.376
150	23	< .001	1.664	1.696	0.168	0.204
151	23	< .001	1.956	1.972	0.584	0.608
152	23	< .001	2.004	2.044	2.964	2.976
153	23	< .001	2.596	2.62	2.596	2.624
154	23	< .001	2.624	2.648	0.768	0.792
155	23	< .001	2.672	2.704	2.3	2.312
156	23	< .001	2.724	2.756	0.056	0.076
157	22	< .001	0.068	0.108	0.736	0.744
158	22	< .001	0.164	0.18	1.532	1.56
159	22	< .001	0.264	0.272	2.452	2.496
160	22	< .001	0.768	0.784	2.092	2.124
161	22	< .001	0.84	0.856	1.46	1.488
162	22	< .001	1.852	1.892	0.492	0.508
163	22	< .001	1.944	1.972	1.836	1.86
164	22	< .001	2.22	2.248	2.984	2.996
165	22	< .001	2.588	2.608	2.7	2.716
166	22	< .001	2.6	2.608	1.596	1.632
167	22	< .001	2.732	2.748	2.688	2.712
168	22	< .001	2.78	2.82	0.048	0.064
169	22	< .001	2.964	3	1.376	1.384
170	21	< .001	0.392	0.408	0.432	0.456
171	21	< .001	0.624	0.652	0.692	0.708
172	21	< .001	0.988	1.02	0.164	0.176
173	21	< .001	1.008	1.044	0.036	0.048
174	21	< .001	1.256	1.272	2.772	2.8
175	21	< .001	1.464	1.48	0.276	0.304
176	21	< .001	1.66	1.692	0.252	0.268
177	21	< .001	1.78	1.8	0.484	0.512
178	21	< .001	1.836	1.86	2.076	2.096
179	21	< .001	2.02	2.048	2.564	2.576
180	21	< .001	2.448	2.46	2.212	2.236
181	21	< .001	2.536	2.548	2.728	2.76
182	20	< .001	0.252	0.268	2.728	2.748
183	20	< .001	0.292	0.308	2.936	2.96
184	20	< .001	0.364	0.38	2.624	2.644
185	20	< .001	0.468	0.48	1.6	1.624
186	20	< .001	0.624	0.648	2.968	2.988
187	20	< .001	0.72	0.748	0.92	0.94
188	20	< .001	0.768	0.788	2.512	2.544
189	20	< .001	1.596	1.62	0.368	0.384
190	20	< .001	1.692	1.716	0.436	0.448
191	20	< .001	1.86	1.88	2.976	2.992
192	20	< .001	1.936	1.968	2.6	2.616
193	20	< .001	2.5	2.524	2.804	2.82
194	20	< .001	2.644	2.664	1.996	2.016
195	20	< .001	2.692	2.716	0.124	0.136
196	20	< .001	2.76	2.78	1.724	1.74
197	20	< .001	2.892	2.92	0.372	0.384
198	20	< .001	2.892	2.912	2.644	2.66
199	20	< .001	2.904	2.924	0.132	0.144
200	20	< .001	2.908	2.92	1.44	1.468
201	19	< .001	0.032	0.048	0.72	0.74
202	19	< .001	0.036	0.064	0.908	0.924
203	19	< .001	0.124	0.14	2.692	2.712
204	19	< .001	0.324	0.344	0.204	0.22
205	19	< .001	0.588	0.612	2.568	2.58
206	19	< .001	0.724	0.74	2.904	2.92
207	19	< .001	1.12	1.144	0.296	0.312
208	19	< .001	1.216	1.232	1.92	1.936
209	19	< .001	1.468	1.48	2.492	2.524
210	19	< .001	2.208	2.22	2.444	2.468
211	19	< .001	2.592	2.624	0.256	0.268
212	19	< .001	2.648	2.664	2.28	2.296
213	19	< .001	2.884	2.896	0.324	0.348
214	19	< .001	2.9	2.92	0.152	0.168
215	18	< .001	-0.036	-0.02	1.728	1.756
216	18	< .001	-0.008	0	1.956	1.984
217	18	< .001	0.128	0.144	0.196	0.216
218	18	< .001	0.596	0.62	2.416	2.44
219	18	< .001	0.764	0.788	2.324	2.34
220	18	< .001	0.816	0.856	1.392	1.404
221	18	< .001	1.132	1.16	0.232	0.244
222	18	< .001	1.136	1.176	2.784	2.8
223	18	< .001	1.14	1.164	0.836	0.864
224	18	< .001	1.308	1.316	1.904	1.948
225	18	< .001	1.6	1.64	0.092	0.1
226	18	< .001	2.324	2.336	0.764	0.792
227	18	< .001	2.492	2.52	1.188	1.196
228	18	< .001	2.516	2.54	2.524	2.548
229	18	< .001	2.576	2.6	2.716	2.736
230	18	< .001	2.584	2.6	2.432	2.456
231	18	< .001	2.7	2.716	2.688	2.704
232	18	< .001	2.896	2.916	2.62	2.636
233	18	< .001	2.976	3	-0.008	0.008
234	17	< .001	-0.056	-0.044	2.764	2.78
235	17	< .001	-0.036	-0.028	2.128	2.172
236	17	< .001	0.028	0.048	0.068	0.088
237	17	< .001	0.364	0.376	2.848	2.872
238	17	< .001	0.384	0.404	1.42	1.436
239	17	< .001	0.628	0.66	2.988	3
240	17	< .001	0.64	0.66	1.824	1.836
241	17	< .001	0.748	0.764	1.7	1.72
242	17	< .001	0.824	0.848	1.184	1.2
243	17	< .001	0.916	0.932	0.936	0.956
244	17	< .001	1.024	1.044	1.264	1.284
245	17	< .001	1.14	1.156	1.308	1.336
246	17	< .001	1.184	1.208	0.024	0.036
247	17	< .001	1.228	1.244	0.056	0.088
248	17	< .001	1.588	1.608	2.38	2.4
249	17	< .001	1.768	1.8	2.076	2.084
250	17	< .001	1.996	2.016	2.64	2.66
251	17	< .001	2.104	2.132	2.988	3
252	17	< .001	2.204	2.228	0.368	0.388
253	17	< .001	2.392	2.424	2.612	2.62
254	17	< .001	2.648	2.66	2.412	2.436
255	17	< .001	2.864	2.88	0.464	0.48
256	16	< .001	-0.012	0.004	0.656	0.676
257	16	< .001	0.036	0.052	1.024	1.044
258	16	< .001	0.112	0.128	0.796	0.812
259	16	< .001	0.432	0.444	1.592	1.616
260	16	< .001	0.584	0.608	2.7	2.724
261	16	< .001	0.96	0.992	0.724	0.732
262	16	< .001	0.996	1.02	0.132	0.152
263	16	< .001	1.116	1.14	2.928	2.948
264	16	< .001	1.296	1.32	0.384	0.396
265	16	< .001	1.396	1.42	0.844	0.856
266	16	< .001	1.788	1.804	0.38	0.4
267	16	< .001	1.88	1.9	2.968	2.984
268	16	< .001	1.996	2.016	1.54	1.552
269	16	< .001	2.092	2.116	0.764	0.78
270	16	< .001	2.644	2.66	2.528	2.548
271	16	< .001	2.664	2.68	1.936	1.964
272	15	< .001	0.056	0.076	1.124	1.14
273	15	< .001	0.088	0.104	0.848	0.864
274	15	< .001	0.136	0.152	1.308	1.324
275	15	< .001	0.14	0.152	0.384	0.4
276	15	< .001	0.144	0.164	2.46	2.476
277	15	< .001	0.148	0.16	2.536	2.556
278	15	< .001	0.252	0.272	1.012	1.024
279	15	< .001	0.388	0.404	2.988	3
280	15	< .001	0.504	0.528	1.708	1.72
281	15	< .001	0.584	0.608	2.604	2.612
282	15	< .001	0.768	0.788	1.796	1.812
283	15	< .001	0.884	0.9	2.368	2.384
284	15	< .001	0.952	0.976	2.344	2.36
285	15	< .001	0.992	1.012	2.96	2.976
286	15	< .001	1.008	1.02	0.26	0.276
287	15	< .001	1.156	1.168	0.744	0.76
288	15	< .001	1.24	1.256	1.304	1.324
289	15	< .001	1.664	1.676	0.924	0.944
290	15	< .001	1.9	1.916	0.588	0.608
291	15	< .001	2.092	2.104	0.64	0.664
292	15	< .001	2.48	2.504	2.904	2.916
293	15	< .001	2.612	2.624	2.476	2.504
294	15	< .001	2.644	2.672	2.812	2.824
295	15	< .001	2.672	2.68	2.712	2.736
296	15	< .001	2.728	2.752	2.904	2.916
297	15	< .001	2.904	2.928	2.936	2.944
298	15	< .001	2.92	2.936	2.952	2.964
299	14	< .001	-0.072	-0.06	2.52	2.54
300	14	< .001	-0.012	0.004	0.2	0.212
301	14	< .001	0.06	0.08	0.844	0.86
302	14	< .001	0.248	0.268	1.788	1.804
303	14	< .001	0.248	0.268	2.696	2.712
304	14	< .001	0.252	0.268	2.596	2.62
305	14	< .001	0.372	0.376	2.568	2.596
306	14	< .001	0.44	0.448	1.7	1.724
307	14	< .001	0.492	0.532	1.912	1.916
308	14	< .001	0.632	0.652	2.04	2.056
309	14	< .001	0.776	0.784	2.16	2.196
310	14	< .001	0.92	0.936	1.552	1.564
311	14	< .001	1.092	1.112	1.18	1.196
312	14	< .001	1.132	1.16	1.068	1.08
313	14	< .001	1.18	1.192	0.74	0.76
314	14	< .001	1.188	1.2	0.844	0.856
315	14	< .001	1.392	1.408	0.728	0.74
316	14	< .001	1.4	1.416	-0.02	0
317	14	< .001	1.42	1.448	0.384	0.396
318	14	< .001	1.456	1.472	1.496	1.512
319	14	< .001	1.588	1.6	2.464	2.48
320	14	< .001	1.692	1.708	1.408	1.424
321	14	< .001	1.956	1.976	0.38	0.392
322	14	< .001	2.12	2.144	1.828	1.836
323	14	< .001	2.252	2.264	2.516	2.54
324	14	< .001	2.384	2.396	1.588	1.604
325	14	< .001	2.52	2.536	-0.072	-0.056
326	14	< .001	2.636	2.668	1.828	1.836
327	14	< .001	2.856	2.876	0.528	0.54
328	14	< .001	2.94	2.956	0.256	0.268
329	13	< .001	-0.068	-0.056	1.324	1.34
330	13	< .001	-0.044	-0.028	1.632	1.648
331	13	< .001	0.032	0.048	1.096	1.12
332	13	< .001	0.04	0.052	2.296	2.308
333	13	< .001	0.056	0.076	1.452	1.468
334	13	< .001	0.08	0.1	0.868	0.88
335	13	< .001	0.136	0.14	1.536	1.572
336	13	< .001	0.14	0.168	0.132	0.14
337	13	< .001	0.14	0.16	2.724	2.732
338	13	< .001	0.152	0.164	2.804	2.828
339	13	< .001	0.264	0.276	2.42	2.432
340	13	< .001	0.324	0.344	2.884	2.892
341	13	< .001	0.372	0.392	2.088	2.096
342	13	< .001	0.384	0.388	1.864	1.888
343	13	< .001	0.404	0.416	1.9	1.92
344	13	< .001	0.524	0.54	1.612	1.624
345	13	< .001	0.568	0.584	2.08	2.104
346	13	< .001	0.652	0.664	2.896	2.912
347	13	< .001	0.764	0.788	1.876	1.884
348	13	< .001	0.872	0.888	1.32	1.332
349	13	< .001	1.228	1.236	2.064	2.088
350	13	< .001	1.468	1.48	1.092	1.104
351	13	< .001	1.54	1.568	-0.036	-0.028
352	13	< .001	1.548	1.568	2.908	2.916
353	13	< .001	1.6	1.62	1.804	1.812
354	13	< .001	1.7	1.72	2.02	2.028
355	13	< .001	1.86	1.872	0.588	0.608
356	13	< .001	1.876	1.892	2.6	2.612
357	13	< .001	2.084	2.096	0.372	0.392
358	13	< .001	2.216	2.236	0.528	0.544
359	13	< .001	2.244	2.252	1.596	1.62
360	13	< .001	2.344	2.36	2.152	2.18
361	13	< .001	2.416	2.432	2.648	2.66
362	13	< .001	2.46	2.476	1.584	1.6
363	13	< .001	2.624	2.648	0.864	0.872
364	13	< .001	2.744	2.764	2.532	2.548
365	13	< .001	2.8	2.816	0.712	0.736
366	13	< .001	2.848	2.868	1.376	1.384
367	12	< .001	-0.016	0	1.912	1.924
368	12	< .001	0.008	0.012	1.964	1.984
369	12	< .001	0.064	0.076	2.764	2.78
370	12	< .001	0.156	0.164	1.328	1.348
371	12	< .001	0.168	0.196	-0.08	-0.072
372	12	< .001	0.172	0.184	1.62	1.644
373	12	< .001	0.184	0.208	-0.008	0.004
374	12	< .001	0.184	0.196	1.388	1.404
375	12	< .001	0.204	0.224	0.132	0.14
376	12	< .001	0.2	0.224	2.688	2.696
377	12	< .001	0.204	0.216	0.324	0.34
378	12	< .001	0.228	0.248	0.468	0.48
379	12	< .001	0.252	0.268	2.944	2.96
380	12	< .001	0.264	0.276	2.028	2.048
381	12	< .001	0.312	0.344	2.056	2.06
382	12	< .001	0.356	0.368	1.372	1.388
383	12	< .001	0.364	0.38	2.988	3
384	12	< .001	0.388	0.408	-0.008	0
385	12	< .001	0.592	0.608	1.604	1.616
386	12	< .001	0.756	0.788	1.86	1.868
387	12	< .001	0.92	0.94	1.664	1.672
388	12	< .001	1.08	1.1	2.344	2.356
389	12	< .001	1.1	1.112	1.12	1.144
390	12	< .001	1.12	1.144	0.072	0.08
391	12	< .001	1.136	1.144	1.188	1.204
392	12	< .001	1.14	1.156	1.164	1.18
393	12	< .001	1.152	1.16	0.672	0.696
394	12	< .001	1.452	1.464	1.52	1.536
395	12	< .001	1.468	1.476	1.928	1.948
396	12	< .001	1.544	1.564	0.152	0.164
397	12	< .001	1.556	1.572	0.208	0.22
398	12	< .001	1.604	1.612	0.108	0.124
399	12	< .001	1.62	1.648	0.132	0.14
400	12	< .001	1.784	1.796	2.008	2.024
401	12	< .001	1.8	1.816	2.228	2.248
402	12	< .001	1.856	1.88	-0.1	-0.092
403	12	< .001	2.148	2.16	1.712	1.736
404	12	< .001	2.16	2.176	0.64	0.648
405	12	< .001	2.28	2.292	2.572	2.588
406	12	< .001	2.336	2.352	0.528	0.536
407	12	< .001	2.484	2.508	1.156	1.164
408	12	< .001	2.484	2.496	2.668	2.68
409	12	< .001	2.532	2.548	2.644	2.656
410	12	< .001	2.54	2.556	0.148	0.164
411	12	< .001	2.62	2.632	0.368	0.384
412	12	< .001	2.68	2.704	0.328	0.332
413	12	< .001	2.832	2.852	0.452	0.46
414	12	< .001	2.832	2.856	1.832	1.836
415	12	< .001	2.848	2.868	-0.04	-0.032
416	12	< .001	2.852	2.868	1.856	1.868
417	12	< .001	2.972	2.996	2.116	2.128
