# Supplementary material for: Spatiotemporal brain hierarchies of auditory memory recognition and predictive coding
Source: Nat Commun. 2024 May 21;15:4313. doi: 10.1038/s41467-024-48302-4 (PMC11109219; doi:10.1038/s41467-024-48302-4)
Supplement: Supplementary file 6 — Supplementary Data 3 [file 41467_2024_48302_MOESM6_ESM.xlsx]

## Sheet: Group1_Mag_NegN100
Memorised versus Novel T1						Memorised versus Novel T2						Memorised versus Novel T3						Memorised versus Novel T4
Cluster size	p-value	Time (1)	Time (end)	Peak t-value		Cluster size	p-value	Time (1)	Time (end)	Peak t-value		Cluster size	p-value	Time (1)	Time (end)	Peak t-value		Cluster size	p-value	Time (1)	Time (end)	Peak t-value
86	< .001	0.52	0.86	6.49		73	< .001	0.9	1.19	5.45		60	< .001	1.3	1.54	6.47		57	< .001	1.64	1.86	7.16
75	< .001	0.89	1.19	5.29		44	< .001	1.32	1.49	5.9		40	< .001	1.72	1.88	5.47		8	< .001	2.17	2.2	-3.19
49	< .001	1.34	1.54	4.97		17	< .001	1.75	1.81	4.19		14	< .001	1.64	1.7	3.68		8	< .001	2.59	2.62	3.57
33	< .001	1.72	1.85	4.79		10	< .001	1.24	1.27	2.65		10	< .001	1.91	1.94	2.71		6	< .001	2.07	2.09	-2.93
23	< .001	1.25	1.34	3.29		10	< .001	1.64	1.68	3.67		8	< .001	0.58	0.61	3.05
18	< .001	1.64	1.71	3.88		10	< .001	2.2	2.24	-3.24
						9	< .001	1.5	1.54	2.84

## Sheet: Group2_Mag_PosN100
Memorised versus Novel T1						Memorised versus Novel T2						Memorised versus Novel T3						Memorised versus Novel T4
Cluster size	p-value	Time (1)	Time (end)	Peak t-value		Cluster size	p-value	Time (1)	Time (end)	Peak t-value		Cluster size	p-value	Time (1)	Time (end)	Peak t-value		Cluster size	p-value	Time (1)	Time (end)	Peak t-value
70	< .001	0.58	0.86	-6.81		51	< .001	0.95	1.15	-6.93		58	< .001	1.32	1.54	-6.15		51	< .001	1.7	1.9	-7.86
62	< .001	1.33	1.58	-5.81		45	< .001	1.74	1.92	-5.21		38	< .001	1.72	1.87	-6.02		22	< .001	2.1	2.18	4.04
61	< .001	1.73	1.97	-5.12		33	< .001	1.36	1.48	-4.88		22	< .001	1.88	1.96	-6.15		13	< .001	3.43	3.48	-3.51
56	< .001	0.97	1.19	-6.53		17	< .001	1.51	1.58	-3.86		13	< .001	3.45	3.5	-3.69		12	< .001	2.05	2.09	3.08
39	< .001	3.35	3.5	-5.86		11	< .001	1.62	1.66	-2.69		12	< .001	3.37	3.41	-3.46		11	< .001	2.57	2.61	-2.94
34	< .001	3.56	3.7	-4.66		10	< .001	2.13	2.17	2.95		12	< .001	3.9	3.94	-4.01		11	< .001	3.93	3.97	-3.36
18	< .001	3.91	3.98	-3.25		6	< .001	0.08	0.1	-3.53		11	< .001	3.78	3.82	-3.07		10	< .001	2.58	2.61	-2.93
18	< .001	3.91	3.98	-3.43		6	< .001	2.23	2.25	2.24								8	< .001	4.22	4.24	-2.39
15	< .001	0.22	0.27	-3.24

## Sheet: Group3_Grad_NegN100
Memorised versus Novel T1						Memorised versus Novel T2						Memorised versus Novel T3						Memorised versus Novel T4
Cluster size	p-value	Time (1)	Time (end)	Peak t-value		Cluster size	p-value	Time (1)	Time (end)	Peak t-value		Cluster size	p-value	Time (1)	Time (end)	Peak t-value		Cluster size	p-value	Time (1)	Time (end)	Peak t-value
87	< .001	1.23	1.58	7.23		64	< .001	0.94	1.19	5.8		80	< .001	1.64	1.95	5.36		58	< .001	1.64	1.86	6.72
86	< .001	0.52	0.86	7.04		47	< .001	1.3	1.48	6.44		60	< .001	1.3	1.54	6.26		14	< .001	2.01	2.06	-3.56
74	< .001	0.9	1.19	6.19		22	< .001	1.74	1.83	4.82		18	< .001	1.64	1.71	3.61		9	< .001	3.44	3.47	2.97
29	< .001	1.6	1.71	4.2		19	< .001	1.5	1.58	4.03		9	< .001	1.5	1.54	3.33		11	< .001	2.12	2.16	-2.97
28	< .001	1.72	1.83	4.54		13	< .001	1.24	1.28	3.12		12	< .001	1.39	1.43	3.25		7	< .001	3.43	3.46	3.22
22	< .001	3.39	3.48	3.84		13	< .001	1.64	1.68	4.71		7	< .001	1.27	1.29	2.52
17	< .001	3.39	3.46	3.66		11	< .001	1.64	1.68	4.04		7	< .001	1.51	1.54	3.18
13	< .001	0.72	0.77	3.11

## Sheet: Group4_Grad_PosN100
Memorised versus Novel T1						Memorised versus Novel T2						Memorised versus Novel T3						Memorised versus Novel T4
Cluster size	p-value	Time (1)	Time (end)	Peak t-value		Cluster size	p-value	Time (1)	Time (end)	Peak t-value		Cluster size	p-value	Time (1)	Time (end)	Peak t-value		Cluster size	p-value	Time (1)	Time (end)	Peak t-value
57	< .001	1.64	1.87	-9.4		43	< .001	1.64	1.81	-6.46		62	< .001	1.25	1.5	-6.9		61	< .001	1.64	1.88	-9.21
54	< .001	0.52	0.74	-9.31		36	< .001	1.26	1.4	-5.69		44	< .001	1.65	1.82	-5.86		19	< .001	1.96	2.04	3.41
32	< .001	1.99	2.11	3.8		29	< .001	0.9	1.02	-6.63		38	< .001	1.96	2.11	4.18		7	< .001	0.07	0.1	4.93
27	< .001	0.9	1	-7.47		14	< .001	1.06	1.11	-3.04		10	< .001	0.11	0.14	-3		9	< .001	2.07	2.1	3.29
16	< .001	1.26	1.32	-5.27		14	< .001	1.96	2.02	4.21		9	< .001	2.07	2.1	3.87		7	< .001	2.18	2.21	2.73
11	< .001	4.22	4.26	-2.9		12	< .001	0.23	0.28	-2.83		9	< .001	2.07	2.1	3.75
11	< .001	4.22	4.26	-2.84		11	< .001	0.11	0.15	-4.04
						10	< .001	2.07	2.11	2.83
