# Supplementary material for: Spatiotemporal brain hierarchies of auditory memory recognition and predictive coding
Source: Nat Commun. 2024 May 21;15:4313. doi: 10.1038/s41467-024-48302-4 (PMC11109219; doi:10.1038/s41467-024-48302-4)
Supplement: Supplementary file 7 — Supplementary Data 4 [file 41467_2024_48302_MOESM7_ESM.xlsx]

## Sheet: MEG0111
Memorised versus Novel T1						Memorised versus Novel T2						Memorised versus Novel T3						Memorised versus Novel T4
Cluster size	p-value	Time (1)	Time (end)	Peak t-value		Cluster size	p-value	Time (1)	Time (end)	Peak t-value		Cluster size	p-value	Time (1)	Time (end)	Peak t-value		Cluster size	p-value	Time (1)	Time (end)	Peak t-value
41	< 0,001	0.51	0.67	5.74		36	< 0,001	1.25	1.39	3.98		32	< 0,001	1.25	1.38	3.92		19	< 0,001	1.64	1.71	5.29
33	< 0,001	1.25	1.38	4.43		16	< 0,001	0.89	0.95	4.57		15	< 0,001	1.64	1.7	4.33		5	< 0,001	2.6	2.62	2.71
32	< 0,001	0.9	1.02	4.46		14	< 0,001	1.64	1.69	3.29
17	< 0,001	1.64	1.71	5.1		13	< 0,001	0.12	0.17	4.53
11	< 0,001	3.41	3.45	3.23		11	< 0,001	0.55	0.59	2.63
						10	< 0,001	3.07	3.1	3.04
						9	< 0,001	0.64	0.67	3.45
						9	< 0,001	3.44	3.47	2.72

## Sheet: MEG0112
Memorised versus Novel T1						Memorised versus Novel T2						Memorised versus Novel T3						Memorised versus Novel T4
Cluster size	p-value	Time (1)	Time (end)	Peak t-value		Cluster size	p-value	Time (1)	Time (end)	Peak t-value		Cluster size	p-value	Time (1)	Time (end)	Peak t-value		Cluster size	p-value	Time (1)	Time (end)	Peak t-value
5	< 0,001	1.26	1.27	2.41		7	< 0,001	0.17	0.2	-3.3								13	< 0,001	1.89	1.94	-3.31
																		8	< 0,001	2.01	2.04	-3.68

## Sheet: MEG0113
Memorised versus Novel T1						Memorised versus Novel T2						Memorised versus Novel T3						Memorised versus Novel T4
Cluster size	p-value	Time (1)	Time (end)	Peak t-value		Cluster size	p-value	Time (1)	Time (end)	Peak t-value		Cluster size	p-value	Time (1)	Time (end)	Peak t-value		Cluster size	p-value	Time (1)	Time (end)	Peak t-value
37	< 0,001	0.52	0.67	-4.78		24	< 0,001	0.92	1.01	-4.65		49	< 0,001	1.3	1.49	-4.52		40	< 0,001	1.64	1.8	-5.04
15	< 0,001	1.76	1.82	-2.93		13	< 0,001	1.32	1.37	-3.35		17	< 0,001	1.76	1.83	-3.33		15	< 0,001	1.81	1.86	-3.92
14	< 0,001	0.9	0.96	-4.03		9	< 0,001	1.12	1.16	-3.59		9	< 0,001	0.3	0.33	-3.02		9	< 0,001	2.88	2.92	-3.33
11	< 0,001	1.27	1.31	-3.05								9	< 0,001	0.36	0.39	-3.08		7	< 0,001	2.6	2.63	-3.33
9	< 0,001	2.02	2.06	2.88														7	< 0,001	2.75	2.77	-3.17
8	< 0,001	1.65	1.68	-2.6

## Sheet: MEG0121
Memorised versus Novel T1						Memorised versus Novel T2						Memorised versus Novel T3						Memorised versus Novel T4
Cluster size	p-value	Time (1)	Time (end)	Peak t-value		Cluster size	p-value	Time (1)	Time (end)	Peak t-value		Cluster size	p-value	Time (1)	Time (end)	Peak t-value		Cluster size	p-value	Time (1)	Time (end)	Peak t-value
49	< 0,001	0.52	0.71	6.26		45	< 0,001	1.25	1.42	5.53		60	< 0,001	1.25	1.48	5.57		57	< 0,001	1.64	1.86	5.85
29	< 0,001	0.9	1.01	5.02		38	< 0,001	0.89	1.04	5.31		35	< 0,001	1.74	1.88	4.27		16	< 0,001	2.58	2.64	4.28
29	< 0,001	1.4	1.52	3.91		14	< 0,001	0.12	0.17	3.94		13	< 0,001	1.65	1.7	3.95
27	< 0,001	1.72	1.83	4.2		14	< 0,001	1.64	1.69	4.15		9	< 0,001	0.58	0.61	3.12
22	< 0,001	1.25	1.34	3.82		14	< 0,001	1.76	1.81	3.46		8	< 0,001	0.18	0.21	2.75
17	< 0,001	1.64	1.71	5.22		11	< 0,001	1.12	1.16	3.83		8	< 0,001	3.06	3.09	2.96
12	< 0,001	0.73	0.77	3.5		11	< 0,001	1.45	1.49	3.9
10	< 0,001	1.12	1.16	2.98
10	< 0,001	1.34	1.38	3.75

## Sheet: MEG0122
Memorised versus Novel T1						Memorised versus Novel T2						Memorised versus Novel T3						Memorised versus Novel T4
Cluster size	p-value	Time (1)	Time (end)	Peak t-value		Cluster size	p-value	Time (1)	Time (end)	Peak t-value		Cluster size	p-value	Time (1)	Time (end)	Peak t-value		Cluster size	p-value	Time (1)	Time (end)	Peak t-value
26	< 0,001	0.59	0.69	-3.77		25	< 0,001	1.03	1.12	-3.29		52	< 0,001	1.31	1.52	-5.55		51	< 0,001	1.7	1.9	-5.97
18	< 0,001	1.78	1.84	-4.28		22	< 0,001	1.77	1.86	-4.56		22	< 0,001	1.77	1.86	-5.05		18	< 0,001	2.06	2.13	3.92
13	< 0,001	2.11	2.16	3.43		15	< 0,001	0.96	1.01	-3.53		13	< 0,001	1.6	1.65	3.82		15	< 0,001	1.98	2.03	3.73
11	< 0,001	1.46	1.5	-2.56		8	< 0,001	0.14	0.17	2.55

## Sheet: MEG0123
Memorised versus Novel T1						Memorised versus Novel T2						Memorised versus Novel T3						Memorised versus Novel T4
Cluster size	p-value	Time (1)	Time (end)	Peak t-value		Cluster size	p-value	Time (1)	Time (end)	Peak t-value		Cluster size	p-value	Time (1)	Time (end)	Peak t-value		Cluster size	p-value	Time (1)	Time (end)	Peak t-value
57	< 0,001	0.55	0.78	5.67		21	< 0,001	0.94	1.02	3.94		41	< 0,001	1.3	1.46	5.64		37	< 0,001	1.64	1.79	5.7
41	< 0,001	1.04	1.2	4.55		7	< 0,001	1.06	1.09	3.11		6	< 0,001	1.25	1.27	2.94		24	< 0,001	2.01	2.1	-4.01
33	< 0,001	0.9	1.03	4.03								6	< 0,001	1.76	1.78	2.79		7	< 0,001	2.15	2.18	-3.07
30	< 0,001	1.75	1.87	4.96								6	< 0,001	1.8	1.82	3.39
17	< 0,001	1.65	1.71	3.37
16	< 0,001	1.42	1.48	3.78
15	< 0,001	1.25	1.3	4.64
13	< 0,001	0.79	0.84	3.31
13	< 0,001	1.34	1.38	3.89

## Sheet: MEG0131
Memorised versus Novel T1						Memorised versus Novel T2						Memorised versus Novel T3						Memorised versus Novel T4
Cluster size	p-value	Time (1)	Time (end)	Peak t-value		Cluster size	p-value	Time (1)	Time (end)	Peak t-value		Cluster size	p-value	Time (1)	Time (end)	Peak t-value		Cluster size	p-value	Time (1)	Time (end)	Peak t-value
86	< 0,001	0.52	0.86	7.26		41	< 0,001	0.9	1.06	4.96		62	< 0,001	1.25	1.49	6.26		56	< 0,001	1.64	1.86	6.67
73	< 0,001	1.25	1.54	4.94		36	< 0,001	1.3	1.44	6.11		39	< 0,001	1.72	1.87	5		7	< 0,001	2.6	2.62	3.63
39	< 0,001	1.04	1.19	4.92		15	< 0,001	1.75	1.81	3.55		15	< 0,001	1.64	1.7	4.22
38	< 0,001	1.72	1.87	4.86		13	< 0,001	1.12	1.17	4.43		9	< 0,001	0.58	0.61	3.09
35	< 0,001	0.89	1.03	5.51		12	< 0,001	1.64	1.69	4.52		8	< 0,001	0.36	0.39	3.14
19	< 0,001	1.64	1.71	4.97		11	< 0,001	1.25	1.29	3.22

## Sheet: MEG0132
Memorised versus Novel T1						Memorised versus Novel T2						Memorised versus Novel T3						Memorised versus Novel T4
Cluster size	p-value	Time (1)	Time (end)	Peak t-value		Cluster size	p-value	Time (1)	Time (end)	Peak t-value		Cluster size	p-value	Time (1)	Time (end)	Peak t-value		Cluster size	p-value	Time (1)	Time (end)	Peak t-value
56	< 0,001	0.6	0.82	-5.15		59	< 0,001	0.96	1.19	-5.74		59	< 0,001	1.31	1.54	-6.62		55	< 0,001	1.7	1.92	-8.25
50	< 0,001	1.72	1.92	-5.42		46	< 0,001	1.74	1.92	-6.39		47	< 0,001	1.74	1.92	-5.97		29	< 0,001	2.06	2.18	4.35
46	< 0,001	1.02	1.2	-4.66		16	< 0,001	1.45	1.51	-3.94								9	< 0,001	0.49	0.52	3.35
24	< 0,001	1.42	1.51	-4.1		14	< 0,001	1.39	1.44	-3.34
10	< 0,001	2.19	2.22	3.27

## Sheet: MEG0133
Memorised versus Novel T1						Memorised versus Novel T2						Memorised versus Novel T3						Memorised versus Novel T4
Cluster size	p-value	Time (1)	Time (end)	Peak t-value		Cluster size	p-value	Time (1)	Time (end)	Peak t-value		Cluster size	p-value	Time (1)	Time (end)	Peak t-value		Cluster size	p-value	Time (1)	Time (end)	Peak t-value
16	< 0,001	0.53	0.59	-4.4		21	< 0,001	2.29	2.37	-3.63		12	< 0,001	1.6	1.65	4.87		12	< 0,001	1.66	1.7	-4.07
8	< 0,001	0.12	0.15	-3.59		19	< 0,001	0.9	0.98	-6.83		5	< 0,001	3.74	3.76	2.32
8	< 0,001	1.61	1.64	3.41		16	< 0,001	0.13	0.19	-3.5
8	< 0,001	1.67	1.7	-2.99		10	< 0,001	2.4	2.43	-3.05
7	< 0,001	1.16	1.18	3.55		10	< 0,001	2.63	2.66	-3.71
7	< 0,001	2.64	2.66	-2.53

## Sheet: MEG0141
Memorised versus Novel T1						Memorised versus Novel T2						Memorised versus Novel T3						Memorised versus Novel T4
Cluster size	p-value	Time (1)	Time (end)	Peak t-value		Cluster size	p-value	Time (1)	Time (end)	Peak t-value		Cluster size	p-value	Time (1)	Time (end)	Peak t-value		Cluster size	p-value	Time (1)	Time (end)	Peak t-value
39	< 0,001	0.51	0.66	4.96		16	< 0,001	1.32	1.38	3.53		17	< 0,001	1.64	1.7	4.3		19	< 0,001	1.86	1.94	-3.43
19	< 0,001	1.64	1.71	4.88		10	< 0,001	0.12	0.16	3.87		10	< 0,001	1.32	1.35	3.13		15	< 0,001	1.64	1.7	4.42
17	< 0,001	0.9	0.96	3.98		10	< 0,001	0.9	0.93	3.75		9	< 0,001	1.25	1.28	3.19
13	< 0,001	0.98	1.02	3.19		10	< 0,001	1.64	1.68	3.59
12	< 0,001	1.25	1.29	3.5		9	< 0,001	0.64	0.67	2.94
11	< 0,001	3.42	3.46	3.34		9	< 0,001	1.25	1.28	2.97
10	< 0,001	1.34	1.38	4.33		8	< 0,001	3.44	3.47	3.5

[truncated: 296 more sheets: MEG0142, MEG0143, MEG0211, MEG0212, MEG0213, MEG0221, MEG0222, MEG0223, MEG0231, MEG0232, MEG0233, MEG0241, MEG0242, MEG0243, MEG0311, MEG0312, MEG0313, MEG0321, MEG0322, MEG0323 …]
