# Supplementary material for: Spatiotemporal brain hierarchies of auditory memory recognition and predictive coding
Source: Nat Commun. 2024 May 21;15:4313. doi: 10.1038/s41467-024-48302-4 (PMC11109219; doi:10.1038/s41467-024-48302-4)
Supplement: Supplementary file 8 — Supplementary Data 5 [file 41467_2024_48302_MOESM8_ESM.xlsx]

## Sheet: L_t2
Max	FDR-corrected threshold for p-value = .003
ROI	Hemisphere	t-val		MNI coordinates
			x	y	x
Supp Motor Ar	L	5.79	-6	-22	64
Supp Motor Ar	L	5.6	-6	-14	64
Supp Motor Ar	R	5.59	2	-22	56
Supp Motor Ar	R	5.55	2	-22	64
Supp Motor Ar	L	5.52	-6	-22	56
Supp Motor Ar	L	5.49	-6	-14	72
Paracentr Lob	L	5.47	-6	-22	72
Paracentr Lob	R	5.4	2	-22	72
Supp Motor Ar	R	5.38	2	-14	64
Supp Motor Ar	R	5.3	2	-30	56
Supp Motor Ar	R	5.28	2	-14	56
Supp Motor Ar	L	5.27	-6	-22	48
Cingulum Mid	R	5.2	2	-22	48
Cingulum Mid	R	5.2	2	-30	48
Cingulum Mid	L	5.18	-6	-22	40
Supp Motor Ar	R	5.09	2	-14	72
Supp Motor Ar	L	5.03	-6	-14	56
Precuneus	R	4.97	2	-38	56
Paracentr Lob	R	4.96	2	-30	64
Cingulum Mid	R	4.96	2	-14	48
Cingulum Mid	L	4.95	-6	-22	32
Cingulum Mid	R	4.91	2	-22	40
Cingulum Mid	R	4.87	2	-38	48
Cingulum Mid	L	4.86	-6	-14	48
Paracentr Lob	L	4.84	-6	-30	56
Cingulum Mid	L	4.81	-6	-30	40
Cingulum Mid	R	4.8	2	-30	40
Cingulum Mid	L	4.77	-6	-30	48
Supp Motor Ar	R	4.74	2	-6	56
Cingulum Mid	L	4.68	-6	-14	40
Supp Motor Ar	L	4.65	-6	-6	64
Cingulum Mid	L	4.65	-6	-30	32
Cingulum Mid	R	4.59	2	-38	40
Paracentr Lob	R	4.58	2	-30	72
Paracentr Lob	L	4.56	-6	-30	64
Cingulum Mid	L	4.54	-6	-14	32
Cingulum Mid	R	4.49	2	-14	40
Supp Motor Ar	L	4.47	-6	-6	56
Cingulum Mid	L	4.45	-6	-38	40
Supp Motor Ar	L	4.44	-6	-6	72
Supp Motor Ar	R	4.44	10	-14	56
Cingulum Mid	R	4.42	2	-22	32
Paracentr Lob	L	4.41	-6	-30	72
Supp Motor Ar	R	4.41	2	-6	48
Supp Motor Ar	R	4.4	2	-6	72
Paracentr Lob	R	4.39	10	-22	56
Paracentr Lob	R	4.35	2	-38	64
Cingulum Mid	L	4.33	-6	-38	48
Supp Motor Ar	R	4.29	2	2	64
Precuneus	R	4.27	2	-46	40
Cingulum Mid	R	4.26	10	-22	48
Cingulum Mid	L	4.25	-6	-46	32
Cingulum Mid	R	4.24	2	-30	32
Supp Motor Ar	R	4.24	10	-14	64
Paracentr Lob	R	4.23	10	-30	56
Precuneus	L	4.23	-6	-46	40
Supp Motor Ar	R	4.2	10	-14	48
Frontal Sup	L	4.17	-14	-6	56
Supp Motor Ar	R	4.15	2	2	56
Cingulum Mid	L	4.14	-6	-38	32
Cingulum Mid	R	4.08	2	-38	32
Precuneus	R	4.08	2	-46	48
Supp Motor Ar	L	4.07	-6	-6	48
Paracentr Lob	R	4.06	10	-30	64
Cingulum Post	L	4.05	-6	-46	24
Cingulum Mid	R	4.05	2	-46	32
Supp Motor Ar	R	4.04	10	-6	56
Precuneus	L	4.03	-6	-46	48
Caudate	L	4	-14	-6	24
Cingulum Mid	R	3.99	10	-30	48
Paracentr Lob	R	3.99	10	-38	64
Cingulum Mid	R	3.98	2	-14	32
Supp Motor Ar	R	3.97	2	2	72
Supp Motor Ar	R	3.95	10	-6	64
Supp Motor Ar	L	3.94	-6	2	56
Precuneus	R	3.93	10	-38	56
Supp Motor Ar	L	3.91	-6	2	64
Frontal Sup	L	3.91	-14	-6	64
Cingulum Mid	R	3.91	10	-22	40
Paracentr Lob	L	3.87	-6	-38	56
Cingulum Mid	R	3.86	2	-6	40
Caudate	L	3.84	-14	-14	24
Cingulum Mid	R	3.83	10	-6	48
Frontal Sup	L	3.82	-14	-14	64
Cingulum Mid	L	3.82	-6	-6	40
Supp Motor Ar	R	3.77	2	2	48
Precuneus	L	3.76	-6	-46	16
Cingulum Mid	L	3.76	-6	-6	32
Frontal Sup	L	3.76	-22	58	32
Paracentr Lob	R	3.75	10	-22	64
Cingulum Mid	R	3.72	10	-38	48
Frontal Sup	L	3.71	-14	2	56
Supp Motor Ar	R	3.67	10	2	56
Supp Motor Ar	R	3.67	10	2	64
Cingulum Mid	R	3.64	10	-30	40
Precuneus	R	3.63	2	-46	56
Precuneus	L	3.63	-6	-54	32
Precuneus	L	3.63	-6	-54	24
Supp Motor Ar	R	3.62	10	-6	72
Thalamus	L	3.6	-6	-14	16
Paracentr Lob	R	3.6	10	-14	72
Cingulum Mid	R	3.59	10	-14	40
Supp Motor Ar	R	3.59	2	10	64
Cingulum Mid	L	3.59	-14	-30	48
Precuneus	L	3.5	-6	-46	8
Supp Motor Ar	L	3.49	-6	2	72
Precuneus	L	3.49	-6	-54	16
Cingulum Mid	R	3.48	2	-6	32
Precuneus	L	3.48	-6	-46	56
Paracentr Lob	R	3.48	2	-38	72
Cingulum Post	R	3.47	2	-46	24
Thalamus	R	3.47	10	-22	0
Supp Motor Ar	R	3.41	10	2	48
Supp Motor Ar	R	3.4	2	10	56
Supp Motor Ar	L	3.4	-6	10	56
Cingulum Mid	R	3.39	10	-38	40
Paracentr Lob	R	3.38	10	-38	72
Insula	R	3.38	42	2	-8
Cingulum Mid	R	3.38	2	-54	32
Temporal Mid	R	3.38	50	-6	-16
Supp Motor Ar	R	3.37	10	2	72
Occipital Mid	L	3.37	-22	-86	8
Paracentr Lob	R	3.37	10	-30	72
Precuneus	L	3.37	-6	-54	40
Tempr Pol Sup	R	3.36	50	2	-16
Supp Motor Ar	L	3.35	-6	2	48
Precuneus	R	3.35	2	-54	40
Paracentr Lob	R	3.33	10	-22	72
Cingulum Mid	R	3.32	10	-6	40
Caudate	L	3.32	-14	2	24
Occipital Mid	L	3.29	-38	-78	8
Supp Motor Ar	L	3.27	-6	10	64
Cingulum Mid	R	3.26	2	2	40
Cingulum Post	L	3.25	-6	-38	8
Lingual	L	3.25	-6	-38	-8
Lingual	L	3.25	-14	-86	-8
Supp Motor Ar	R	3.24	10	10	64
Fusiform	L	3.24	-22	-78	-16
Thalamus	R	3.24	10	-14	0
Occipital Mid	L	3.23	-30	-86	8
Precuneus	L	3.2	-14	-54	24
Occipital Inf	L	3.19	-46	-70	-16
Precuneus	L	3.19	-6	-54	48
Precuneus	L	3.18	-6	-54	8
Frontal Sup	L	3.17	-14	-14	72
Calcarine	L	3.16	-14	-62	8
Supp Motor Ar	R	3.14	10	10	72
Fusiform	L	3.13	-22	-78	-8
Supp Motor Ar	R	3.13	10	10	56
Putamen	R	3.11	34	-6	-8
Temporal Mid	R	3.11	58	2	-16
Cingulum Mid	R	3.08	10	2	40
Precuneus	R	3.08	2	-54	24
Supp Motor Ar	R	3.08	2	10	48
Precentral	L	3.07	-14	-22	64
Calcarine	L	3.07	-22	-70	8
Frontal Sup	L	3.06	-14	10	56

## Sheet: L_t3
Max	FDR-corrected threshold for p-value = .009						Min	FDR-corrected threshold for p-value = .008
ROI	Hemisphere	t-val		MNI coordinates			ROI	Hemisphere	t-val		MNI coordinates
			x	y	x					y	y	z
Cingulum Mid	L	5.45	-6	-30	40		Cingulum Ant	R	-6.09	2	34	0
Cingulum Mid	R	5.35	2	-38	32		Cingulum Ant	R	-6.09	2	34	-8
Cingulum Mid	R	5.3	2	-30	32		Cingulum Ant	R	-6.07	2	26	-8
Cingulum Mid	R	5.22	2	-30	40		Cingulum Ant	R	-5.96	10	34	0
Cingulum Mid	R	5.21	2	-22	32		Cingulum Ant	R	-5.85	10	34	-8
Cingulum Mid	R	5.18	2	-22	40		Front Med Orb	R	-5.81	2	34	-16
Cingulum Mid	L	5.18	-6	-30	32		Front Med Orb	R	-5.64	2	26	-16
Cingulum Mid	R	5.16	2	-38	40		Cingulum Ant	L	-5.61	-6	34	0
Cingulum Mid	L	5.15	-6	-38	32		Cingulum Ant	R	-5.61	10	26	-8
Cingulum Mid	L	5.12	-6	-30	48		Front Med Orb	R	-5.51	2	26	-24
Cingulum Mid	L	5.02	-6	-38	40		Cingulum Ant	L	-5.47	-6	34	-8
Thalamus	L	5	-6	-6	0		Subgenual	R	-5.46	2	18	-16
Cingulum Mid	R	4.97	2	-46	32		Subgenual	R	-5.36	2	18	-8
Cingulum Mid	R	4.88	10	-30	40		Temporal Inf	R	-5.29	50	-22	-32
Cingulum Mid	R	4.85	2	-30	48		Cingulum Ant	R	-5.28	10	26	16
Precuneus	R	4.84	2	-46	40		Caudate	R	-5.28	18	18	16
Cingulum Mid	R	4.81	2	-22	48		Temporal Inf	R	-5.19	50	-22	-24
Caudate	L	4.8	-6	10	0		Front Med Orb	R	-5.18	10	34	-16
Cingulum Mid	R	4.78	10	-30	32		Cingulum Ant	L	-5.16	-6	34	8
Cingulum Mid	L	4.76	-6	-22	40		Temporal Inf	R	-5.13	42	-22	-24
Cingulum Post	R	4.76	2	-46	24		Front Med Orb	L	-5.08	-6	26	-16
Cingulum Mid	R	4.75	10	-38	40		Cingulum Ant	R	-5.04	2	26	16
Cingulum Mid	L	4.72	-6	-46	32		Temporal Mid	R	-5.02	66	-6	-24
Caudate	L	4.7	-6	2	8		Front Med Orb	R	-5.01	10	26	-16
Cingulum Mid	R	4.67	10	-30	48		Caudate	R	-5.01	10	18	8
Cingulum Mid	R	4.67	10	-22	40		Cingulum Ant	L	-5	-6	26	16
Cingulum Mid	R	4.63	2	-14	32		Temporal Inf	R	-4.98	50	-14	-32
Cingulum Post	L	4.62	-6	-46	24		Temporal Inf	R	-4.97	42	-14	-32
Cingulum Mid	R	4.61	10	-22	48		Cingulum Ant	L	-4.97	-6	42	0
Precuneus	L	4.59	-6	-46	40		Cingulum Ant	R	-4.97	2	34	16
Cingulum Mid	R	4.59	10	-22	32		Front Med Orb	R	-4.96	2	34	-24
Cingulum Mid	L	4.59	-6	-22	32		Front Med Orb	L	-4.94	-6	34	-16
Cingulum Mid	R	4.58	2	-14	40		Cingulum Ant	R	-4.92	10	34	16
Paracentr Lob	R	4.56	10	-22	56		ParaHippocamp	R	-4.91	34	-22	-24
Caudate	L	4.55	-6	10	8		Front Med Orb	L	-4.9	-6	26	-24
Cingulum Mid	R	4.54	2	-38	48		Front Med Orb	L	-4.9	-6	18	-24
Lingual	L	4.53	-6	-38	-8		Fusiform	R	-4.89	42	-14	-24
Cingulum Mid	L	4.53	-6	-38	48		Caudate	R	-4.89	18	10	16
Cingulum Post	R	4.49	10	-38	32		Front Inf Tri	R	-4.88	58	26	0
Paracentr Lob	R	4.45	10	-22	64		Cingulum Ant	R	-4.87	2	42	0
Caudate	L	4.44	-6	18	0		Front Inf Tri	R	-4.86	58	18	0
Paracentr Lob	R	4.42	10	-30	56		Front Inf Tri	R	-4.83	50	26	0
Supp Motor Ar	R	4.41	2	-22	56		Temporal Mid	R	-4.83	58	2	-24
Subgenual	R	4.39	2	10	-8		Caudate	R	-4.81	18	18	8
Cingulum Mid	R	4.38	2	-6	32		Caudate	R	-4.81	10	18	0
Cingulum Mid	R	4.37	2	-14	48		Ventr Med PFC	R	-4.78	2	42	-8
Caudate	L	4.37	-6	10	-8		Front Med Orb	L	-4.77	-6	18	-16
Paracentr Lob	L	4.37	-6	-30	56		Front Inf Orb	R	-4.76	50	18	-8
Precuneus	L	4.37	-6	-46	16		Front Inf Tri	R	-4.72	58	26	8
Cingulum Mid	R	4.36	10	-6	48		Ventr Med PFC	L	-4.72	-6	42	-8
Supp Motor Ar	R	4.35	10	-14	48		Fusiform	R	-4.68	34	-14	-24
Supp Motor Ar	L	4.34	-6	-22	48		Fusiform	R	-4.68	34	-22	-32
Cingulum Mid	R	4.34	18	-30	48		Fusiform	R	-4.67	34	-14	-32
Supp Motor Ar	R	4.33	2	-30	56		Front Inf Tri	R	-4.55	50	18	0
Cingulum Mid	R	4.33	10	-14	40		Hippocampus	R	-4.54	34	-22	-16
Cingulum Mid	R	4.32	18	-38	40		Temporal Mid	R	-4.52	50	-14	-24
Cingulum Mid	R	4.31	10	-14	32		Temporal Mid	R	-4.51	58	-6	-24
Cingulum Mid	R	4.3	18	-30	40		Temporal Inf	R	-4.5	50	-6	-40
Precuneus	R	4.29	2	-46	48		Caudate	R	-4.46	10	18	-8
Cingulum Mid	R	4.29	10	-38	48		Front Inf Tri	R	-4.45	50	26	8
Precuneus	R	4.29	2	-54	24		Front Inf Orb	R	-4.44	50	26	-8
Cingulum Mid	R	4.28	2	-54	32		Front Med Orb	L	-4.44	-6	34	-24
Precuneus	R	4.27	10	-46	40		Front Med Orb	R	-4.44	10	34	-24
Cingulum Mid	L	4.27	-14	-30	48		Caudate	R	-4.42	18	26	0
Subgenual	R	4.26	2	18	-8		Temporal Inf	R	-4.42	42	-6	-32
Cingulum Mid	R	4.26	2	-6	40		Caudate	R	-4.41	18	2	24
Supp Motor Ar	R	4.25	10	-14	56		Ventr Med PFC	R	-4.41	10	42	-8
Thalamus	L	4.25	-6	-14	0		Front Med Orb	R	-4.41	10	26	-24
Front Med Orb	R	4.25	2	26	-16		Cingulum Ant	R	-4.41	10	42	0
Supp Motor Ar	R	4.24	10	2	48		Front Mid	R	-4.4	34	10	40
Precuneus	R	4.18	10	-46	48		Fusiform	R	-4.38	42	-6	-40
Precuneus	R	4.16	2	-54	40		Subgenual	R	-4.37	2	10	-8
Precuneus	L	4.16	-6	-54	16		Caudate	L	-4.34	-6	18	-8
Thalamus	L	4.16	-6	-6	8		Temporal Inf	R	-4.33	50	-6	-32
Precuneus	L	4.15	-6	-46	48		Temporal Inf	R	-4.31	58	-22	-32
Cingulum Mid	R	4.14	18	-38	48		Front Mid	R	-4.29	34	10	32
Cingulum Mid	R	4.13	2	2	32		Cingulum Ant	R	-4.28	10	26	24
Cingulum Mid	R	4.12	10	2	40		Cingulum Ant	L	-4.27	-6	42	8
Cingulum Mid	R	4.12	10	-6	40		Fusiform	R	-4.26	34	-6	-32
Supp Motor Ar	R	4.1	2	-14	56		Cingulum Ant	R	-4.24	2	42	8
Supp Motor Ar	R	4.06	2	-22	64		Temporal Inf	R	-4.21	58	-22	-24
Supp Motor Ar	R	4.05	10	-6	56		Caudate	L	-4.2	-14	18	16
Precuneus	L	4.05	-6	-54	24		Front Inf Tri	R	-4.2	42	26	0
Insula	R	4.04	42	2	0		Subgenual	R	-4.2	10	18	-16
Caudate	L	4.03	-6	18	-8		Front Med Orb	R	-4.19	2	42	-16
Supp Motor Ar	R	4.03	2	-6	48		Hippocampus	R	-4.18	26	-22	-16
Subgenual	L	4.02	-6	10	-16		Hippocampus	R	-4.18	34	-14	-16
Paracentr Lob	R	4.02	10	-22	72		Cingulum Ant	L	-4.17	-6	34	16
Cingulum Post	R	4	10	-46	32		Caudate	R	-4.17	10	10	8
Supp Motor Ar	R	3.99	10	2	56		Front Med Orb	R	-4.15	10	18	-24
Cingulum Ant	R	3.98	2	26	-8		Front Med Orb	R	-4.15	10	42	-16
Front Med Orb	R	3.98	2	26	-24		Front Inf Tri	L	-4.15	-54	26	0
Cingulum Mid	R	3.98	10	-6	32		Precentral	R	-4.14	42	-6	48
Cingulum Mid	R	3.97	2	2	40		Front Inf Tri	R	-4.14	58	34	0
Precuneus	L	3.97	-6	-54	32		Caudate	L	-4.12	-6	18	0
Cingulum Ant	R	3.97	2	10	24		Cingulum Ant	R	-4.11	10	34	24
Supp Motor Ar	R	3.97	10	-14	64		ParaHippocamp	R	-4.11	26	-22	-24
Cingulum Mid	L	3.96	-6	-14	40		Hippocampus	R	-4.11	26	-14	-24
Cingulum Mid	L	3.93	-6	-14	32		Cingulum Ant	L	-4.1	-6	26	24
Insula	R	3.91	50	2	0		Fusiform	R	-4.09	34	-6	-40
Supp Motor Ar	R	3.91	2	2	48		Tempr Pol Mid	R	-4.09	58	10	-24
Paracentr Lob	R	3.9	10	-30	64		Subgenual	L	-4.08	-6	10	-16
Cingulum Ant	R	3.89	2	26	16		Tempr Pol Sup	R	-4.08	58	10	-16
Precuneus	L	3.87	-6	-54	40		Temporal Mid	R	-4.07	58	-14	-24
Precuneus	L	3.87	-14	-54	16		Front Inf Tri	R	-4.06	50	34	0
Cingulum Mid	R	3.87	10	10	40		Front Inf Orb	L	-4.05	-46	18	-8
Front Med Orb	L	3.87	-6	18	-16		Cingulum Ant	R	-3.99	10	18	24
Caudate	R	3.83	10	10	0		Front Inf Ope	L	-3.98	-54	18	0
Subgenual	R	3.82	2	18	-16		Insula	R	-3.98	42	18	0
Supp Motor Ar	L	3.82	-6	-22	56		Hippocampus	R	-3.97	26	-14	-16
Cingulum Mid	R	3.82	10	2	32		Front Inf Tri	R	-3.94	58	18	8
Cingulum Mid	L	3.82	-6	-6	32		Temporal Mid	R	-3.94	50	-6	-24
Supp Motor Ar	R	3.81	2	-14	64		Caudate	L	-3.93	-14	26	0
Caudate	R	3.8	10	18	0		ParaHippocamp	R	-3.92	26	-14	-32
Precuneus	R	3.8	10	-38	56		Front Med Orb	R	-3.92	10	42	-24
Caudate	R	3.79	10	18	8		Front Inf Tri	R	-3.91	42	26	8
Insula	R	3.79	42	-6	0		Caudate	R	-3.91	18	2	16
Subgenual	R	3.77	10	10	-16		Tempr Pol Sup	L	-3.9	-54	10	-8
Paracentr Lob	L	3.76	-6	-38	56		Front Med Orb	L	-3.89	-6	42	-16
Precentral	R	3.76	42	2	40		Front Inf Orb	L	-3.87	-46	26	-8
Supp Motor Ar	R	3.76	2	-6	56		Temporal Inf	R	-3.86	58	-6	-32
Supp Motor Ar	R	3.76	10	10	48		Fusiform	R	-3.86	34	-30	-24
Precuneus	R	3.75	2	-38	56		Front Inf Tri	R	-3.85	58	34	8
Cingulum Ant	R	3.75	10	26	-8		Fusiform	R	-3.85	26	-6	-40
Paracentr Lob	R	3.74	2	-22	72		Thalamus	L	-3.84	-6	-30	8
Supp Motor Ar	R	3.73	2	2	56		Front Inf Ope	L	-3.84	-46	18	0
Parietal Inf	R	3.71	42	-38	40		Temporal Mid	R	-3.83	58	2	-32
Paracentr Lob	R	3.71	10	-14	72		Caudate	R	-3.83	18	-6	24
Caudate	R	3.71	10	10	-8		Front Inf Orb	R	-3.82	50	34	-8
Temporal Sup	R	3.69	58	-6	-8		Caudate	R	-3.82	18	10	8
Insula	R	3.69	50	-6	0		Hippocampus	R	-3.81	26	-6	-24
Caudate	R	3.69	10	18	-8		Front Inf Tri	R	-3.81	50	18	8
Supp Motor Ar	R	3.69	2	10	48		Temporal Mid	L	-3.78	-62	2	-24
Cingulum Mid	L	3.68	-6	-6	40		Front Inf Tri	L	-3.78	-54	26	8
Precuneus	L	3.68	-6	-46	8		Cingulum Ant	L	-3.78	-6	50	8
Precuneus	R	3.66	2	-54	48		Caudate	L	-3.77	-14	10	24
Supp Motor Ar	R	3.65	2	-14	72		ParaHippocamp	R	-3.76	26	-6	-32
Parietal Inf	R	3.64	58	-46	48		Temporal Mid	R	-3.76	50	-22	-16
Insula	R	3.63	42	2	-8		Temporal Mid	R	-3.75	50	2	-24
Paracentr Lob	R	3.63	18	-22	64		Fusiform	R	-3.75	26	2	-40
Putamen	R	3.63	34	-6	0		Insula	L	-3.74	-46	10	-8
Parietal Inf	R	3.63	34	-38	40		Precentral	R	-3.73	42	-6	40
Paracentr Lob	R	3.62	2	-30	64		Tempr Pol Sup	L	-3.73	-54	10	-16
Caudate	R	3.61	10	10	8		Precentral	R	-3.73	42	2	40
Cingulum Mid	R	3.61	2	10	32		ParaHippocamp	R	-3.73	18	-30	-16
Precuneus	R	3.6	18	-38	56		Temporal Inf	R	-3.72	50	-30	-24
Cingulum Mid	L	3.6	-6	-14	48		Front Med Orb	R	-3.72	18	34	-16
Caudate	L	3.59	-14	-14	24		Cingulum Ant	L	-3.71	-6	18	24
Insula	R	3.58	42	2	8		Front Med Orb	R	-3.7	2	42	-24
Temporal Sup	R	3.58	58	2	0		ParaHippocamp	R	-3.7	26	-30	-16
Supp Motor Ar	R	3.58	2	10	56		Cingulum Ant	R	-3.69	2	34	24
Cingulum Ant	R	3.57	2	34	0		Cingulum Post	L	-3.69	-6	-38	8
Cingulum Mid	R	3.57	2	10	40		Temporal Inf	R	-3.67	42	-30	-24
Rolandic Oper	R	3.57	50	2	8		Subgenual	R	-3.66	10	10	-16
Front Inf Tri	R	3.57	42	34	8		Front Sup Orb	L	-3.65	-14	34	-16
Calcarine	L	3.56	-6	-62	16		Caudate	L	-3.65	-6	10	-8
Temporal Sup	R	3.56	50	-6	-8		Front Inf Tri	L	-3.65	-46	26	0
Cingulum Mid	R	3.56	10	10	32		ParaHippocamp	R	-3.65	34	-30	-16
Precuneus	R	3.54	18	-46	48		Front Inf Ope	R	-3.64	50	10	0
Precuneus	L	3.54	-6	-54	48		Rolandic Oper	R	-3.64	58	10	0
Precentral	R	3.52	42	2	48		Temporal Inf	R	-3.63	58	-14	-32
Precuneus	R	3.52	10	-54	40		Postcentral	R	-3.63	42	-14	40
Precuneus	R	3.51	10	-46	56		Front Sup Orb	L	-3.63	-14	42	-16
Front Med Orb	R	3.51	10	26	-16		Insula	R	-3.63	50	10	-8
Precuneus	L	3.51	-14	-54	24		Tempr Pol Sup	R	-3.62	50	18	-16
Supp Motor Ar	R	3.51	10	10	56		Front Inf Tri	L	-3.61	-38	26	0
Front Med Orb	R	3.5	2	34	-24		Temporal Inf	L	-3.6	-46	-6	-32
Temporal Sup	R	3.49	58	-6	0		Temporal Inf	L	-3.6	-46	-14	-32
Precuneus	R	3.49	2	-46	56		Caudate	L	-3.6	-14	18	8
Cingulum Post	R	3.49	10	-46	24		Cingulum Ant	R	-3.58	2	42	16
Front Med Orb	L	3.47	-6	18	-24		ParaHippocamp	R	-3.58	18	-6	-24
Cingulum Ant	L	3.47	-6	26	16		Insula	R	-3.57	42	18	8
Cingulum Ant	R	3.47	2	18	24		Temporal Mid	R	-3.57	58	2	-16
Postcentral	R	3.47	34	-30	48		Precentral	R	-3.56	42	2	32
Insula	R	3.46	42	10	0		Hippocampus	R	-3.56	34	-6	-16
Precuneus	L	3.46	-6	-54	8		Caudate	R	-3.55	18	18	0
Front Sup Med	L	3.46	-6	26	56		Front Inf Tri	R	-3.54	58	26	16
Insula	R	3.46	42	-6	-8		Precentral	R	-3.54	42	2	48
Thalamus	L	3.45	-6	-14	16		Precentral	L	-3.52	-30	2	32
Precuneus	R	3.45	18	-46	40		Front Inf Orb	R	-3.52	42	26	-8
Cingulum Post	R	3.45	10	-54	32		Cingulum Ant	R	-3.51	2	26	24
Insula	R	3.44	42	10	-8		Front Sup Orb	L	-3.51	-6	42	-24
Supp Motor Ar	R	3.44	10	-6	64		Precentral	R	-3.49	42	2	56
Paracentr Lob	L	3.43	-6	-30	64		Cingulum Ant	L	-3.48	-6	34	24
Putamen	R	3.43	34	2	0		Front Mid Orb	R	-3.47	34	50	-8
Rolandic Oper	R	3.42	58	2	8		Front Sup Orb	L	-3.47	-14	34	-24
Calcarine	L	3.42	-14	-62	16		Front Sup Med	L	-3.47	-6	50	0
Front Med Orb	R	3.42	2	34	-16		ParaHippocamp	R	-3.45	26	2	-32
Cingulum Mid	R	3.42	2	18	40		Fusiform	R	-3.45	34	2	-40
Front Inf Ope	R	3.41	50	10	0		Front Mid	R	-3.45	34	18	32
Supp Motor Ar	R	3.41	18	2	48		Front Mid	L	-3.44	-22	10	48
Cingulum Post	L	3.4	-6	-38	8		Tempr Pol Mid	L	-3.44	-54	2	-16
Insula	L	3.39	-38	-6	-8		Front Sup Orb	R	-3.43	18	42	-16
Front Sup Med	L	3.37	-6	26	48		Amygdala	R	-3.42	26	-6	-16
Thalamus	R	3.37	10	-22	0		Temporal Sup	R	-3.41	58	-38	16
Cingulum Ant	L	3.37	-6	18	24		Front Sup Orb	L	-3.4	-14	26	-16
Caudate	L	3.37	-14	-6	24		Temporal Inf	R	-3.39	58	-30	-24
Front Med Orb	L	3.37	-6	26	-16		Cingulum Ant	R	-3.39	2	18	24
Parietal Inf	R	3.36	42	-46	40		Front Inf Tri	R	-3.38	50	34	8
Supp Motor Ar	R	3.35	2	18	48		Temporal Inf	L	-3.37	-54	-14	-32
Paracentr Lob	R	3.35	10	-38	64		Front Inf Tri	L	-3.35	-46	26	8
Postcentral	R	3.35	42	-30	48		Cingulum Ant	R	-3.35	10	42	8
Angular	L	3.34	-38	-62	24		Temporal Inf	L	-3.34	-54	-6	-32
Parietal Inf	R	3.34	50	-38	40		Precentral	R	-3.33	34	2	48
Insula	R	3.34	42	18	-8		Front Mid	L	-3.33	-30	10	48
Precentral	R	3.34	42	-6	40		Temporal Mid	L	-3.33	-62	2	-16
Supp Motor Ar	R	3.33	2	10	64		Hippocampus	R	-3.32	18	-30	-8
Lingual	L	3.32	-6	-62	8		Front Inf Ope	L	-3.32	-30	10	32
Precuneus	R	3.32	10	-46	8		Temporal Inf	L	-3.3	-38	-6	-32
Precuneus	L	3.31	-22	-54	24		Ventr Med PFC	L	-3.3	-6	50	-8
Paracentr Lob	R	3.31	18	-30	64		Front Sup Orb	L	-3.3	-14	26	-24
Cingulum Ant	R	3.31	2	34	-8		Front Inf Tri	R	-3.29	50	26	16
Precuneus	R	3.31	18	-46	56		Caudate	R	-3.29	10	10	0
Temporal Mid	R	3.3	66	-6	-8		Tempr Pol Sup	R	-3.29	50	10	-16
Subgenual	L	3.3	-14	10	-16		Temporal Inf	L	-3.28	-38	2	-40
Cingulum Ant	R	3.29	10	34	0		Insula	L	-3.28	-30	26	0
ParaHippocamp	L	3.29	-14	-30	-16		Cingulum Ant	R	-3.28	2	10	24
Supp Motor Ar	R	3.28	2	2	64		Temporal Inf	L	-3.28	-46	2	-40
Angular	L	3.28	-38	-54	24		Temporal Mid	R	-3.27	66	-14	-24
Front Sup Med	R	3.27	2	34	48		Frontal Sup	L	-3.27	-14	50	0
Supp Motor Ar	L	3.27	-6	-6	48		Postcentral	R	-3.26	50	-14	40
Cingulum Mid	L	3.27	-6	2	40		Precentral	L	-3.26	-38	2	40
Precuneus	R	3.26	10	-54	24		Parietal Sup	R	-3.26	34	-70	56
Precuneus	R	3.26	10	-54	48		Temporal Mid	L	-3.26	-46	2	-32
Front Inf Ope	R	3.26	58	10	8		Tempr Pol Sup	R	-3.25	58	10	-8
Front Inf Tri	R	3.26	50	34	8		Caudate	L	-3.25	-6	10	0
Cingulum Ant	R	3.26	10	34	-8		Caudate	L	-3.24	-6	10	8
Precentral	R	3.26	34	2	48		Fusiform	R	-3.24	26	-30	-24
Supp Motor Ar	L	3.24	-6	-22	64		Postcentral	L	-3.24	-6	-54	72
Calcarine	R	3.23	2	-62	16		Insula	L	-3.24	-30	26	8
Front Med Orb	R	3.23	10	34	-16		Temporal Inf	R	-3.24	42	2	-40
Lingual	R	3.23	18	-46	-8		Caudate	L	-3.24	-14	10	16
Cingulum Mid	R	3.23	2	18	32		Tempr Pol Mid	L	-3.24	-22	10	-40
Precentral	R	3.22	50	2	40		Precentral	R	-3.23	34	-6	48
Front Sup Med	R	3.21	2	26	48		Temporal Inf	R	-3.23	42	2	-32
Supp Motor Ar	L	3.21	-6	2	48		Cingulum Ant	R	-3.23	18	34	24
Temporal Sup	R	3.21	50	2	-8		Front Mid	R	-3.23	34	10	48
Calcarine	L	3.2	-14	-54	8		Temporal Mid	L	-3.21	-54	2	-32
Temporal Mid	L	3.2	-54	-6	-16		Caudate	R	-3.21	10	10	-8
Subgenual	R	3.2	10	18	-16		Temporal Mid	L	-3.2	-62	-6	-24
Frontal Sup	R	3.2	18	10	48		Front Mid	R	-3.2	34	18	48
Supp Motor Ar	R	3.19	10	2	64		Precentral	L	-3.2	-30	2	48
Precuneus	L	3.19	-6	-46	56		Insula	R	-3.19	34	26	8
Putamen	L	3.19	-14	10	-8		Front Inf Tri	L	-3.19	-54	34	0
Cingulum Mid	L	3.18	-6	18	40		Temporal Mid	R	-3.19	50	2	-32
Temporal Sup	R	3.18	66	-6	0		Temporal Mid	R	-3.18	66	-6	-16
Temporal Sup	L	3.18	-46	-6	-8		Front Inf Ope	L	-3.18	-54	18	8
Cingulum Mid	L	3.17	-6	18	32		Precuneus	L	-3.17	-6	-46	72
Parietal Inf	R	3.17	58	-38	48		Front Inf Tri	R	-3.17	58	26	24
Front Inf Tri	R	3.17	42	34	16		Precuneus	R	-3.17	2	-46	72
Hippocampus	L	3.16	-14	-6	-16		Hippocampus	R	-3.16	18	-6	-16
Caudate	R	3.16	10	2	8		SupraMarginal	L	-3.16	-62	-30	32
Front Sup Med	R	3.16	2	26	56		Front Inf Orb	L	-3.16	-38	26	-8
Postcentral	R	3.16	34	-38	48		Front Mid	R	-3.16	34	18	40
Paracentr Lob	R	3.15	10	-30	72		Front Inf Tri	L	-3.15	-46	34	0
Parietal Inf	R	3.15	50	-38	48		Insula	R	-3.15	42	10	0
Precentral	R	3.14	50	-6	48		Temporal Inf	R	-3.15	66	-30	-24
ParaHippocamp	L	3.14	-14	2	-24		Front Inf Tri	R	-3.15	42	34	0
Front Inf Tri	R	3.13	50	34	16		Front Inf Orb	L	-3.15	-30	34	-8
Precentral	R	3.13	42	-6	48		Temporal Inf	L	-3.14	-54	-6	-40
ParaHippocamp	L	3.13	-14	-38	-8		Tempr Pol Mid	L	-3.13	-38	2	-32
Cingulum Ant	L	3.13	-6	34	0		Temporal Inf	L	-3.13	-62	-14	-32
Parietal Inf	R	3.13	42	-38	48		Temporal Inf	L	-3.12	-46	-6	-40
Precentral	R	3.12	50	-6	40		Front Mid Orb	R	-3.11	34	42	-8
Thalamus	R	3.12	10	-14	0		Front Mid Orb	R	-3.1	42	42	-8
Rolandic Oper	R	3.1	58	10	0		Front Inf Tri	R	-3.1	42	42	0
Cingulum Post	R	3.1	10	-46	16		ParaHippocamp	R	-3.09	18	2	-24
Precuneus	R	3.1	2	-62	24		Front Mid Orb	R	-3.09	42	50	-8
Cingulum Mid	R	3.1	18	-46	32		Front Inf Orb	L	-3.09	-22	34	-8
Supp Motor Ar	L	3.1	-6	-14	56		Front Med Orb	R	-3.09	18	26	-16
Supp Motor Ar	R	3.09	10	10	64		Lingual	L	-3.09	-6	-38	-8
Amygdala	L	3.09	-14	2	-16		Front Mid	L	-3.09	-30	18	48
Parietal Inf	R	3.08	34	-46	40		Rolandic Oper	L	-3.09	-54	10	0
Front Mid	R	3.08	34	10	40		Insula	R	-3.08	42	18	-8
Parietal Inf	R	3.07	50	-46	40		Front Sup Orb	R	-3.08	18	34	-24
Paracentr Lob	R	3.07	2	-30	72		Front Inf Ope	L	-3.08	-46	18	8
Cingulum Ant	L	3.07	-6	34	8		Temporal Sup	R	-3.08	50	-38	16
Insula	R	3.07	50	10	-8		Rolandic Oper	R	-3.07	42	-30	16
Front Inf Ope	R	3.07	50	10	8		Front Inf Orb	R	-3.07	50	42	-8
Postcentral	R	3.07	58	-6	40		Front Inf Tri	L	-3.05	-38	34	0
Front Med Orb	L	3.07	-14	18	-16		Cingulum Ant	L	-3.05	-6	42	16
Supp Motor Ar	R	3.06	2	2	72		SupraMarginal	R	-3.05	66	-30	24
Angular	L	3.06	-38	-54	32		Frontal Sup	L	-3.04	-22	18	40
Front Med Orb	L	3.05	-6	26	-24		Temporal Mid	L	-3.04	-54	2	-24
Insula	L	3.05	-46	2	0		Front Inf Tri	R	-3.04	34	34	0
Front Mid	R	3.05	42	10	48		Front Inf Orb	R	-3.03	26	34	-8
Supp Motor Ar	R	3.04	10	18	48		Front Mid	R	-3.03	42	10	48
Thalamus	R	3.03	2	-14	8		Occipital Inf	L	-3.02	-38	-70	-16
Front Inf Orb	R	3.02	42	26	-8		Precentral	R	-3.01	42	10	40
Supp Motor Ar	L	3.02	-6	18	48		Insula	R	-3	34	18	8
Putamen	R	3.02	34	-14	0		Fusiform	L	-2.99	-38	-14	-24
Temporal Mid	R	3.02	50	-6	-16		Frontal Sup	L	-2.99	-22	2	48
Rolandic Oper	L	3.01	-54	2	8		Occipital Inf	L	-2.99	-46	-70	-16
Cingulum Ant	L	3.01	-6	34	-8		Occipital Inf	L	-2.98	-38	-62	-16
Putamen	L	3.01	-14	18	-8		Front Inf Orb	R	-2.98	42	34	-8
Cingulum Mid	L	3	-6	26	40		Temporal Mid	R	-2.98	58	-22	-16
Front Inf Orb	L	3	-14	18	-24		Front Sup Med	R	-2.97	2	50	0
Tempr Pol Sup	L	3	-46	2	-8		Front Mid	R	-2.97	34	26	32
Insula	L	3	-38	2	0		Lingual	L	-2.95	-14	-54	-8
Supp Motor Ar	R	2.99	2	-6	72		Precentral	R	-2.95	50	-6	48
Front Med Orb	R	2.99	10	26	-24		Hippocampus	R	-2.95	26	-30	-8
Precentral	R	2.98	34	-22	48		Lingual	L	-2.94	-14	-46	-8
Thalamus	R	2.98	10	-6	0		Tempr Pol Sup	L	-2.94	-46	18	-16
Insula	R	2.97	42	-6	8		Front Inf Ope	L	-2.94	-46	10	0
Front Sup Med	R	2.96	2	34	56		Temporal Sup	L	-2.94	-62	-22	16
Cingulum Mid	L	2.95	-6	10	40		Front Sup Orb	L	-2.94	-14	50	-16
Supp Motor Ar	R	2.95	10	-6	72		Temporal Inf	R	-2.93	42	-30	-16
Front Inf Tri	R	2.94	58	34	8		Insula	L	-2.93	-38	18	-8
Rolandic Oper	L	2.94	-46	2	8		Caudate	L	-2.93	-14	2	24
Precentral	R	2.94	50	2	48		Temporal Sup	R	-2.91	66	-38	16
Parietal Inf	R	2.94	50	-46	48		Amygdala	R	-2.91	26	2	-24
Temporal Sup	R	2.94	58	2	-8		SupraMarginal	R	-2.91	66	-38	24
Fusiform	R	2.93	42	-78	-16		SupraMarginal	L	-2.91	-62	-30	24
Calcarine	L	2.92	-14	-70	16		Front Mid	R	-2.91	26	18	40
Lingual	L	2.91	-14	-46	0		Front Inf Orb	L	-2.91	-46	34	-8
Postcentral	L	2.9	-62	2	16		Temporal Sup	R	-2.91	50	-30	16
Precuneus	L	2.9	-6	-62	24		Temporal Inf	R	-2.91	50	2	-40
Insula	R	2.9	34	26	0		Front Inf Orb	L	-2.91	-22	34	-16
Precuneus	R	2.9	10	-54	16		SupraMarginal	R	-2.9	58	-30	24
Pallidum	L	2.9	-14	2	0		Temporal Inf	R	-2.9	66	-22	-24
Front Inf Tri	R	2.89	50	42	0		Cingulum Mid	R	-2.89	10	10	32
Front Mid	L	2.89	-22	50	32		Tempr Pol Sup	L	-2.89	-46	10	-16
Paracentr Lob	L	2.89	-6	-38	64		Front Inf Tri	R	-2.89	42	26	16
Temporal Inf	R	2.89	50	-46	-24		Tempr Pol Mid	L	-2.88	-22	2	-40
Supp Motor Ar	L	2.89	-6	-6	56		Putamen	R	-2.88	26	10	8
Front Sup Med	R	2.88	10	18	40		Frontal Sup	R	-2.87	34	50	0
Lingual	L	2.87	-6	-62	0		Precentral	R	-2.86	42	10	32
Putamen	L	2.87	-30	-6	0		Cingulum Mid	R	-2.86	10	18	32
Insula	R	2.87	42	10	8		Front Inf Orb	L	-2.86	-46	26	-16
Cingulum Ant	R	2.87	2	34	16		Front Sup Orb	L	-2.86	-14	42	-24
Paracentr Lob	R	2.87	18	-22	72		Front Sup Med	R	-2.86	10	34	32
Calcarine	L	2.86	-14	-62	8		Tempr Pol Sup	L	-2.85	-46	2	-8
Caudate	R	2.86	18	2	24		Front Mid	R	-2.84	42	50	0
Temporal Mid	L	2.86	-38	-54	16		Front Inf Orb	L	-2.84	-54	34	-8
Rolandic Oper	L	2.85	-54	2	16		Front Mid	L	-2.84	-30	18	40
Cuneus	L	2.85	-22	-62	24		SupraMarginal	R	-2.84	50	-30	24
Precuneus	L	2.85	-14	-62	24		Caudate	R	-2.84	10	2	8
Thalamus	L	2.85	-6	-22	0		Precentral	L	-2.84	-38	-6	40
Lingual	L	2.85	-14	-46	-8		Tempr Pol Sup	L	-2.83	-54	2	-8
Temporal Sup	L	2.84	-54	-6	-8		Temporal Mid	R	-2.83	66	-14	-16
Postcentral	R	2.84	42	-30	56		Insula	R	-2.82	34	10	16
Rolandic Oper	R	2.84	50	-6	8		Cingulum Mid	R	-2.82	10	2	32
Supp Motor Ar	L	2.84	-6	26	64		Frontal Sup	L	-2.82	-14	34	32
Supp Motor Ar	L	2.84	-6	10	48		Fusiform	L	-2.81	-38	-14	-32
Calcarine	L	2.84	-6	-70	8		Cingulum Mid	R	-2.81	10	26	32
Lingual	R	2.83	34	-86	-16		Lingual	L	-2.81	-6	-54	0
Lingual	R	2.83	2	-70	0		Front Inf Orb	L	-2.8	-14	18	-24
Cingulum Ant	R	2.83	10	26	16		SupraMarginal	L	-2.79	-62	-22	40
Insula	R	2.83	42	18	0		Front Mid	R	-2.79	34	26	40
Caudate	L	2.82	-14	2	16		Occipital Sup	L	-2.79	-22	-78	32
Front Sup Orb	L	2.82	-14	26	-16		SupraMarginal	L	-2.79	-62	-22	32
Precuneus	R	2.81	10	-54	8		Front Mid	L	-2.78	-22	50	0
Postcentral	R	2.81	58	-6	48		Temporal Mid	R	-2.78	58	-30	-16
Cingulum Ant	L	2.81	-6	34	16		Putamen	R	-2.77	26	18	0
Precuneus	R	2.8	18	-54	40		Temporal Inf	L	-2.77	-38	-6	-40
Front Inf Tri	R	2.8	42	26	0		Front Inf Orb	L	-2.77	-30	26	-8
Fusiform	L	2.8	-22	-38	-16		Front Inf Tri	R	-2.77	50	26	24
Front Med Orb	R	2.8	18	34	-16		Cingulum Ant	R	-2.75	10	42	16
Parietal Inf	R	2.8	58	-30	48		Precentral	R	-2.75	50	-6	40
Cingulum Ant	R	2.79	10	18	24		SupraMarginal	R	-2.75	58	-38	24
Front Mid	R	2.79	42	42	16		Lingual	L	-2.74	-14	-54	0
Cingulum Ant	R	2.79	2	26	24		Fusiform	L	-2.74	-30	-62	-16
Lingual	L	2.79	-6	-54	0		Tempr Pol Sup	L	-2.74	-62	2	-8
Paracentr Lob	R	2.79	18	-38	64		Insula	R	-2.74	42	10	-8
Caudate	L	2.79	-14	2	24		SupraMarginal	L	-2.73	-62	-30	40
Insula	R	2.78	34	26	8		Temporal Sup	L	-2.73	-62	-30	16
Lingual	L	2.78	-14	-30	-8		Temporal Mid	R	-2.73	58	-30	-8
Front Inf Tri	R	2.78	42	26	8		Front Inf Orb	L	-2.73	-38	34	-8
Precuneus	R	2.78	10	-62	32		Tempr Pol Mid	L	-2.72	-54	10	-24
Lingual	R	2.78	18	-38	-8		Temporal Sup	R	-2.72	58	-30	16
SupraMarginal	R	2.78	50	-46	32		Temporal Inf	R	-2.72	50	-30	-16
Caudate	R	2.78	18	18	-8		SupraMarginal	L	-2.72	-62	-22	24
Precentral	R	2.78	34	-6	48		Insula	L	-2.71	-38	18	0
Caudate	L	2.78	-14	18	8		Precentral	L	-2.7	-38	2	48
Front Inf Tri	R	2.78	50	34	0		Temporal Sup	L	-2.7	-54	-22	16
Front Mid	R	2.77	50	42	16		Cingulum Mid	R	-2.7	10	-6	32
Postcentral	R	2.77	50	-30	56		Temporal Mid	R	-2.7	66	-22	-16
Front Med Orb	R	2.77	10	34	-24		Insula	R	-2.69	34	26	0
Calcarine	L	2.76	-14	-70	8		Cingulum Mid	L	-2.69	-6	26	32
Postcentral	R	2.76	26	-30	56		Postcentral	R	2.91	26	-30	64
Tempr Pol Sup	R	2.76	50	2	-16		Frontal Sup	R	3.09	26	42	48
Fusiform	R	2.76	42	-46	-24
Front Inf Tri	R	2.75	50	34	24
Insula	R	2.74	34	18	8
Temporal Sup	L	2.74	-46	-6	0
Caudate	R	2.74	18	-6	24
Front Inf Tri	R	2.74	50	42	8
Postcentral	R	2.74	50	-30	48
Calcarine	L	2.74	-22	-70	8
Supp Motor Ar	L	2.73	-6	10	56
Precuneus	R	2.73	2	-62	32
Postcentral	L	2.72	-22	-30	56
Pallidum	L	2.72	-22	-6	0
Insula	L	2.72	-38	2	-8
Occipital Mid	R	2.71	50	-78	8
Supp Motor Ar	L	2.71	-6	18	56
Angular	L	2.71	-38	-62	32
Occipital Mid	R	2.71	42	-78	8
Supp Motor Ar	R	2.71	2	18	56
Precentral	R	2.71	42	-22	56
Paracentr Lob	R	2.71	2	-38	64
Caudate	R	2.7	18	26	0
Postcentral	R	2.7	26	-38	56
Precuneus	R	2.7	18	-54	48
Calcarine	L	2.7	-22	-62	8
Cingulum Post	R	2.69	10	-38	8
Frontal Sup	R	2.69	26	2	48
Temporal Mid	R	2.69	58	-6	-16
Lingual	R	2.69	10	-54	0
Supp Motor Ar	L	2.69	-6	-14	64
Insula	L	2.69	-38	-6	0
Precuneus	L	2.68	-14	-46	8
Hippocampus	R	2.68	18	-30	-8
Thalamus	L	2.68	-6	-14	8
Front Inf Tri	R	2.68	42	34	0
Temporal Mid	L	2.67	-46	-6	-16
Front Mid	R	2.67	26	10	48
Insula	R	2.67	34	18	-8
Tempr Pol Sup	R	2.67	58	10	-16
Cingulum Ant	L	2.67	-6	26	24
ParaHippocamp	L	2.67	-14	-6	-24
Insula	L	2.67	-38	2	8
Caudate	R	2.67	18	18	0
Supp Motor Ar	R	2.66	10	10	72
Frontal Sup	L	2.66	-14	58	32
Frontal Sup	R	2.66	34	58	24
Front Sup Med	R	2.66	2	26	40
Front Inf Orb	R	2.66	50	18	-8
Temporal Mid	L	2.65	-38	-62	16
Temporal Mid	L	2.65	-62	-6	-16
Front Mid	R	2.65	50	42	24
Insula	R	2.65	42	-14	0
Calcarine	L	2.64	-22	-54	8
Supp Motor Ar	R	2.64	10	18	56
Tempr Pol Sup	L	2.64	-54	2	-8
Cuneus	L	-2.79	-6	-86	32

## Sheet: L_t4
Max	FDR-corrected threshold for p-value = .01						Min	FDR-corrected threshold for p-value = .01
ROI	Hemisphere	t-val		MNI coordinates			ROI	Hemisphere	t-val		MNI coordinates
			x	y	x					y	y	z
Cingulum Mid	L	5.81	-6	-38	32		Subgenual	R	-6.56	2	18	-16
Cingulum Post	L	5.7	-6	-46	24		Front Med Orb	L	-6.42	-6	18	-24
Cingulum Mid	L	5.69	-6	-30	32		Front Med Orb	R	-6.26	2	26	-16
Cingulum Mid	R	5.64	2	-46	32		Front Med Orb	R	-6.24	2	26	-24
Cingulum Mid	R	5.61	2	-38	32		Front Med Orb	L	-5.95	-6	18	-16
Cingulum Mid	L	5.58	-6	-46	32		Front Inf Orb	R	-5.91	50	26	-8
Cingulum Mid	R	5.54	2	-30	32		Subgenual	R	-5.9	2	18	-8
Cingulum Post	R	5.52	2	-46	24		Front Inf Ope	L	-5.89	-54	18	0
Cingulum Mid	L	5.5	-6	-6	32		Front Med Orb	L	-5.83	-6	26	-16
Cingulum Mid	R	5.49	2	-38	40		Cingulum Ant	R	-5.81	2	26	-8
Cingulum Mid	R	5.45	2	-22	32		Front Inf Tri	R	-5.78	58	26	0
Cingulum Mid	R	5.4	2	-30	40		Front Med Orb	L	-5.75	-6	26	-24
Precuneus	R	5.39	2	-46	40		Front Inf Orb	R	-5.69	50	18	-8
Lingual	L	5.34	-6	-38	-8		Front Inf Ope	L	-5.66	-54	18	8
Cingulum Mid	L	5.33	-6	-38	40		Front Inf Tri	L	-5.59	-54	26	0
Cingulum Mid	L	5.32	-6	-14	32		Front Inf Ope	L	-5.58	-46	18	0
Cingulum Mid	L	5.29	-6	-22	32		Front Inf Tri	R	-5.53	50	26	0
Caudate	L	5.24	-6	10	8		Front Med Orb	R	-5.47	10	18	-24
Cingulum Mid	R	5.19	2	-30	48		Front Med Orb	R	-5.46	10	26	-16
Cingulum Mid	R	5.19	2	-14	32		Front Med Orb	R	-5.45	10	26	-24
Cingulum Mid	R	5.16	2	-38	48		Front Inf Tri	R	-5.45	58	18	0
Precuneus	L	5.14	-6	-46	40		Cingulum Ant	R	-5.44	10	26	-8
Cingulum Mid	L	5.14	-6	-6	40		Front Inf Orb	R	-5.38	50	34	-8
Caudate	L	5.1	-6	2	8		Front Inf Tri	L	-5.36	-46	26	0
Cingulum Mid	R	5.09	2	-22	40		Temporal Mid	L	-5.27	-62	2	-24
Precuneus	L	5.06	-6	-54	24		Caudate	L	-5.23	-6	18	-8
Precuneus	L	5.05	-6	-54	32		Subgenual	R	-5.22	10	18	-16
Cingulum Mid	L	5.02	-6	-30	40		Postcentral	R	-5.21	50	-14	40
Cingulum Ant	R	4.99	2	10	24		Front Med Orb	R	-5.17	2	34	-16
Thalamus	L	4.97	-6	-14	16		Front Inf Orb	L	-5.15	-46	18	-8
Cingulum Mid	R	4.97	2	-54	32		Front Inf Orb	R	-5.14	50	34	-16
Precuneus	L	4.92	-6	-46	16		Front Inf Tri	L	-5.1	-54	26	8
Precuneus	R	4.91	2	-54	24		Rolandic Oper	L	-5.07	-54	10	0
Cingulum Mid	L	4.87	-6	-14	40		Insula	L	-5.05	-38	18	0
Cingulum Mid	R	4.85	2	-6	32		Front Inf Tri	R	-5.05	50	18	0
Supp Motor Ar	R	4.82	2	-30	56		Front Inf Ope	L	-5.03	-46	18	8
Cingulum Mid	R	4.81	2	-14	40		Front Inf Orb	L	-5.02	-46	26	-8
Precuneus	R	4.8	2	-46	48		Front Inf Ope	L	-5.02	-38	18	8
Subgenual	R	4.79	2	18	-8		Cingulum Ant	R	-4.99	2	34	-8
Cingulum Mid	R	4.76	10	-22	40		Subgenual	L	-4.97	-6	10	-16
Cingulum Ant	R	4.76	2	18	24		Front Inf Orb	R	-4.97	42	34	-8
Cingulum Mid	R	4.76	2	-22	48		Caudate	R	-4.96	10	18	-8
Subgenual	R	4.74	10	10	-16		Front Inf Orb	R	-4.94	26	34	-8
Caudate	L	4.74	-6	18	0		Caudate	R	-4.94	18	26	0
Cingulum Mid	L	4.74	-6	2	40		Cingulum Ant	L	-4.94	-6	34	-8
Cingulum Mid	L	4.72	-6	-38	48		Front Med Orb	R	-4.93	2	34	-24
Caudate	L	4.7	-14	-6	24		Front Inf Orb	R	-4.93	34	34	-8
Precuneus	R	4.7	2	-38	56		Temporal Mid	L	-4.92	-62	2	-16
Cingulum Mid	L	4.69	-6	-22	40		Tempr Pol Sup	L	-4.89	-54	10	-16
Cingulum Mid	R	4.68	2	2	32		Front Med Orb	L	-4.89	-6	34	-16
Cingulum Mid	R	4.68	10	-30	40		Front Inf Tri	L	-4.88	-46	26	8
Cingulum Mid	R	4.66	10	-30	48		Front Med Orb	R	-4.88	10	34	-16
Cingulum Mid	R	4.64	10	-22	32		Cingulum Ant	R	-4.87	10	34	-8
Precuneus	R	4.59	2	-54	40		Front Inf Tri	R	-4.85	34	34	0
Cingulum Mid	R	4.59	10	-30	32		Front Inf Tri	L	-4.84	-38	26	0
Cingulum Mid	R	4.55	10	-14	32		Front Inf Ope	L	-4.82	-46	10	0
Precuneus	R	4.55	10	-46	40		Front Inf Tri	R	-4.82	42	26	0
Paracentr Lob	R	4.51	10	-30	56		Tempr Pol Sup	L	-4.82	-54	10	-8
Cingulum Mid	R	4.51	10	-38	48		Front Mid	R	-4.78	34	10	32
Cingulum Mid	R	4.51	2	10	32		Postcentral	R	-4.76	58	-14	40
Precuneus	L	4.49	-6	-46	48		Precentral	R	-4.76	42	2	32
Cingulum Mid	L	4.49	-6	-30	48		Caudate	R	-4.76	18	-6	16
Caudate	L	4.48	-14	-14	24		Front Inf Ope	L	-4.76	-38	10	24
Supp Motor Ar	R	4.48	2	-22	56		Front Inf Orb	R	-4.76	42	26	-8
Cingulum Mid	R	4.48	10	-38	40		Postcentral	R	-4.75	58	-14	32
Precuneus	R	4.47	10	-38	56		Insula	L	-4.75	-46	10	-8
Precuneus	L	4.45	-6	-54	40		Temporal Mid	L	-4.71	-62	-6	-24
Cingulum Mid	R	4.45	2	-14	48		Postcentral	R	-4.71	58	-6	40
Caudate	L	4.45	-6	10	0		Tempr Pol Sup	R	-4.7	58	10	-16
Cingulum Mid	R	4.45	2	-6	40		Front Mid	R	-4.69	34	18	32
Cingulum Mid	R	4.43	10	-22	48		Tempr Pol Mid	L	-4.69	-54	2	-16
Subgenual	R	4.39	2	10	-8		Front Mid	R	-4.67	34	18	40
Cingulum Ant	R	4.38	2	26	-8		Front Inf Tri	R	-4.66	58	34	0
Cingulum Post	R	4.38	10	-46	32		Caudate	R	-4.63	10	18	0
Cingulum Ant	R	4.36	2	26	16		Front Med Orb	L	-4.63	-6	34	-24
Cingulum Mid	R	4.35	10	-14	40		Caudate	R	-4.63	18	10	16
Cingulum Mid	R	4.34	2	18	32		Front Inf Tri	R	-4.62	50	34	0
Supp Motor Ar	L	4.33	-6	2	48		Front Inf Ope	L	-4.62	-54	18	16
Supp Motor Ar	L	4.33	-6	-22	48		Parietal Sup	R	-4.61	26	-70	48
Cingulum Mid	R	4.33	2	2	40		Temporal Mid	R	-4.6	58	2	-24
Subgenual	R	4.32	2	18	-16		Caudate	R	-4.6	18	18	16
Precuneus	R	4.31	10	-46	48		Caudate	R	-4.59	18	2	16
Supp Motor Ar	R	4.29	2	-14	64		Front Inf Tri	R	-4.59	42	34	0
Caudate	L	4.28	-14	2	24		Parietal Sup	R	-4.58	26	-70	40
Supp Motor Ar	R	4.27	2	-14	72		Front Med Orb	R	-4.58	10	34	-24
Precuneus	L	4.26	-6	-54	16		Insula	L	-4.57	-38	18	-8
Supp Motor Ar	L	4.26	-6	-6	48		Thalamus	R	-4.57	10	-14	16
Supp Motor Ar	R	4.25	2	-22	64		Front Med Orb	R	-4.57	18	26	-16
Insula	R	4.24	42	10	-8		Postcentral	R	-4.55	58	-22	32
Cingulum Mid	L	4.24	-6	-14	48		Postcentral	R	-4.55	50	-14	32
Precuneus	L	4.23	-6	-62	24		Postcentral	R	-4.54	66	-14	32
Precuneus	R	4.22	10	-54	40		Thalamus	R	-4.54	18	-14	16
Cingulum Mid	R	4.18	10	-6	32		Front Inf Tri	L	-4.52	-38	26	8
Paracentr Lob	R	4.15	2	-30	64		Precentral	R	-4.51	50	-6	32
Insula	R	4.15	42	10	0		Cingulum Ant	L	-4.46	-6	34	0
Insula	R	4.15	42	2	0		Front Med Orb	R	-4.46	18	34	-16
Precuneus	L	4.14	-6	-46	8		Front Inf Tri	R	-4.46	58	26	8
Supp Motor Ar	R	4.14	2	-6	48		Caudate	R	-4.45	10	18	8
Supp Motor Ar	R	4.13	2	-14	56		Temporal Inf	R	-4.43	42	-14	-32
Cingulum Mid	R	4.1	2	10	40		Postcentral	R	-4.42	58	-14	48
Temporal Sup	R	4.09	58	2	-8		Temporal Sup	L	-4.4	-62	-30	8
Temporal Sup	R	4.09	50	2	-8		Front Inf Tri	L	-4.4	-46	18	16
ParaHippocamp	R	4.09	18	-30	-16		Cingulum Ant	R	-4.39	10	34	0
Precuneus	R	4.08	10	-46	56		Front Inf Orb	R	-4.39	42	34	-16
Precuneus	R	4.08	2	-46	56		Caudate	L	-4.38	-6	18	0
Cingulum Post	R	4.07	10	-54	32		ParaHippocamp	R	-4.38	34	-22	-24
Precuneus	L	4.07	-6	-62	32		Front Inf Tri	L	-4.38	-54	26	16
Paracentr Lob	R	4.06	10	-22	56		Subgenual	R	-4.37	2	10	-8
Insula	R	4.04	42	2	-8		Tempr Pol Mid	R	-4.35	58	10	-24
Cingulum Post	R	4.04	10	-38	32		Tempr Pol Sup	R	-4.35	58	10	-8
Cingulum Mid	L	4.02	-6	10	40		Temporal Inf	R	-4.35	42	-22	-24
Precuneus	L	4	-14	-54	24		Front Inf Orb	L	-4.35	-54	34	-8
Precuneus	R	4	10	-54	48		Tempr Pol Sup	R	-4.34	50	18	-16
Cingulum Ant	R	3.99	10	18	24		Front Inf Ope	R	-4.34	42	2	24
Precuneus	R	3.99	18	-38	56		Precentral	R	-4.34	50	-6	40
Supp Motor Ar	R	3.99	10	-14	48		Insula	R	-4.33	50	10	-8
Precuneus	R	3.97	2	-54	48		Front Sup Orb	R	-4.33	18	26	-24
Cingulum Ant	L	3.97	-6	18	24		Fusiform	R	-4.32	34	-14	-32
Paracentr Lob	R	3.96	2	-22	72		Front Inf Orb	L	-4.32	-38	26	-8
Paracentr Lob	R	3.95	10	-38	64		Caudate	R	-4.31	18	18	8
Cingulum Mid	R	3.95	10	2	32		Postcentral	R	-4.3	42	-14	40
Paracentr Lob	R	3.95	10	-30	64		Subgenual	R	-4.29	10	10	-16
Lingual	L	3.94	-14	-46	-8		Insula	R	-4.28	34	26	-8
Tempr Pol Sup	R	3.94	58	10	-8		Temporal Inf	L	-4.28	-54	-6	-40
Thalamus	R	3.93	10	-22	0		Front Mid Orb	R	-4.27	26	34	-16
Insula	R	3.93	50	10	-8		Caudate	L	-4.27	-14	26	0
Cingulum Mid	R	3.93	18	-38	48		Temporal Mid	R	-4.25	66	-6	-24
Supp Motor Ar	R	3.93	2	-6	56		Front Inf Tri	R	-4.24	50	26	8
Cuneus	L	3.92	-14	-62	32		Caudate	R	-4.23	18	2	24
ParaHippocamp	L	3.92	-14	-38	-8		Front Sup Orb	R	-4.23	18	18	-24
Caudate	L	3.91	-6	18	-8		Temporal Inf	R	-4.23	50	-22	-32
Cingulum Mid	R	3.91	18	-30	48		Insula	L	-4.22	-38	10	-8
Paracentr Lob	R	3.9	2	-38	64		Parietal Inf	R	-4.2	58	-22	40
Paracentr Lob	L	3.9	-6	-30	56		Cingulum Ant	R	-4.2	2	34	0
Paracentr Lob	L	3.9	-6	-38	56		Postcentral	R	-4.2	50	-22	32
Temporal Mid	R	3.9	58	2	-16		Caudate	L	-4.19	-6	10	-8
Cingulum Mid	R	3.89	18	-38	40		Tempr Pol Sup	L	-4.18	-46	18	-16
Precuneus	R	3.89	2	-62	32		Fusiform	R	-4.18	34	-22	-32
Supp Motor Ar	R	3.88	2	2	48		Tempr Pol Sup	L	-4.18	-46	10	-16
Cingulum Mid	R	3.87	18	-30	40		Temporal Sup	R	-4.17	42	-38	16
Cingulum Mid	R	3.87	10	10	32		Caudate	R	-4.16	10	10	8
Cingulum Ant	L	3.86	-6	34	0		Temporal Sup	L	-4.16	-62	-38	8
Supp Motor Ar	L	3.85	-6	-22	56		Front Inf Orb	L	-4.16	-46	34	-16
Supp Motor Ar	R	3.84	2	-6	72		Front Sup Orb	R	-4.15	18	34	-24
Thalamus	L	3.83	-6	-6	8		Front Inf Ope	L	-4.15	-46	10	24
Insula	R	3.83	42	18	0		Rolandic Oper	L	-4.15	-62	10	8
Precuneus	R	3.81	2	-62	24		Temporal Inf	L	-4.14	-46	-22	-24
Cingulum Mid	R	3.78	10	-6	40		Temporal Inf	L	-4.14	-46	-6	-40
Cingulum Mid	R	3.78	2	18	40		Temporal Mid	L	-4.13	-54	2	-24
Cingulum Ant	R	3.75	2	34	0		Front Inf Tri	L	-4.13	-38	34	16
Paracentr Lob	R	3.74	10	-22	64		Temporal Inf	R	-4.13	50	-14	-32
Insula	R	3.74	42	18	-8		Insula	L	-4.1	-30	18	8
Front Med Orb	R	3.73	2	26	-16		SupraMarginal	R	-4.1	66	-22	32
Putamen	R	3.73	34	2	0		Precentral	R	-4.09	42	10	32
Supp Motor Ar	R	3.72	2	10	48		Front Inf Orb	R	-4.09	42	26	-16
Front Inf Ope	R	3.71	50	10	0		Front Inf Orb	L	-4.09	-46	26	-16
Thalamus	L	3.71	-6	-22	16		Insula	R	-4.07	42	18	-8
Front Sup Med	R	3.71	10	26	40		Temporal Inf	L	-4.07	-54	-14	-32
Cingulum Mid	R	3.71	10	18	32		Fusiform	R	-4.07	34	-14	-24
Front Sup Med	R	3.7	10	18	40		Caudate	R	-4.07	18	-6	24
Precuneus	L	3.7	-6	-54	48		Precentral	R	-4.06	50	2	32
Cingulum Post	R	3.69	10	-46	24		Insula	L	-4.05	-30	26	8
Precuneus	R	3.69	10	-46	8		ParaHippocamp	R	-4.05	26	-22	-24
Caudate	L	3.69	-14	2	16		Front Inf Tri	L	-4.05	-54	34	0
Precuneus	R	3.68	10	-54	24		Front Inf Orb	R	-4.04	34	34	-16
Supp Motor Ar	R	3.68	10	18	48		Front Inf Ope	L	-4.04	-30	10	32
Precuneus	R	3.68	18	-46	56		Temporal Sup	L	-4.03	-62	-30	16
Caudate	R	3.68	10	18	8		ParaHippocamp	R	-4.03	26	-30	-16
Supp Motor Ar	R	3.67	10	-14	56		Tempr Pol Sup	L	-4.03	-62	2	-8
Precuneus	R	3.67	18	-54	48		Precentral	R	-4.02	50	2	40
Cingulum Ant	R	3.66	2	26	24		Hippocampus	R	-4.02	34	-22	-16
Front Inf Tri	R	3.66	42	26	0		Precentral	R	-4.02	58	-6	32
Precuneus	L	3.66	-6	-46	56		Front Inf Tri	R	-4.01	58	18	8
Insula	R	3.64	42	10	8		Thalamus	R	-4.01	10	-22	16
Precuneus	R	3.63	10	-62	32		Parietal Sup	R	-4	18	-70	40
Caudate	R	3.63	10	10	8		Precentral	L	-4	-38	2	32
Precuneus	R	3.62	18	-46	48		Insula	R	-3.98	34	26	0
Cingulum Mid	L	3.6	-14	-30	48		Temporal Inf	L	-3.98	-46	-6	-32
Caudate	R	3.59	10	10	-8		Tempr Pol Sup	L	-3.98	-54	2	-8
Caudate	L	3.59	-6	10	-8		Front Inf Tri	R	-3.98	42	10	24
Precuneus	R	3.59	18	-54	40		Front Inf Tri	L	-3.97	-38	18	24
Precuneus	R	3.58	18	-46	40		Precentral	L	-3.96	-38	2	40
Front Med Orb	L	3.58	-6	26	-16		Front Mid	L	-3.95	-30	42	16
Cingulum Ant	R	3.57	10	26	16		Fusiform	R	-3.95	42	-6	-40
Cingulum Ant	R	3.56	2	34	16		Front Inf Tri	L	-3.95	-46	34	0
Precuneus	R	3.56	10	-54	56		Temporal Mid	R	-3.95	58	-6	-24
Paracentr Lob	R	3.55	18	-38	64		Precentral	L	-3.95	-46	2	32
Tempr Pol Sup	R	3.54	50	2	-16		Front Inf Ope	L	-3.94	-54	10	8
Parietal Inf	L	3.53	-46	-38	48		Front Inf Tri	L	-3.94	-38	26	16
Front Sup Med	R	3.53	2	26	40		Temporal Sup	L	-3.93	-54	-38	8
Insula	R	3.53	50	2	0		Insula	R	-3.93	42	18	0
Cingulum Mid	R	3.53	10	10	40		SupraMarginal	R	-3.93	66	-22	40
Precuneus	L	3.52	-6	-62	40		Caudate	R	-3.91	10	2	8
Precuneus	L	3.52	-14	-54	16		Front Inf Tri	L	-3.91	-46	26	16
Supp Motor Ar	L	3.52	-6	-14	56		Temporal Mid	L	-3.91	-62	-30	0
Postcentral	L	3.52	-30	-30	40		Fusiform	R	-3.91	42	-14	-24
Front Mid	R	3.51	34	10	32		Thalamus	R	-3.9	10	-6	8
Supp Motor Ar	R	3.5	2	2	56		Fusiform	R	-3.9	34	-6	-40
Calcarine	L	3.5	-6	-62	16		Hippocampus	R	-3.89	26	-22	-16
Cingulum Ant	L	3.49	-6	34	-8		Temporal Inf	L	-3.89	-46	-14	-32
Insula	R	3.47	42	-6	-8		Temporal Sup	L	-3.88	-54	-30	8
Front Med Orb	L	3.46	-6	18	-16		Front Inf Tri	L	-3.88	-54	26	24
Putamen	R	3.46	34	-6	0		Temporal Inf	R	-3.86	42	-6	-32
Front Sup Med	R	3.45	10	26	48		Front Mid	L	-3.86	-30	34	24
Cingulum Mid	R	3.45	10	2	40		Temporal Mid	L	-3.86	-54	-6	-24
Precuneus	R	3.44	2	-46	64		Front Inf Ope	L	-3.86	-38	10	32
Precuneus	L	3.44	-14	-62	24		Front Inf Orb	R	-3.86	50	42	-16
Tempr Pol Sup	R	3.44	58	10	-16		Fusiform	R	-3.84	34	-30	-24
Cingulum Mid	R	3.44	10	-6	48		Front Sup Orb	R	-3.84	18	66	-8
Subgenual	R	3.43	10	18	-16		Caudate	R	-3.84	18	18	0
Caudate	L	3.43	-14	26	0		Precentral	R	-3.83	42	10	40
Supp Motor Ar	R	3.41	2	18	48		Tempr Pol Sup	L	-3.83	-46	2	-8
Rolandic Oper	R	3.41	58	10	0		ParaHippocamp	R	-3.82	34	-30	-16
Calcarine	R	3.4	26	-54	8		Precentral	R	-3.82	42	-6	40
Cingulum Mid	R	3.4	10	26	32		ParaHippocamp	R	-3.81	26	-14	-32
Parietal Inf	L	3.39	-46	-46	40		Ventr Med PFC	L	-3.81	-6	42	-8
Precuneus	L	3.39	-22	-54	24		Thalamus	R	-3.81	18	-22	16
Cingulum Ant	R	3.38	2	34	-8		Temporal Mid	L	-3.81	-62	-6	-16
Hippocampus	R	3.37	18	-30	-8		Fusiform	R	-3.81	26	-30	-24
Supp Motor Ar	R	3.36	10	-14	64		Temporal Inf	R	-3.8	58	-22	-32
Cingulum Mid	R	3.36	2	26	32		Front Inf Tri	L	-3.8	-46	26	24
Front Inf Orb	R	3.35	50	18	-8		Front Mid	R	-3.79	26	18	40
Tempr Pol Sup	R	3.35	50	10	-16		Fusiform	R	-3.79	34	-6	-32
Supp Motor Ar	L	3.34	-6	-22	64		Front Sup Med	R	-3.79	2	50	32
Lingual	R	3.34	18	-46	-8		Front Inf Tri	L	-3.79	-46	18	24
Supp Motor Ar	L	3.33	-6	10	48		Temporal Inf	L	-3.78	-38	-6	-40
Subgenual	L	3.33	-6	10	-16		Hippocampus	R	-3.78	26	-14	-24
Lingual	R	3.32	18	-38	-8		Precentral	L	-3.77	-30	2	32
Precuneus	R	3.32	10	-46	64		Rolandic Oper	R	-3.77	42	-30	16
Caudate	L	3.31	-14	10	24		Front Inf Orb	R	-3.77	26	26	-16
Lingual	R	3.31	18	-46	0		Temporal Inf	R	-3.76	58	-6	-32
Front Med Orb	R	3.31	10	18	-24		Caudate	R	-3.76	18	10	8
Putamen	R	3.31	34	2	-8		Temporal Inf	R	-3.75	50	-22	-24
Precuneus	L	3.3	-6	-54	8		Temporal Inf	R	-3.75	50	-6	-32
Front Sup Med	R	3.3	10	42	40		Ventr Med PFC	R	-3.75	10	66	-8
Caudate	R	3.3	10	18	0		Front Inf Orb	L	-3.75	-46	34	-8
Precuneus	R	3.3	2	-54	56		Front Inf Tri	R	-3.74	58	26	16
Precuneus	R	3.29	2	-62	40		Occipital Mid	R	-3.74	26	-62	40
Calcarine	L	3.29	-14	-62	16		Temporal Mid	L	-3.74	-62	-14	-24
Cingulum Ant	L	3.29	-6	34	8		SupraMarginal	L	-3.73	-62	-38	24
Insula	R	3.29	42	-6	0		Fusiform	L	-3.73	-38	-14	-32
Caudate	R	3.28	10	18	-8		Front Mid Orb	R	-3.73	42	42	-8
Postcentral	L	3.28	-38	-30	48		Cingulum Ant	L	-3.73	-6	34	8
Paracentr Lob	R	3.27	2	-30	72		Fusiform	L	-3.72	-38	-14	-24
SupraMarginal	L	3.27	-38	-38	40		Temporal Inf	R	-3.72	58	-62	-8
Cingulum Ant	L	3.27	-6	26	16		Cingulum Post	R	-3.72	10	-38	8
Parietal Inf	R	3.27	58	-38	48		Insula	L	-3.72	-38	10	0
Precuneus	R	3.26	18	-54	56		Front Mid	R	-3.71	34	10	40
Cingulum Post	L	3.25	-6	-38	8		Temporal Inf	L	-3.71	-38	-6	-32
Putamen	R	3.25	34	-6	-8		Tempr Pol Mid	L	-3.7	-46	2	-16
Supp Motor Ar	L	3.24	-6	-6	56		Precentral	R	-3.7	58	2	32
Cingulum Post	R	3.24	10	-46	16		Thalamus	L	-3.69	-6	-22	8
Front Inf Ope	R	3.24	50	10	8		Temporal Sup	L	-3.69	-62	-38	16
Caudate	L	3.24	-14	10	16		Front Med Orb	L	-3.69	-6	42	-16
Precuneus	R	3.24	10	-54	16		Temporal Mid	R	-3.69	50	-30	0
Precuneus	R	3.23	10	-62	24		Occipital Sup	R	-3.69	18	-78	40
Temporal Sup	R	3.23	50	-6	-8		Front Inf Tri	R	-3.67	34	34	8
Precuneus	R	3.23	18	-46	64		Hippocampus	R	-3.67	18	-30	-8
Supp Motor Ar	R	3.23	10	10	48		Insula	L	-3.67	-30	26	0
Front Inf Tri	R	3.22	42	34	16		Temporal Sup	L	-3.67	-54	-30	16
Front Inf Orb	R	3.22	50	26	-8		Precentral	R	-3.66	42	2	40
Paracentr Lob	L	3.21	-6	-30	64		Postcentral	R	-3.65	50	-22	40
Cingulum Ant	R	3.21	10	26	24		Caudate	L	-3.65	-6	10	0
Lingual	L	3.21	-6	-54	0		SupraMarginal	L	-3.65	-62	-30	24
Parietal Sup	R	3.21	18	-62	48		Tempr Pol Sup	R	-3.65	50	10	-16
Calcarine	R	3.21	2	-62	16		Front Sup Orb	L	-3.64	-14	34	-16
Front Inf Tri	R	3.2	50	18	0		Temporal Mid	L	-3.64	-54	-14	-24
ParaHippocamp	L	3.2	-14	-30	-16		Front Med Orb	R	-3.64	2	42	-24
ParaHippocamp	R	3.2	26	-30	-16		Insula	L	-3.63	-30	18	0
Calcarine	L	3.2	-14	-70	16		Front Inf Tri	R	-3.63	58	34	8
Cingulum Mid	L	3.18	-6	18	32		Thalamus	L	-3.62	-14	-22	8
Thalamus	R	3.18	26	-22	0		Front Inf Tri	L	-3.62	-30	18	24
Lingual	R	3.17	18	-54	0		Temporal Mid	L	-3.61	-54	-30	0
Caudate	R	3.16	18	2	24		Temporal Inf	R	-3.61	42	-30	-24
Parietal Sup	R	3.16	26	-62	48		Postcentral	R	-3.61	58	-6	48
Lingual	R	3.16	10	-54	0		ParaHippocamp	R	-3.61	18	-30	-16
Front Inf Tri	L	3.16	-54	34	0		Front Inf Orb	R	-3.61	34	26	-16
Paracentr Lob	R	3.15	10	-14	72		ParaHippocamp	L	-3.61	-14	2	-24
Front Sup Med	R	3.15	10	34	40		Temporal Mid	R	-3.59	58	2	-32
Supp Motor Ar	R	3.14	2	2	64		Front Mid Orb	R	-3.59	34	42	-8
Supp Motor Ar	R	3.14	2	10	56		Thalamus	R	-3.59	10	-6	0
Front Med Orb	R	3.14	2	26	-24		Front Inf Ope	R	-3.58	50	10	0
Temporal Sup	R	3.14	58	2	0		Temporal Mid	R	-3.58	58	2	-16
Front Inf Tri	R	3.13	50	26	0		Fusiform	R	-3.57	26	-38	-16
Parietal Inf	L	3.13	-38	-38	48		Precuneus	R	-3.57	18	-70	32
Putamen	R	3.13	34	-14	0		Front Inf Orb	R	-3.57	50	42	-8
Front Inf Tri	R	3.13	42	26	8		Front Med Orb	R	-3.56	18	18	-16
Front Sup Med	R	3.12	10	42	48		SupraMarginal	R	-3.55	58	-22	24
Precuneus	R	3.12	10	-54	8		Temporal Inf	L	-3.54	-54	-22	-24
Lingual	L	3.11	-6	-62	8		Fusiform	R	-3.54	26	-6	-40
Precentral	R	3.1	42	2	40		Temporal Inf	R	-3.54	50	-6	-40
Insula	R	3.1	42	18	8		Front Inf Tri	R	-3.54	42	26	8
Postcentral	L	3.1	-46	-30	56		Front Mid	L	-3.54	-38	42	16
Cingulum Mid	L	3.09	-6	18	40		Fusiform	L	-3.53	-38	-22	-24
Cingulum Ant	R	3.09	2	34	24		Postcentral	R	-3.53	50	-14	48
Supp Motor Ar	R	3.09	10	-6	72		Caudate	R	-3.52	10	10	-8
Precentral	L	3.09	-14	-30	64		Temporal Inf	R	-3.52	50	-30	-24
Supp Motor Ar	L	3.09	-6	-14	64		Temporal Inf	L	-3.52	-62	-14	-32
Caudate	L	3.08	-14	18	8		Front Inf Ope	L	-3.51	-38	2	24
Insula	R	3.08	42	2	8		Temporal Inf	R	-3.51	58	-14	-32
Lingual	L	3.08	-14	-54	-8		Temporal Sup	L	-3.5	-62	-46	16
Precuneus	R	3.08	10	-62	40		Insula	R	-3.5	42	-14	16
Precuneus	R	3.08	18	-62	40		Postcentral	R	-3.5	66	-6	32
Thalamus	R	3.08	18	-22	0		Front Inf Tri	R	-3.49	42	42	0
Supp Motor Ar	R	3.08	10	-6	56		SupraMarginal	R	-3.49	66	-38	32
Caudate	R	3.07	18	18	16		Temporal Mid	L	-3.49	-54	-6	-16
Front Med Orb	L	3.07	-6	26	-24		Temporal Sup	R	-3.48	50	-38	16
Cuneus	L	3.07	-14	-70	24		Front Mid	L	-3.48	-38	42	8
Paracentr Lob	L	3.06	-6	-22	72		Insula	R	-3.48	34	10	16
Front Inf Tri	R	3.05	42	26	16		Precentral	R	-3.48	58	2	40
Front Inf Orb	R	3.05	42	26	-8		SupraMarginal	R	-3.48	58	-30	32
Front Inf Tri	R	3.04	50	26	8		Front Inf Tri	L	-3.48	-54	18	24
Temporal Mid	R	3.04	66	-6	-16		Precentral	R	-3.47	50	-6	48
Cuneus	L	3.03	-6	-70	24		Front Med Orb	R	-3.47	2	42	-16
Paracentr Lob	R	3.03	10	-22	72		Precentral	R	-3.47	50	-6	24
Supp Motor Ar	R	3.02	10	2	48		Caudate	R	-3.47	10	10	0
Front Inf Ope	R	3.02	42	18	32		Postcentral	R	-3.46	58	-14	24
Paracentr Lob	R	3.02	18	-30	64		Rolandic Oper	R	-3.46	58	10	0
Front Sup Med	R	3.02	2	26	48		Front Sup Orb	L	-3.45	-14	26	-16
Front Inf Tri	R	3.01	58	18	0		Temporal Sup	L	-3.45	-46	-30	8
Caudate	R	3.01	10	10	0		Front Inf Tri	L	-3.44	-38	26	24
ParaHippocamp	R	3	26	-38	-8		Fusiform	L	-3.43	-38	-14	-40
Calcarine	R	3	26	-62	8		Temporal Mid	R	-3.43	50	2	-24
Temporal Inf	R	3	58	-14	-32		Temporal Mid	R	-3.43	50	-6	-24
Supp Motor Ar	R	3	2	2	72		ParaHippocamp	R	-3.42	26	-6	-32
Front Inf Ope	R	2.99	58	10	8		Cingulum Ant	L	-3.42	-6	42	0
Temporal Mid	R	2.99	58	-6	-16		Front Mid	L	-3.42	-30	50	16
Temporal Sup	R	2.99	58	-6	-8		Postcentral	R	-3.41	66	-22	24
Front Mid	R	2.99	50	18	40		Tempr Pol Mid	L	-3.41	-22	10	-40
Lingual	R	2.98	18	-38	0		Ventr Med PFC	R	-3.41	2	42	-8
Cuneus	R	2.97	18	-70	24		Hippocampus	R	-3.41	26	-14	-16
Parietal Inf	R	2.97	58	-30	48		Rolandic Oper	R	-3.41	50	-22	16
Supp Motor Ar	R	2.97	2	18	56		Front Sup Orb	L	-3.4	-6	42	-24
Front Inf Ope	R	2.96	50	18	32		Rolandic Oper	R	-3.4	50	-14	16
Frontal Sup	R	2.96	18	18	48		Postcentral	R	-3.4	66	-14	24
Temporal Mid	R	2.94	50	-6	-16		Front Inf Orb	L	-3.4	-14	18	-24
Cingulum Ant	R	2.94	10	26	-8		Rolandic Oper	R	-3.39	42	-22	16
Supp Motor Ar	L	2.94	-6	2	56		Front Mid	R	-3.39	42	10	48
Calcarine	L	2.93	-6	-70	16		Precentral	L	-3.39	-46	-6	48
Postcentral	R	2.93	50	-30	48		Fusiform	R	-3.38	26	2	-40
Rolandic Oper	R	2.92	50	2	8		Insula	L	-3.37	-30	10	8
Postcentral	L	2.92	-38	-30	40		Front Inf Ope	L	-3.37	-46	10	16
Front Mid	R	2.92	34	10	40		Temporal Mid	R	-3.37	58	-30	0
Lingual	R	2.92	26	-46	-8		Caudate	R	-3.37	18	18	-8
Precuneus	R	2.91	18	-70	32		Temporal Mid	L	-3.36	-62	-30	-8
Front Sup Med	R	2.91	10	34	32		Front Mid	L	-3.35	-38	10	40
Calcarine	L	2.91	-6	-70	8		SupraMarginal	L	-3.35	-54	-30	24
Fusiform	L	2.9	-22	-46	-16		Temporal Mid	R	-3.35	58	-38	0
Calcarine	L	2.9	-14	-78	8		Insula	L	-3.35	-38	2	-8
Precuneus	R	2.9	18	-62	32		Temporal Inf	R	-3.35	42	-30	-16
Precentral	R	2.9	50	2	32		Hippocampus	L	-3.34	-30	-14	-24
SupraMarginal	L	2.89	-30	-38	40		Front Sup Med	R	-3.34	10	66	0
Cingulum Ant	R	2.89	10	34	0		Precentral	R	-3.34	50	10	48
Postcentral	R	2.89	42	-30	40		Temporal Sup	L	-3.34	-46	-38	8
Front Inf Tri	R	2.89	50	18	8		Fusiform	R	-3.34	34	-38	-24
Precentral	R	2.88	42	10	40		Temporal Mid	L	-3.34	-54	-38	0
Front Med Orb	L	2.88	-6	18	-24		SupraMarginal	R	-3.34	50	-30	24
Paracentr Lob	L	2.88	-6	-38	64		Hippocampus	R	-3.33	26	-38	8
Supp Motor Ar	R	2.87	10	18	56		Front Inf Tri	L	-3.33	-38	34	24
Occipital Sup	R	2.86	26	-62	24		Front Sup Med	R	-3.33	2	58	16
Precuneus	L	2.86	-6	-54	56		Hippocampus	R	-3.33	34	-14	-16
Parietal Sup	R	2.85	26	-62	56		Temporal Mid	L	-3.33	-62	-46	8
Front Mid	R	2.85	42	18	40		Frontal Sup	L	-3.32	-22	50	16
Thalamus	L	2.85	-6	-6	0		Front Inf Ope	L	-3.32	-46	10	8
Front Mid	R	2.85	34	18	32		Putamen	L	-3.32	-14	18	-8
Cingulum Ant	R	2.85	10	34	24		Precuneus	R	-3.31	18	-62	72
Supp Motor Ar	R	2.84	10	-6	64		Temporal Mid	L	-3.31	-62	-38	0
Parietal Inf	L	2.84	-54	-46	48		Temporal Sup	R	-3.3	50	-30	16
Front Inf Tri	R	2.84	50	34	0		Front Sup Med	R	-3.3	2	50	24
Precentral	R	2.83	34	-22	48		Temporal Mid	R	-3.3	58	-62	0
Tempr Pol Sup	R	2.83	50	18	-16		Cingulum Ant	R	-3.3	10	26	16
Occipital Sup	L	2.83	-22	-62	32		Parietal Sup	R	-3.3	26	-62	48
Temporal Mid	R	2.82	66	-6	-24		Subgenual	L	-3.3	-14	10	-16
Front Inf Orb	R	2.82	50	34	-8		Parietal Inf	R	-3.3	34	-62	40
Postcentral	L	2.81	-38	-22	48		SupraMarginal	L	-3.3	-54	-30	32
Parietal Inf	L	2.81	-38	-46	40		Temporal Inf	R	-3.3	58	-22	-24
Paracentr Lob	L	2.81	-6	-30	72		Temporal Inf	L	-3.29	-54	-6	-32
Front Inf Tri	R	2.81	58	26	0		Thalamus	R	-3.29	10	-14	8
Front Inf Tri	R	2.8	42	34	0		Precuneus	R	-3.28	18	-62	40
Precuneus	L	2.8	-6	-46	64		Front Sup Orb	L	-3.28	-14	26	-24
Front Med Orb	R	2.8	10	26	-16		SupraMarginal	R	-3.27	58	-38	32
Precuneus	R	2.79	10	-62	16		Front Mid	L	-3.27	-38	42	24
Cingulum Post	R	2.79	10	-38	16		Front Inf Tri	R	-3.27	50	18	8
Supp Motor Ar	L	2.78	-6	-14	72		Front Inf Tri	L	-3.26	-38	34	0
Parietal Inf	L	2.78	-54	-46	40		Temporal Sup	R	-3.26	50	-30	8
Fusiform	R	2.78	42	-38	-24		Hippocampus	R	-3.26	26	-6	-24
Hippocampus	R	2.78	26	-38	0		Precuneus	R	-3.26	18	-62	64
Cingulum Ant	L	2.77	-6	26	24		Temporal Mid	R	-3.25	50	-14	-24
Postcentral	L	2.77	-62	-14	40		Insula	L	-3.25	-46	2	0
Cingulum Mid	R	2.77	18	-46	32		Heschl	R	-3.25	42	-30	8
Calcarine	R	2.76	18	-54	8		Front Inf Orb	R	-3.25	42	42	-16
Front Inf Tri	R	2.76	50	34	8		Precentral	L	-3.25	-38	-6	40
Precentral	R	2.76	58	2	40		Insula	R	-3.25	42	10	-8
Insula	R	2.76	50	-6	0		Temporal Sup	L	-3.25	-62	-22	16
Lingual	R	2.76	18	-54	-8		Front Inf Tri	R	-3.25	50	34	8
Cingulum Post	R	2.76	10	-38	8		Front Sup Med	R	-3.25	2	66	24
Front Inf Tri	R	2.75	58	34	8		Occipital Sup	R	-3.25	26	-70	32
Cuneus	L	2.75	-14	-70	32		Insula	R	-3.25	34	18	-8
Precentral	R	2.75	42	10	32		SupraMarginal	R	-3.24	50	-30	32
Parietal Inf	L	2.75	-46	-46	48		Temporal Sup	L	-3.24	-46	-30	16
Supp Motor Ar	L	2.74	-6	18	48		Front Med Orb	R	-3.24	10	42	-24
Paracentr Lob	R	2.74	10	-30	72		Front Inf Orb	L	-3.23	-38	34	-8
Front Inf Tri	R	2.74	42	34	8		Cingulum Ant	R	-3.23	10	18	24
Front Med Orb	R	2.74	18	18	-16		Hippocampus	L	-3.23	-14	-6	-16
Precuneus	L	2.74	-6	-70	32		Hippocampus	R	-3.22	26	-30	-8
Cuneus	R	2.74	18	-62	24		Fusiform	L	-3.22	-30	-14	-32
Calcarine	L	2.74	-14	-70	8		Ventr Med PFC	R	-3.22	10	42	-8
Precuneus	L	2.73	-6	-62	48		Hippocampus	L	-3.21	-30	-22	-16
Postcentral	R	2.73	42	-30	48		Temporal Sup	L	-3.21	-54	-38	16
Caudate	L	2.73	-14	18	16		Front Med Orb	R	-3.21	10	42	-16
Precentral	R	2.72	34	-6	48		Temporal Inf	L	-3.21	-46	2	-40
Precentral	R	2.71	50	2	40		SupraMarginal	R	-3.21	58	-38	24
Supp Motor Ar	L	2.71	-6	10	56		Front Med Orb	L	-3.21	-14	18	-16
Cingulum Ant	L	2.71	-6	42	0		Precentral	L	-3.21	-46	10	32
Temporal Mid	R	2.7	66	-6	-8		Hippocampus	R	-3.21	34	-38	0
Insula	R	2.69	34	18	-8		Precentral	L	-3.2	-46	2	24
Precentral	L	2.69	-38	-14	40		Front Inf Ope	L	-3.2	-54	10	16
Front Inf Tri	R	2.69	58	34	0		Precuneus	R	-3.19	18	-54	64
Paracentr Lob	R	2.68	2	-38	72		Front Mid	L	-3.19	-30	42	24
Front Inf Tri	R	2.68	42	34	24		Hippocampus	L	-3.19	-22	-38	0
Thalamus	R	2.67	18	-30	0		Precentral	L	-3.19	-46	2	40
Cuneus	L	2.67	-22	-62	24		Precentral	L	-3.19	-62	10	16
Calcarine	L	2.67	-14	-86	8		Temporal Mid	L	-3.19	-46	2	-32
Frontal Sup	R	2.67	26	2	48		Thalamus	L	-3.19	-14	-14	8
Postcentral	L	2.67	-46	-30	48		Fusiform	L	-3.19	-30	-6	-32
Front Med Orb	L	2.66	-6	34	-16		Occipital Sup	R	-3.18	26	-78	40
Fusiform	R	2.66	26	-38	-16		Front Inf Tri	R	-3.18	50	26	16
Paracentr Lob	R	2.66	10	-38	72		Tempr Pol Sup	L	-3.18	-62	2	0
Postcentral	L	2.65	-38	-22	40		Front Inf Ope	L	-3.18	-38	10	8
Front Sup Med	R	2.65	10	26	56		Front Mid	L	-3.18	-30	10	48
Lingual	R	2.65	26	-54	-8		Front Inf Tri	L	-3.18	-30	26	24
Cingulum Ant	R	2.65	10	34	16		Front Mid	R	-3.17	42	18	48
Caudate	R	2.64	18	-6	24		SupraMarginal	R	-3.17	50	-38	24
Front Inf Tri	R	2.64	50	26	16		Tempr Pol Sup	R	-3.17	50	18	-24
Front Mid	L	2.64	-46	-6	56		Front Inf Ope	R	-3.17	42	18	32
Cingulum Ant	R	2.64	2	42	8		Temporal Mid	L	-3.17	-54	-46	8
SupraMarginal	L	-2.66	-62	-38	32		Tempr Pol Mid	L	-3.17	-54	10	-24
							Hippocampus	R	-3.16	18	-38	8
							Precentral	R	-3.16	50	2	48
							Temporal Sup	L	-3.16	-46	-30	0
							Temporal Inf	L	-3.16	-38	2	-40
							Thalamus	R	-3.15	10	-30	8
							Front Inf Orb	R	-3.15	42	18	-16
							Front Inf Tri	L	-3.15	-38	34	8
							Fusiform	L	-3.14	-38	-30	-16
							Tempr Pol Sup	R	-3.14	50	2	-16
							Cingulum Ant	L	-3.14	-6	26	16
							Front Inf Tri	R	-3.14	42	34	8
							Front Inf Orb	R	-3.13	26	26	-24
							Tempr Pol Sup	L	-3.13	-54	2	0
							Temporal Inf	L	-3.13	-62	-22	-24
							SupraMarginal	R	-3.13	58	-22	16
							Postcentral	L	-3.13	-54	-22	32
							ParaHippocamp	L	-3.12	-14	-6	-24
							Cingulum Ant	L	-3.12	-6	42	8
							SupraMarginal	L	-3.12	-62	-30	32
							ParaHippocamp	R	-3.12	26	2	-32
							Temporal Sup	R	-3.12	58	-30	8
							Front Inf Orb	L	-3.12	-38	34	-16
							SupraMarginal	R	-3.12	66	-38	24
							Fusiform	R	-3.11	34	2	-40
							Temporal Sup	L	-3.11	-62	-22	8
							ParaHippocamp	R	-3.1	18	-6	-24
							Cingulum Ant	R	-3.1	2	42	0
							Tempr Pol Sup	R	-3.1	42	26	-24
							Precentral	L	-3.09	-54	10	40
							Cingulum Ant	L	-3.09	-6	50	8
							Temporal Sup	R	-3.09	50	-38	8
							Front Inf Tri	L	-3.09	-46	34	8
							Temporal Mid	R	-3.09	50	-54	16
							Temporal Inf	R	-3.09	42	2	-40
							Temporal Sup	L	-3.09	-38	-30	8
							Temporal Inf	L	-3.08	-46	-30	-24
							Postcentral	R	-3.08	58	-14	16
							Precentral	L	-3.08	-46	-6	40
							Precentral	L	-3.08	-54	2	32
							Front Mid	R	-3.07	42	18	40
							Caudate	L	-3.07	-14	18	8
							Fusiform	L	-3.07	-38	-22	-32
							Putamen	R	-3.07	18	10	0
							Front Sup Med	R	-3.07	2	50	40
							Amygdala	L	-3.06	-14	2	-16
							Precuneus	R	-3.06	18	-54	72
							Front Inf Orb	L	-3.06	-30	26	-8
							Cingulum Ant	R	-3.06	2	26	16
							Temporal Inf	L	-3.06	-54	-30	-24
							Postcentral	R	-3.05	42	-22	40
							Front Sup Med	L	-3.05	-6	58	16
							Front Mid	L	-3.05	-30	26	32
							Front Mid	R	-3.04	34	18	48
							SupraMarginal	R	-3.04	58	-30	24
							Temporal Sup	L	-3.04	-54	-22	16
							Front Mid	L	-3.04	-38	10	48
							Front Mid	R	-3.04	34	-6	64
							Front Inf Tri	L	-3.04	-46	34	24
							Front Inf Tri	L	-3.04	-54	34	8
							Front Inf Orb	L	-3.03	-38	26	-16
							Cingulum Ant	R	-3.03	10	42	8
							Temporal Mid	L	-3.02	-46	-38	0
							Putamen	R	-3.02	26	18	0
							Front Sup Med	R	-3.02	2	42	48
							Precentral	L	-3.02	-46	10	40
							Putamen	R	-3.02	26	10	8
							Cingulum Mid	R	-3.02	10	18	32
							Front Mid	L	-3.02	-46	26	32
							Rolandic Oper	R	-3.01	42	-6	16
							Cingulum Ant	R	-3.01	10	42	0
							Precentral	R	-3.01	50	10	40
							Fusiform	L	-3.01	-30	-6	-40
							ParaHippocamp	L	-3.01	-30	-22	-24
							Front Sup Orb	R	-3.01	18	42	-16
							Front Sup Orb	L	-3	-14	34	-24
							Front Mid	L	-3	-38	34	40
							Front Inf Orb	R	-3	34	42	-16
							Heschl	R	-3	42	-22	8
							Cingulum Ant	R	-2.99	2	42	8
							SupraMarginal	L	-2.99	-46	-30	24
							Front Sup Med	R	-2.99	2	58	24
							Front Mid	L	-2.99	-30	50	24
							Precentral	L	-2.98	-38	2	48
							Postcentral	L	-2.98	-62	-6	32
							Temporal Mid	L	-2.98	-62	-30	-16
							ParaHippocamp	L	-2.98	-30	-38	-8
							Temporal Inf	R	-2.98	42	2	-32
							Front Inf Orb	L	-2.98	-30	34	-8
							Front Mid Orb	R	-2.98	26	42	-16
							Temporal Mid	L	-2.98	-46	-6	-16
							Insula	R	-2.97	34	26	8
							Precuneus	R	-2.97	10	-46	48
							Temporal Mid	L	-2.97	-54	-30	-8
							Parietal Sup	R	-2.97	18	-62	48
							Front Inf Tri	R	-2.96	50	34	16
							Precentral	L	-2.96	-62	10	24
							Precuneus	R	-2.96	18	-54	56
							Cingulum Ant	R	-2.96	2	50	8
							Cingulum Ant	R	-2.95	2	34	16
							Caudate	L	-2.95	-14	18	16
							Cingulum Ant	R	-2.95	10	34	16
							SupraMarginal	L	-2.95	-62	-22	24
							Putamen	R	-2.95	26	2	8
							Temporal Mid	R	-2.95	50	-62	0
							Temporal Mid	R	-2.94	58	-14	-24
							Temporal Inf	R	-2.94	50	-54	-8
							Parietal Sup	R	-2.94	18	-70	48
							Rolandic Oper	L	-2.94	-46	-22	16
							Temporal Mid	L	-2.93	-46	-6	-24
							Front Sup Orb	L	-2.93	-14	42	-16
							Hippocampus	L	-2.93	-30	-30	-8
							Parietal Sup	R	-2.93	26	-78	48
							Precuneus	R	-2.93	18	-62	32
							Tempr Pol Mid	L	-2.93	-22	18	-40
							ParaHippocamp	L	-2.93	-30	-30	-16
							Hippocampus	L	-2.93	-30	-6	-24
							Temporal Mid	R	-2.92	58	-30	-8
							Temporal Sup	R	-2.92	50	-22	0
							Front Inf Tri	R	-2.92	42	18	24
							Front Inf Orb	L	-2.92	-22	34	-8
							Temporal Mid	R	-2.92	66	-38	0
							Cingulum Ant	R	-2.91	2	10	24
							Front Sup Med	R	-2.91	2	42	32
							Precentral	R	-2.91	50	2	24
							Postcentral	R	-2.9	58	-6	24
							Parietal Inf	R	-2.9	34	-54	40
							Front Inf Ope	L	-2.9	-38	18	32
							Hippocampus	L	-2.9	-30	-14	-16
							SupraMarginal	L	-2.89	-54	-22	24
							ParaHippocamp	L	-2.89	-22	-14	-24
							SupraMarginal	L	-2.89	-54	-38	24
							Cingulum Ant	R	-2.89	10	26	24
							Front Mid	L	-2.89	-38	26	32
							SupraMarginal	L	-2.89	-62	-22	32
							Precentral	L	-2.89	-30	2	48
							Rolandic Oper	L	-2.88	-38	2	16
							Precuneus	R	-2.88	10	-46	40
							Cingulum Mid	R	-2.88	10	26	32
							Tempr Pol Mid	L	-2.88	-38	2	-32
							Temporal Mid	L	-2.87	-54	2	-32
							Cingulum Post	L	-2.87	-6	-38	8
							Tempr Pol Mid	L	-2.87	-22	2	-40
							SupraMarginal	R	-2.87	50	-46	24
							Hippocampus	R	-2.87	26	-38	0
							Temporal Inf	L	-2.87	-62	-30	-24
							Hippocampus	L	-2.87	-22	-30	-8
							Precuneus	R	-2.86	18	-54	48
							Postcentral	L	-2.86	-30	-38	72
							Temporal Sup	L	-2.86	-62	-22	0
							Caudate	L	-2.86	-6	10	8
							Hippocampus	R	-2.86	34	-30	-8
							Front Mid	L	-2.86	-38	50	8
							Temporal Sup	L	-2.86	-54	-22	8
							Temporal Mid	L	-2.85	-46	2	-24
							Hippocampus	L	-2.85	-30	-22	-8
							Front Inf Tri	R	-2.85	58	26	24
							Front Sup Orb	R	-2.85	10	66	-16
							Temporal Sup	L	-2.85	-38	-30	16
							Temporal Mid	R	-2.85	66	-30	0
							Parietal Inf	R	-2.85	50	-54	56
							Postcentral	R	-2.84	66	-14	16
							Amygdala	R	-2.84	26	-6	-16
							ParaHippocamp	L	-2.84	-22	-6	-32
							Occipital Mid	R	-2.84	42	-62	8
							ParaHippocamp	R	-2.84	34	-38	-8
							Insula	R	-2.84	42	10	0
							Thalamus	R	-2.83	18	-30	8
							Putamen	L	-2.83	-22	10	8
							Temporal Sup	R	-2.83	50	-46	16
							Insula	L	-2.82	-30	-22	16
							Front Mid	L	-2.82	-38	34	32
							Front Mid	L	-2.82	-30	18	32
							Temporal Sup	R	-2.82	50	-22	8
							Front Mid	L	-2.82	-30	50	8
							Caudate	L	-2.82	-14	10	16
							Temporal Mid	R	-2.81	66	-30	-8
							Precuneus	R	-2.81	18	-54	40
							Angular	R	-2.81	42	-62	40
							Cingulum Mid	R	-2.81	10	2	32
							Temporal Mid	R	-2.81	50	2	-32
							Fusiform	R	-2.81	42	-38	-24
							Front Sup Med	L	-2.8	-6	66	24
							Precentral	R	-2.8	42	-6	48
							Rolandic Oper	R	-2.8	50	-6	16
							Precentral	L	-2.8	-38	-6	48
							Rolandic Oper	L	-2.8	-38	-22	16
							Putamen	R	-2.8	26	18	-8
							Lingual	L	-2.8	-14	-30	-8
							Front Inf Orb	R	-2.8	34	26	-24
							Front Mid	L	-2.79	-46	34	32
							Tempr Pol Sup	R	-2.79	50	10	-24
							Precentral	R	-2.79	42	-14	48
							Cingulum Mid	R	-2.79	10	10	32
							Precentral	L	-2.79	-54	10	32
							Front Sup Med	L	-2.79	-6	50	16
							Front Mid	L	-2.79	-46	26	40
							Front Inf Ope	L	-2.79	-54	10	24
							Temporal Inf	L	-2.78	-54	-30	-16
							Insula	L	-2.78	-30	-6	16
							Hippocampus	L	-2.78	-22	-14	-16
							Precuneus	R	-2.78	10	-46	8
							ParaHippocamp	L	-2.77	-14	-14	-24
							Front Mid	R	-2.77	34	26	40
							SupraMarginal	R	-2.77	66	-22	16
							Precuneus	R	-2.77	18	-46	8
							Calcarine	R	-2.77	26	-54	8
							Cingulum Ant	R	-2.77	10	42	16
							Caudate	L	-2.77	-14	2	24
							Cingulum Ant	L	-2.76	-6	34	16
							Temporal Inf	R	-2.76	50	-30	-16
							Hippocampus	L	-2.76	-22	-22	-16
							Temporal Mid	L	-2.76	-46	-30	-8
							Hippocampus	L	-2.76	-14	-14	-16
							Front Sup Med	L	-2.75	-6	50	24
							Pallidum	R	-2.75	18	2	0
							Putamen	L	-2.75	-22	18	0
							Precentral	L	-2.75	-54	-6	40
							Precentral	R	-2.75	50	10	32
							Parietal Inf	R	-2.75	42	-54	40
							Hippocampus	R	-2.75	18	-6	-16
							Temporal Sup	L	-2.74	-62	-6	-8
							Front Sup Med	R	-2.74	2	66	16
							Front Mid	L	-2.74	-38	50	24
							Parietal Sup	R	-2.74	26	-54	48
							Front Inf Tri	L	-2.74	-46	34	16
							Temporal Mid	R	-2.74	58	-38	-8
							Fusiform	R	-2.74	34	-38	-16
							Parietal Sup	R	-2.74	18	-78	48
							Frontal Sup	L	-2.74	-22	50	8
							Temporal Sup	L	-2.74	-54	-6	-8
							Temporal Inf	L	-2.74	-30	2	-40
							Front Mid	R	-2.73	50	18	48
							Caudate	L	-2.73	-14	10	24
							Temporal Mid	R	-2.73	66	-38	-8
							Postcentral	R	-2.73	66	-6	24
							Front Sup Med	R	-2.73	10	42	56
							ParaHippocamp	L	-2.72	-22	-22	-24
							Cingulum Ant	R	-2.72	2	18	24
							ParaHippocamp	L	-2.72	-22	-38	-8
							Hippocampus	L	-2.72	-22	-6	-24
							Cuneus	R	-2.71	18	-78	32
							Front Inf Tri	L	-2.71	-54	34	16
							Lingual	L	-2.71	-22	-46	-8
							Thalamus	L	-2.71	-6	-14	8
							Front Sup Med	R	-2.71	2	66	8
							Temporal Sup	R	-2.71	58	-30	16
							Putamen	R	-2.71	18	10	-8
							Angular	R	-2.71	50	-62	48
							Parietal Inf	R	-2.71	50	-54	48
							Temporal Mid	L	-2.7	-62	-22	-8
							Parietal Sup	L	-2.7	-30	-54	64
							Lingual	L	-2.7	-6	-38	-8
							Angular	R	-2.7	42	-54	24
							Temporal Sup	R	-2.7	50	2	-8
							Postcentral	L	-2.7	-46	-22	32
							Postcentral	L	-2.7	-62	-14	32
							Insula	L	-2.7	-38	2	0
							SupraMarginal	L	-2.7	-62	-38	32
							ParaHippocamp	L	-2.69	-22	-14	-32
							Cingulum Mid	R	-2.69	10	-6	32
							Precuneus	R	-2.69	10	-54	48
							Thalamus	L	-2.69	-14	-22	16
							Temporal Mid	R	-2.69	66	-14	-24
							SupraMarginal	L	-2.68	-54	-22	40
							ParaHippocamp	R	-2.68	18	2	-24
							Temporal Mid	R	-2.68	58	-54	16
							Cingulum Ant	R	-2.68	2	50	16
							Temporal Sup	R	-2.68	58	2	-8
							Tempr Pol Mid	R	-2.68	50	10	-32
							Front Mid	R	-2.68	34	26	32
							Angular	R	-2.67	50	-62	40
							Front Mid Orb	R	-2.67	34	50	-8
							Precuneus	R	-2.67	10	-54	40
							Cingulum Mid	R	-2.66	10	-22	32
							Fusiform	L	-2.66	-30	-22	-32
							Thalamus	L	-2.66	-6	-6	8
							Cingulum Ant	R	-2.65	2	42	16
							Front Mid	L	-2.65	-38	18	40
							Front Mid	L	-2.65	-38	42	32
							Front Sup Med	R	-2.64	2	58	32
							Cingulum Mid	R	-2.64	10	-14	32
							Front Inf Orb	L	-2.64	-46	42	-16
							Temporal Mid	R	-2.64	50	-70	8
							Precentral	L	-2.63	-30	-14	72
							Thalamus	R	-2.63	18	-6	0
							ParaHippocamp	L	-2.63	-14	-38	-8
							Hippocampus	R	-2.63	34	-6	-16
							Precentral	R	-2.63	66	2	24
							Fusiform	L	-2.63	-38	-30	-24
							Front Inf Ope	L	-2.63	-54	18	32
							Cingulum Post	R	-2.63	10	-38	16
							Insula	L	-2.62	-30	18	-8
							Putamen	L	-2.62	-22	2	8
							Precentral	L	-2.62	-54	2	40
							Occipital Mid	R	-2.62	50	-70	16
							Front Inf Tri	R	-2.62	50	42	0
							Postcentral	L	-2.62	-54	-6	32
							ParaHippocamp	L	-2.62	-22	2	-32
							Parietal Sup	R	-2.62	42	-46	56
							Front Sup Med	L	-2.62	-6	58	8
							Temporal Inf	R	-2.61	50	2	-40
							SupraMarginal	L	-2.61	-62	-30	40
							Parietal Inf	R	-2.61	58	-22	48
							Front Mid	L	-2.61	-22	10	48
							Precuneus	R	-2.61	18	-62	56
							Temporal Mid	R	-2.61	58	-22	0
							SupraMarginal	L	-2.61	-62	-22	40
							Front Mid	L	-2.6	-30	18	40
							Thalamus	L	-2.6	-6	-30	8
							Thalamus	R	-2.6	18	-30	0
							Lingual	R	-2.59	18	-38	0
							Front Sup Med	L	-2.59	-6	50	48
							Parietal Inf	R	-2.59	42	-54	48
							Cingulum Ant	L	-2.58	-6	26	24
							Front Mid	L	-2.58	-30	58	24
							Fusiform	L	-2.58	-30	-46	-8
							Front Sup Med	L	-2.58	-6	58	24
							Temporal Sup	L	-2.57	-54	-46	16
							Insula	R	-2.57	42	2	-8
							Thalamus	R	-2.57	10	-22	8
							Precentral	L	-2.57	-30	-14	64
							Putamen	L	-2.57	-14	10	-8
							Caudate	L	-2.56	-14	2	16
							Precuneus	R	-2.56	18	-46	40
							ParaHippocamp	L	-2.56	-22	-30	-16
							Frontal Sup	R	-2.56	26	26	40
							Front Mid Orb	R	-2.56	42	50	-8
							Temporal Sup	L	-2.56	-46	-22	8
							Precuneus	R	-2.56	10	-62	40
							Parietal Sup	R	-2.56	34	-70	56
							Thalamus	L	-2.56	-14	-30	0
							Precuneus	R	-2.56	18	-46	48
							Front Mid	L	-2.55	-38	50	16
							Precuneus	R	-2.55	10	-70	40
							Postcentral	L	-2.55	-54	-14	48
							Insula	L	-2.55	-30	-14	16
							Temporal Sup	R	-2.55	58	-22	8
							Amygdala	L	-2.55	-22	2	-24
							Amygdala	R	-2.54	26	2	-24
							SupraMarginal	L	-2.54	-62	-38	40
							Front Inf Ope	L	-2.54	-46	18	32
							Temporal Inf	R	-2.54	50	-62	-8
							Temporal Sup	R	-2.54	66	-30	8
							Cingulum Ant	R	-2.54	2	34	24
							Frontal Sup	L	-2.53	-22	2	48
							Thalamus	R	-2.53	2	-14	8
							Frontal Sup	L	-2.53	-14	58	16
							Precentral	R	-2.53	34	-14	64
							Temporal Mid	L	-2.53	-62	-46	0
							Occipital Mid	R	-2.53	26	-62	32
							Putamen	R	-2.52	26	-6	8
							Temporal Mid	R	-2.52	58	-62	16
							Cingulum Ant	L	-2.52	-6	42	16
							Putamen	L	-2.52	-30	2	0
							Postcentral	R	-2.52	42	-30	64
							Calcarine	R	-2.52	18	-54	8
							Parietal Inf	R	-2.52	50	-54	40
							Front Sup Med	R	-2.52	2	34	48
							Precentral	L	-2.52	-54	-6	48
							Temporal Mid	R	-2.52	50	-46	8
							Postcentral	L	-2.51	-62	2	16
							Precentral	R	-2.51	42	-6	64
							Front Mid Orb	L	-2.51	-22	58	-16
							Front Mid	L	-2.51	-30	34	32
							Precuneus	R	-2.51	10	-54	56
							Front Sup Med	R	-2.5	2	34	40
							Thalamus	L	-2.5	-14	-14	16
							Front Sup Med	R	-2.5	10	50	16
							Insula	R	-2.5	42	-14	8
							Temporal Mid	R	-2.49	50	-62	16
							Front Sup Orb	L	-2.49	-14	42	-24
							Postcentral	L	-2.49	-62	-6	24
							Temporal Mid	R	-2.49	50	-6	-16
							Putamen	R	-2.49	34	2	0
							Front Mid Orb	L	-2.48	-30	58	-16
							SupraMarginal	L	-2.48	-62	-46	24
							Front Mid	L	-2.48	-46	42	24
							Lingual	R	-2.48	18	-38	-8
							Precentral	R	-2.48	26	-14	64
							Insula	R	-2.47	34	18	8
							Putamen	L	-2.47	-30	2	-8
							Front Mid	L	-2.47	-22	26	32
							Front Mid	L	-2.47	-46	10	48
							Fusiform	L	-2.46	-30	-46	-16
							Front Sup Med	R	-2.46	18	66	0
							Temporal Mid	L	-2.46	-46	-14	-16
							Temporal Inf	R	-2.46	58	-54	-8
							Thalamus	L	-2.46	-14	-30	8
							Occipital Sup	R	-2.46	26	-78	32
							Occipital Inf	R	-2.46	50	-78	-8
							Frontal Sup	L	-2.45	-14	50	16
							Postcentral	L	-2.45	-46	-6	32
							Tempr Pol Mid	R	-2.45	26	10	-40
							Temporal Mid	R	-2.45	50	-54	8
							Front Mid	R	-2.45	26	18	48
							Putamen	R	-2.45	26	10	0
							Precentral	R	-2.45	42	-14	64
							Parietal Inf	R	-2.44	42	-54	56
							Insula	R	-2.44	34	18	-16
							Insula	R	-2.44	42	18	8
							Postcentral	R	-2.44	58	-6	16
							Front Sup Med	R	-2.43	2	42	40
							Thalamus	R	-2.43	18	-14	8
							Front Inf Tri	R	-2.43	50	34	24
							Postcentral	R	-2.43	42	-38	56
							Precentral	R	-2.43	42	2	48
							Temporal Sup	L	-2.43	-46	-38	16
							SupraMarginal	R	-2.43	58	-46	24
							Supp Motor Ar	L	-2.43	-6	10	72
							Cingulum Mid	R	-2.42	2	10	32
							Pallidum	R	-2.42	26	2	0
							SupraMarginal	R	-2.42	66	-30	32
							Precentral	L	-2.42	-46	-14	48
							Precuneus	R	-2.42	18	-46	72
							Front Mid	L	-2.41	-38	18	48
							Front Inf Tri	L	-2.41	-46	42	0
							Front Sup Orb	L	-2.41	-6	50	-24
							Front Sup Med	L	-2.41	-6	66	16
							Precentral	L	-2.41	-62	2	24
							Fusiform	R	-2.41	34	-46	-8
							Front Sup Med	R	-2.41	10	50	8
							Cingulum Ant	R	-2.41	2	26	24
							Front Sup Med	L	-2.41	-6	50	0
							Temporal Inf	R	-2.41	58	-30	-24
							Lingual	L	-2.4	-14	-46	-8
							Temporal Inf	L	-2.4	-54	-54	-8
							Precuneus	R	-2.4	10	-46	56

## Sheet: L_t5
Max	FDR-corrected threshold for p-value = .01						Min	FDR-corrected threshold for p-value = .02
ROI	Hemisphere	t-val		MNI coordinates			ROI	Hemisphere	t-val		MNI coordinates
			x	y	x					y	y	z				26	-30	-8
Hippocampus	R	5.1	26	-30	-8		Front Med Orb	L	-6.03	-6	26	-16
Temporal Inf	R	4.73	50	-38	-24		Front Med Orb	L	-5.93	-6	18	-16
Hippocampus	R	4.72	18	-30	-8		Front Inf Tri	L	-5.91	-38	26	0
Fusiform	R	4.71	42	-46	-24		Front Med Orb	L	-5.85	-6	18	-24
ParaHippocamp	R	4.69	34	-30	-16		Insula	L	-5.8	-30	26	0
Temporal Inf	R	4.68	50	-46	-24		Front Med Orb	L	-5.62	-6	26	-24
Fusiform	R	4.68	42	-38	-24		Caudate	L	-5.6	-6	18	-8
Temporal Mid	R	4.61	50	2	-24		Cingulum Ant	L	-5.58	-6	34	-8
ParaHippocamp	R	4.59	26	-30	-16		Front Inf Orb	L	-5.49	-46	26	-8
Cingulum Ant	R	4.58	10	26	16		Subgenual	L	-5.48	-6	10	-16
Temporal Inf	R	4.57	58	-38	-24		Caudate	L	-5.46	-6	18	0
Front Inf Orb	R	4.55	34	50	-16		Cingulum Ant	R	-5.45	2	34	-8
Temporal Inf	R	4.52	42	-38	-16		Caudate	L	-5.43	-14	26	0
Lingual	R	4.49	18	-38	-8		Cingulum Ant	R	-5.41	2	26	-8
Front Mid Orb	R	4.46	42	50	-8		Front Med Orb	L	-5.36	-6	34	-16
Temporal Inf	R	4.45	58	-30	-24		Front Inf Orb	L	-5.35	-46	34	-8
Tempr Pol Sup	R	4.44	50	10	-24		Front Sup Orb	L	-5.33	-14	26	-16
Front Mid Orb	R	4.43	34	50	-8		Front Med Orb	R	-5.28	2	34	-16
Temporal Inf	R	4.42	50	-30	-24		Front Inf Tri	L	-5.25	-38	26	8
Temporal Inf	R	4.39	58	-46	-24		Front Med Orb	L	-5.24	-14	18	-16
Fusiform	R	4.39	34	-38	-16		Cingulum Ant	R	-5.2	2	34	0
Caudate	R	4.38	10	18	8		Insula	L	-5.15	-30	18	0
Tempr Pol Mid	R	4.37	58	10	-24		Putamen	L	-5.11	-14	18	-8
ParaHippocamp	R	4.35	26	-38	-8		Front Inf Orb	L	-5.11	-38	34	-8
Caudate	R	4.35	18	18	16		Insula	L	-5.09	-30	18	8
ParaHippocamp	R	4.34	18	-30	-16		Caudate	L	-5.07	-6	10	-8
Cingulum Ant	R	4.32	10	18	24		Front Inf Orb	L	-5.06	-38	26	-8
Subgenual	R	4.31	2	18	-8		Temporal Sup	L	-5.04	-62	-38	8
Cingulum Ant	R	4.3	10	26	24		Front Inf Orb	L	-5.01	-54	34	-8
Front Mid Orb	R	4.28	50	50	-8		Cingulum Ant	L	-5	-6	34	0
Lingual	R	4.27	18	-46	0		Temporal Mid	L	-4.97	-54	-38	0
Fusiform	R	4.25	34	-38	-24		Front Inf Tri	L	-4.95	-46	26	0
Cingulum Ant	R	4.25	10	34	16		Precentral	L	-4.92	-22	-14	56
Supp Motor Ar	L	4.23	-6	10	64		Subgenual	R	-4.92	2	18	-16
Front Inf Ope	L	4.22	-54	18	8		ParaHippocamp	L	-4.91	-14	2	-24
Front Inf Ope	L	4.21	-46	10	0		Putamen	L	-4.9	-22	18	0
Temporal Mid	R	4.21	58	2	-24		Temporal Mid	L	-4.89	-62	-38	0
Rolandic Oper	L	4.21	-54	10	0		Temporal Sup	L	-4.88	-62	-30	8
Insula	L	4.2	-38	10	0		Front Inf Tri	L	-4.87	-46	34	8
Front Inf Tri	R	4.19	34	34	0		Front Inf Tri	L	-4.87	-54	26	0
Fusiform	R	4.18	34	-30	-24		Front Med Orb	L	-4.86	-6	34	-24
Temporal Inf	R	4.18	42	-46	-16		Subgenual	L	-4.85	-14	10	-16
Temporal Inf	R	4.17	50	-38	-16		Front Inf Orb	L	-4.85	-14	18	-24
Lingual	R	4.14	18	-38	0		Front Inf Tri	L	-4.83	-38	34	0
Fusiform	R	4.14	26	-38	-16		Front Med Orb	R	-4.82	2	26	-16
Caudate	R	4.13	10	18	0		Tempr Pol Mid	L	-4.81	-22	10	-40
Temporal Inf	R	4.13	42	-30	-24		Ventr Med PFC	L	-4.8	-6	42	-8
Lingual	R	4.11	18	-46	-8		ParaHippocamp	L	-4.8	-22	2	-32
Cingulum Mid	R	4.11	10	10	32		Caudate	R	-4.79	10	18	8
Cingulum Ant	R	4.1	18	34	24		Frontal Sup	L	-4.78	-22	-6	56
Temporal Mid	R	4.1	50	-6	-24		Subgenual	R	-4.77	2	10	-8
Insula	L	4.09	-38	2	-8		Front Inf Tri	L	-4.76	-46	26	16
Supp Motor Ar	L	4.09	-6	10	72		Postcentral	R	-4.75	42	-14	40
Insula	R	4.09	34	18	-8		Front Sup Orb	L	-4.74	-14	34	-16
Cingulum Mid	R	4.07	2	10	32		Front Med Orb	R	-4.73	2	26	-24
Tempr Pol Sup	R	4.04	50	10	-16		Temporal Mid	L	-4.73	-54	-30	0
Tempr Pol Sup	R	4.04	50	18	-16		Front Med Orb	L	-4.73	-6	42	-16
ParaHippocamp	R	4.02	34	-38	-8		Subgenual	R	-4.71	2	18	-8
Cingulum Ant	R	4.02	2	26	-8		Front Inf Orb	L	-4.71	-30	26	-8
Caudate	R	4.01	10	18	-8		Putamen	L	-4.69	-14	10	-8
Front Med Orb	R	4.01	18	18	-16		Front Inf Orb	L	-4.67	-30	34	-8
Caudate	L	4	-6	10	0		Front Inf Orb	L	-4.66	-22	34	-8
Putamen	L	4	-30	2	0		Postcentral	R	-4.66	42	-30	40
Subgenual	R	4	10	18	-16		Ventr Med PFC	R	-4.66	2	42	-8
Front Inf Tri	R	3.99	34	34	8		Caudate	L	-4.64	-6	10	0
Front Mid Orb	R	3.98	34	42	-8		ParaHippocamp	L	-4.62	-14	-6	-24
Cingulum Mid	R	3.97	2	10	40		Front Inf Tri	L	-4.62	-46	26	8
Temporal Mid	R	3.97	66	-14	-16		Postcentral	L	-4.61	-54	-22	32
Cingulum Mid	R	3.97	2	2	40		Cingulum Ant	R	-4.6	10	34	0
Fusiform	R	3.97	34	-46	-16		Front Inf Tri	L	-4.6	-54	26	8
Front Inf Orb	R	3.97	42	50	-16		Front Sup Orb	L	-4.59	-14	26	-24
Insula	L	3.97	-38	10	-8		Hippocampus	L	-4.59	-14	-6	-16
Front Inf Ope	L	3.96	-54	18	0		Insula	L	-4.59	-38	18	0
Caudate	R	3.96	10	10	8		Temporal Sup	L	-4.58	-46	-30	0
Cingulum Ant	R	3.96	2	18	24		Insula	L	-4.58	-30	26	8
Supp Motor Ar	R	3.96	2	10	48		Putamen	L	-4.57	-22	10	8
Temporal Inf	R	3.95	42	-30	-16		Cingulum Ant	R	-4.57	2	42	0
Cingulum Ant	R	3.95	2	26	16		Front Inf Ope	L	-4.56	-38	10	24
Hippocampus	R	3.95	26	-38	0		Temporal Sup	L	-4.56	-62	-38	16
Cingulum Ant	R	3.95	2	10	24		Cingulum Ant	R	-4.56	10	34	-8
Tempr Pol Sup	L	3.95	-46	2	-8		Caudate	R	-4.55	10	18	0
Insula	R	3.95	34	26	8		Front Med Orb	R	-4.54	2	42	-16
Insula	L	3.94	-46	10	-8		Temporal Sup	L	-4.54	-54	-38	8
Cingulum Ant	R	3.93	10	34	24		Caudate	L	-4.54	-14	18	8
Temporal Mid	R	3.93	58	2	-32		Putamen	L	-4.54	-22	18	-8
Front Mid Orb	R	3.92	26	50	-16		Front Inf Tri	L	-4.53	-54	34	8
Cingulum Mid	R	3.91	2	2	32		Temporal Sup	L	-4.52	-54	-30	8
Front Inf Tri	R	3.91	50	42	0		Front Inf Tri	L	-4.52	-54	26	16
Tempr Pol Sup	L	3.9	-54	10	-8		Front Sup Med	L	-4.48	-6	58	0
Supp Motor Ar	R	3.9	2	2	48		Precentral	L	-4.47	-38	2	48
Front Inf Ope	L	3.9	-46	18	8		Frontal Sup	L	-4.46	-22	-6	64
Hippocampus	R	3.9	26	-22	-16		Cingulum Ant	R	-4.46	10	26	16
Subgenual	R	3.9	10	10	-16		Precentral	L	-4.45	-30	2	32
Front Inf Orb	R	3.89	42	26	-8		Amygdala	L	-4.44	-14	2	-16
Front Mid Orb	R	3.89	42	42	-8		Temporal Sup	L	-4.43	-54	-38	16
Front Inf Ope	L	3.88	-54	18	16		Caudate	R	-4.43	10	10	8
Cingulum Ant	R	3.88	10	26	-8		Front Inf Ope	L	-4.43	-38	2	24
Front Inf Tri	R	3.87	42	34	0		Front Inf Tri	L	-4.42	-54	34	0
Caudate	R	3.87	18	18	-8		Temporal Sup	L	-4.41	-62	-30	16
Cingulum Ant	R	3.87	10	34	0		Front Med Orb	R	-4.4	2	34	-24
Caudate	L	3.87	-6	18	0		Front Inf Orb	L	-4.4	-46	18	-8
Putamen	L	3.86	-30	2	-8		Subgenual	R	-4.38	10	10	-16
Tempr Pol Sup	R	3.86	58	10	-16		Fusiform	L	-4.38	-30	-6	-32
Supp Motor Ar	L	3.86	-6	2	56		Ventr Med PFC	L	-4.38	-6	58	-8
Caudate	R	3.86	18	2	24		Hippocampus	L	-4.37	-22	-6	-24
Front Inf Ope	L	3.85	-46	10	8		Cingulum Ant	L	-4.37	-6	42	0
Caudate	R	3.85	18	10	16		Temporal Sup	L	-4.37	-54	-30	16
Supp Motor Ar	R	3.85	2	2	56		Temporal Mid	L	-4.36	-62	-30	0
Front Mid Orb	R	3.85	26	42	-16		ParaHippocamp	L	-4.35	-22	-6	-32
Insula	R	3.84	42	18	-8		Caudate	R	-4.35	18	2	24
Subgenual	R	3.84	2	18	-16		Cingulum Ant	R	-4.35	10	34	16
Front Med Orb	R	3.83	18	26	-16		Postcentral	R	-4.34	42	-22	40
Supp Motor Ar	L	3.82	-6	10	56		Ventr Med PFC	L	-4.34	-6	66	-16
Occipital Inf	L	3.82	-46	-70	-16		Front Med Orb	R	-4.32	2	42	-24
Front Inf Ope	L	3.82	-46	18	0		Cingulum Ant	R	-4.31	10	26	-8
Cingulum Mid	R	3.81	10	2	32		Temporal Mid	L	-4.3	-46	-38	0
Cingulum Mid	R	3.81	10	18	32		Front Inf Tri	L	-4.3	-46	34	0
Supp Motor Ar	L	3.81	-6	2	64		Temporal Inf	R	-4.29	50	-22	-32
Lingual	R	3.81	18	-54	0		Front Inf Ope	L	-4.29	-46	18	0
Hippocampus	R	3.8	34	-22	-16		Postcentral	L	-4.28	-46	-22	32
Insula	L	3.8	-38	2	0		Front Inf Orb	L	-4.28	-22	26	-16
Fusiform	R	3.8	26	-30	-24		Front Sup Orb	L	-4.27	-6	42	-24
Supp Motor Ar	L	3.79	-6	2	72		Temporal Inf	L	-4.27	-30	2	-40
Front Inf Ope	L	3.79	-54	10	8		Postcentral	R	-4.27	34	-38	64
Supp Motor Ar	R	3.79	2	10	56		Ventr Med PFC	L	-4.27	-6	58	-16
Precentral	L	3.79	-54	-6	40		Front Inf Ope	R	-4.26	50	10	0
Front Inf Orb	R	3.78	26	34	-8		Temporal Mid	L	-4.26	-54	-30	-8
Hippocampus	R	3.78	26	-38	8		SupraMarginal	L	-4.25	-62	-22	32
Temporal Inf	R	3.78	58	-54	-24		Front Med Orb	L	-4.25	-6	50	-16
Front Inf Orb	R	3.78	42	34	-8		Ventr Med PFC	L	-4.25	-6	50	-8
Front Inf Orb	R	3.77	50	42	-8		Tempr Pol Mid	L	-4.23	-22	2	-40
Caudate	R	3.76	18	18	8		Caudate	L	-4.23	-14	-6	24
Temporal Inf	R	3.76	58	-6	-32		Frontal Sup	L	-4.22	-14	-6	56
Putamen	R	3.75	26	18	-8		Insula	L	-4.21	-38	18	-8
Cingulum Mid	L	3.74	-6	-30	40		ParaHippocamp	L	-4.21	-22	10	-32
Front Sup Orb	R	3.74	18	26	-24		Hippocampus	L	-4.21	-30	-14	-24
Cingulum Mid	R	3.73	2	18	32		Postcentral	R	-4.2	26	-30	56
Cingulum Mid	R	3.73	10	10	40		Tempr Pol Mid	L	-4.2	-22	18	-40
Cingulum Mid	R	3.72	10	26	32		Temporal Inf	L	-4.19	-38	-6	-32
Tempr Pol Sup	R	3.7	42	10	-24		Amygdala	L	-4.19	-22	2	-24
Caudate	R	3.7	18	-6	24		Postcentral	R	-4.19	50	-14	40
Supp Motor Ar	L	3.69	-6	2	48		Front Inf Orb	L	-4.18	-46	26	-16
Tempr Pol Sup	L	3.69	-54	10	-16		Precentral	L	-4.18	-38	2	40
Front Med Orb	R	3.69	10	26	-16		Front Sup Med	L	-4.18	-6	66	0
Thalamus	R	3.69	18	-30	0		Supp Motor Ar	R	-4.16	10	26	64
Cingulum Mid	L	3.69	-6	-30	32		Parietal Sup	R	-4.16	18	-78	48
Insula	R	3.68	34	10	-16		Hippocampus	L	-4.15	-14	-14	-16
Lingual	L	3.67	-14	-78	-8		Hippocampus	L	-4.14	-22	-14	-16
Front Inf Orb	R	3.67	34	34	-8		Tempr Pol Sup	L	-4.14	-22	18	-32
Tempr Pol Sup	R	3.67	58	10	-8		Fusiform	L	-4.14	-38	-14	-24
Insula	R	3.67	34	26	0		Temporal Inf	L	-4.13	-38	-6	-40
Temporal Mid	R	3.67	66	-6	-16		Front Inf Tri	L	-4.13	-54	34	16
Front Mid	R	3.66	34	18	32		Hippocampus	L	-4.13	-30	-6	-24
Caudate	R	3.66	10	10	-8		Amygdala	L	-4.12	-22	-6	-16
Hippocampus	R	3.64	18	-38	8		Cingulum Mid	L	-4.12	-6	-6	40
Front Inf Tri	R	3.63	42	42	0		Temporal Inf	L	-4.12	-46	-6	-40
Subgenual	R	3.63	2	10	-8		Front Inf Ope	L	-4.11	-46	10	24
Front Mid	R	3.62	50	50	0		Front Inf Orb	L	-4.11	-22	34	-16
Front Med Orb	R	3.62	10	18	-24		Front Sup Med	R	-4.1	2	50	0
Lingual	L	3.62	-14	-70	-8		Front Sup Orb	L	-4.1	-14	34	-24
Cingulum Mid	R	3.62	2	-30	48		Precentral	L	-4.1	-38	2	32
Rolandic Oper	L	3.62	-62	10	8		Temporal Mid	R	-4.1	58	2	-24
Temporal Inf	R	3.61	50	-46	-16		Fusiform	L	-4.1	-38	-14	-32
Cingulum Mid	R	3.61	2	-30	40		Front Inf Tri	L	-4.09	-38	34	8
Putamen	L	3.6	-22	-6	8		Front Inf Tri	L	-4.08	-46	18	16
Fusiform	R	3.6	42	-14	-24		ParaHippocamp	L	-4.08	-22	10	-24
Lingual	R	3.6	26	-46	-8		Temporal Sup	L	-4.08	-46	-38	8
Caudate	R	3.6	18	2	16		Temporal Inf	L	-4.08	-46	-14	-32
Front Inf Orb	R	3.59	50	26	-8		Amygdala	L	-4.08	-22	2	-16
Caudate	R	3.59	10	10	0		Front Med Orb	R	-4.08	2	50	-24
ParaHippocamp	R	3.58	34	-22	-24		Putamen	L	-4.07	-22	10	0
Putamen	L	3.58	-22	2	0		Parietal Inf	R	-4.07	50	-30	40
Tempr Pol Mid	L	3.58	-54	10	-24		Front Med Orb	R	-4.06	10	34	-16
Front Mid Orb	R	3.57	26	34	-16		Subgenual	R	-4.06	10	18	-16
Front Inf Orb	R	3.57	34	42	-16		Caudate	L	-4.06	-6	10	8
Temporal Mid	R	3.57	58	2	-16		Frontal Sup	L	-4.05	-22	2	48
Front Inf Orb	R	3.56	50	34	-8		Front Med Orb	R	-4.05	2	58	-16
Front Inf Ope	L	3.56	-38	10	8		Front Inf Orb	L	-4.05	-46	34	-16
Supp Motor Ar	L	3.55	-6	10	48		Precentral	L	-4.04	-54	10	32
Lingual	R	3.55	18	-54	-8		Front Sup Med	L	-4.04	-6	50	0
Cingulum Mid	R	3.55	2	-38	48		Cingulum Ant	R	-4.04	2	26	16
Cingulum Mid	R	3.55	2	-38	40		Front Inf Ope	L	-4.04	-38	18	8
Cingulum Mid	R	3.54	10	-6	32		Cingulum Ant	L	-4.03	-6	34	8
Caudate	R	3.54	18	26	0		ParaHippocamp	L	-4.03	-22	-14	-24
Frontal Sup	L	3.54	-14	10	64		Parietal Sup	R	-4.03	18	-78	56
Insula	R	3.54	34	18	-16		Caudate	L	-4.01	-14	10	16
Caudate	L	3.54	-6	18	-8		Fusiform	L	-4.01	-30	-6	-40
Cingulum Mid	R	3.53	2	-22	32		Precentral	L	-4	-22	-14	64
Front Med Orb	R	3.53	10	26	-24		Ventr Med PFC	L	-4	-6	66	-8
Cingulum Ant	R	3.53	2	26	24		Temporal Mid	L	-4	-54	2	-24
Cingulum Mid	R	3.53	2	-6	32		Front Sup Orb	L	-3.99	-14	42	-16
Temporal Inf	R	3.53	58	-14	-32		Front Med Orb	R	-3.99	2	50	-16
Cingulum Mid	L	3.53	-6	2	40		Hippocampus	R	-3.99	18	-6	-16
Temporal Inf	R	3.52	50	-54	-24		Putamen	L	-3.99	-22	10	-8
Front Med Orb	R	3.52	18	34	-16		Rolandic Oper	R	-3.99	58	10	0
Precuneus	R	3.52	10	-46	56		Tempr Pol Sup	L	-3.99	-54	10	-16
Front Mid	R	3.52	34	34	16		Cingulum Ant	R	-3.98	10	42	8
Cingulum Mid	R	3.52	2	-22	40		Front Inf Ope	L	-3.98	-54	18	0
Precuneus	R	3.52	10	-38	56		Front Med Orb	R	-3.98	10	26	-16
Cingulum Mid	R	3.51	10	2	40		Cingulum Ant	R	-3.98	2	42	8
Tempr Pol Sup	L	3.51	-46	10	-16		Cingulum Post	L	-3.98	-6	-38	8
Temporal Mid	L	3.51	-54	2	-24		Caudate	L	-3.97	-14	2	24
Precuneus	R	3.51	10	-46	48		Postcentral	R	-3.97	50	-22	40
Supp Motor Ar	R	3.51	2	-30	56		Hippocampus	L	-3.97	-30	-14	-16
Precuneus	R	3.5	2	-46	40		Cingulum Mid	L	-3.97	-6	-14	48
Fusiform	R	3.5	34	-46	-8		Supp Motor Ar	L	-3.96	-6	-6	48
Front Inf Orb	R	3.5	42	18	-16		Precentral	L	-3.96	-30	2	48
Lingual	R	3.5	26	-54	-8		Front Inf Tri	R	-3.95	50	18	0
Cingulum Mid	R	3.5	2	-30	32		Insula	L	-3.95	-22	18	-16
Caudate	L	3.49	-6	10	8		Caudate	R	-3.95	18	-6	24
Front Sup Orb	R	3.49	18	34	-24		Postcentral	R	-3.95	26	-38	72
Cingulum Mid	L	3.49	-6	10	40		Insula	L	-3.94	-30	18	-8
Precuneus	R	3.48	2	-46	48		Postcentral	L	-3.94	-54	-14	32
Caudate	R	3.48	18	-6	16		Front Mid	L	-3.94	-38	10	56
Caudate	R	3.48	10	2	8		Front Inf Orb	R	-3.94	50	18	-8
Cingulum Ant	R	3.48	10	34	-8		Cingulum Mid	L	-3.94	-6	-14	40
Front Mid	R	3.47	26	18	40		Front Sup Orb	L	-3.93	-6	50	-24
Temporal Inf	R	3.47	66	-30	-24		Tempr Pol Mid	L	-3.93	-46	2	-16
Fusiform	R	3.47	42	-54	-16		Subgenual	L	-3.92	-22	10	-16
Calcarine	L	3.47	-14	-78	8		Postcentral	L	-3.92	-62	-14	32
Front Med Orb	R	3.47	2	26	-16		Temporal Inf	L	-3.92	-38	2	-40
Cingulum Mid	R	3.46	10	-14	32		Tempr Pol Sup	L	-3.91	-46	18	-16
Temporal Inf	R	3.46	58	-22	-32		Fusiform	L	-3.91	-38	-14	-40
Cingulum Mid	L	3.46	-6	-38	40		SupraMarginal	L	-3.91	-54	-30	24
Hippocampus	R	3.46	34	-30	-8		Postcentral	R	-3.91	26	-30	64
Temporal Inf	R	3.45	42	-22	-24		Insula	R	-3.91	42	18	0
Insula	R	3.45	42	10	-8		Caudate	R	-3.91	10	2	8
Cingulum Mid	R	3.45	2	-6	40		Frontal Sup	L	-3.91	-14	58	0
Cingulum Ant	R	3.45	2	34	16		SupraMarginal	L	-3.9	-54	-30	32
Cingulum Mid	R	3.45	10	-22	32		Occipital Sup	R	-3.9	18	-78	40
Temporal Mid	R	3.45	58	-6	-16		Postcentral	L	-3.89	-38	-14	32
Insula	R	3.44	50	10	-8		Parietal Sup	R	-3.89	26	-78	48
Front Mid	R	3.44	42	18	56		Temporal Mid	R	-3.89	66	-38	0
Insula	L	3.44	-38	18	0		Temporal Mid	L	-3.89	-62	-30	-8
Cingulum Mid	L	3.44	-6	-30	48		Temporal Mid	L	-3.88	-62	-46	8
Front Inf Tri	R	3.43	50	34	0		Front Inf Ope	L	-3.88	-30	10	32
Supp Motor Ar	R	3.42	2	-22	56		Supp Motor Ar	R	-3.88	2	-6	48
Cingulum Mid	R	3.42	10	-38	48		Supp Motor Ar	R	-3.88	2	-6	56
Insula	R	3.41	34	26	-8		Temporal Sup	L	-3.88	-46	-38	16
Temporal Mid	R	3.41	58	-14	-16		Temporal Mid	L	-3.88	-46	-30	-8
Temporal Mid	R	3.4	50	2	-32		Tempr Pol Sup	L	-3.87	-54	10	-8
Cingulum Mid	R	3.39	2	-38	32		Parietal Sup	R	-3.87	34	-46	64
Cingulum Mid	R	3.39	2	26	32		Front Inf Tri	L	-3.87	-38	26	16
Caudate	L	3.39	-6	10	-8		Cingulum Ant	R	-3.87	2	50	8
Front Sup Med	R	3.39	10	18	40		Caudate	R	-3.86	10	18	-8
Temporal Sup	R	3.38	50	2	-8		Supp Motor Ar	L	-3.86	-6	-14	56
Cingulum Ant	R	3.38	10	42	16		Front Med Orb	R	-3.86	10	18	-24
Supp Motor Ar	R	3.38	2	-22	64		Fusiform	L	-3.86	-38	-22	-24
Temporal Mid	R	3.38	66	-6	-24		Caudate	L	-3.86	-14	18	16
Temporal Mid	R	3.38	50	-14	-24		Front Inf Tri	L	-3.86	-38	18	24
Fusiform	R	3.37	34	-54	-8		Fusiform	L	-3.86	-30	-14	-32
Cingulum Mid	L	3.37	-6	-22	32		Temporal Mid	L	-3.85	-62	-46	0
Hippocampus	R	3.37	34	-14	-16		Ventr Med PFC	R	-3.85	2	50	-8
Cingulum Post	L	3.37	-6	-38	8		Ventr Med PFC	R	-3.85	2	58	-8
Tempr Pol Sup	R	3.37	50	2	-16		Postcentral	L	-3.85	-46	-14	32
Cingulum Ant	R	3.37	2	34	24		SupraMarginal	L	-3.85	-62	-30	24
Front Inf Tri	R	3.36	58	34	0		Temporal Sup	L	-3.84	-46	-30	8
ParaHippocamp	R	3.36	26	-22	-24		Front Sup Orb	L	-3.84	-14	58	-8
Cingulum Mid	R	3.36	10	-30	32		Temporal Sup	L	-3.84	-46	-30	16
Cingulum Mid	R	3.36	2	18	40		Precentral	L	-3.83	-22	-22	56
Temporal Sup	R	3.36	58	2	-8		Temporal Inf	L	-3.83	-46	-6	-32
Cingulum Mid	R	3.36	2	-46	32		Cingulum Mid	L	-3.83	-6	2	40
Caudate	R	3.35	18	10	8		Postcentral	L	-3.82	-46	-6	32
Thalamus	R	3.35	10	-22	0		ParaHippocamp	R	-3.82	18	-6	-24
Front Sup Med	R	3.35	2	42	48		Caudate	L	-3.82	-14	-14	24
Fusiform	R	3.34	34	-54	-16		Supp Motor Ar	R	-3.82	2	-14	72
Cingulum Mid	R	3.34	2	-22	48		Cingulum Ant	R	-3.82	2	34	16
Front Inf Tri	L	3.33	-54	26	8		Supp Motor Ar	R	-3.81	2	2	48
Caudate	L	3.33	-6	2	8		Paracentr Lob	R	-3.81	2	-22	72
Front Sup Med	R	3.32	10	26	40		Temporal Mid	L	-3.81	-62	2	-24
Front Inf Orb	R	3.32	50	18	-8		Paracentr Lob	R	-3.81	2	-30	72
Cingulum Mid	R	3.32	2	-14	40		Precentral	L	-3.81	-46	2	24
Lingual	L	3.32	-6	-38	-8		Supp Motor Ar	L	-3.81	-6	2	48
Cingulum Mid	R	3.32	2	-14	32		Paracentr Lob	R	-3.8	2	-38	72
Caudate	R	3.32	18	18	0		Precentral	R	-3.8	42	-6	40
Front Inf Tri	L	3.31	-46	26	8		Cingulum Ant	R	-3.8	10	42	0
Hippocampus	R	3.31	34	-38	0		Postcentral	R	-3.79	26	-38	64
Tempr Pol Mid	R	3.31	50	10	-32		Hippocampus	R	-3.79	26	-6	-24
Supp Motor Ar	R	3.3	2	-6	48		Front Mid	L	-3.79	-38	2	56
Front Sup Med	R	3.3	2	34	48		Caudate	R	-3.79	10	10	-8
Front Mid	R	3.3	34	18	40		Precentral	L	-3.79	-30	-6	56
Supp Motor Ar	R	3.29	2	10	64		Caudate	L	-3.78	-14	2	16
Front Inf Orb	L	3.29	-46	18	-8		Front Inf Tri	L	-3.78	-30	18	24
Paracentr Lob	R	3.29	2	-30	64		Front Inf Tri	L	-3.78	-46	42	8
Front Inf Tri	L	3.28	-54	26	16		Cingulum Ant	R	-3.78	2	10	24
Front Sup Med	L	3.28	-6	34	56		Front Inf Orb	L	-3.77	-22	18	-24
Supp Motor Ar	R	3.28	2	2	64		Temporal Mid	L	-3.77	-54	-46	8
Front Mid Orb	R	3.27	34	58	-16		Tempr Pol Sup	L	-3.77	-46	10	-16
Postcentral	L	3.27	-46	-6	32		Parietal Inf	R	-3.77	42	-38	40
Front Inf Orb	R	3.27	26	18	-16		Supp Motor Ar	R	-3.77	2	-14	64
Calcarine	L	3.27	-14	-86	8		Cingulum Ant	R	-3.77	10	18	24
Precuneus	R	3.26	2	-38	56		Supp Motor Ar	R	-3.77	2	-14	56
Temporal Mid	L	3.26	-62	2	-24		Frontal Sup	L	-3.76	-14	50	0
Cingulum Mid	L	3.26	-6	-38	32		Cingulum Mid	R	-3.76	10	10	32
Front Inf Tri	R	3.26	50	26	0		Temporal Inf	L	-3.76	-54	-14	-32
Temporal Mid	R	3.26	58	-38	0		Postcentral	R	-3.76	34	-38	72
Pallidum	L	3.26	-22	-6	0		Front Inf Tri	L	-3.75	-46	18	24
Front Med Orb	R	3.26	10	34	-24		Postcentral	R	-3.75	26	-46	56
Precentral	L	3.26	-46	-6	40		ParaHippocamp	L	-3.75	-14	-14	-24
Temporal Mid	R	3.26	58	-6	-24		Precentral	L	-3.75	-38	-6	48
Occipital Mid	L	3.25	-22	-86	8		Front Inf Tri	L	-3.75	-46	34	16
Supp Motor Ar	L	3.25	-6	-6	56		Tempr Pol Mid	L	-3.74	-30	10	-40
Temporal Inf	R	3.25	50	-30	-16		Cingulum Mid	L	-3.74	-6	-6	32
Rolandic Oper	R	3.24	58	10	0		Front Mid Orb	R	-3.74	42	58	-8
Front Sup Med	L	3.24	-6	34	48		Postcentral	R	-3.74	26	-38	56
Insula	L	3.24	-46	2	0		Temporal Mid	L	-3.73	-54	-6	-24
Cingulum Mid	R	3.24	2	-14	48		Ventr Med PFC	R	-3.73	10	42	-8
Tempr Pol Sup	R	3.23	50	18	-24		Caudate	R	-3.73	18	10	16
Precuneus	R	3.23	10	-46	40		Cingulum Mid	R	-3.73	2	-6	40
Front Mid	R	3.22	34	10	32		Postcentral	L	-3.73	-62	-14	40
Putamen	L	3.22	-22	2	8		Precentral	L	-3.73	-38	-6	40
Precentral	L	3.22	-46	-6	48		Caudate	R	-3.72	18	18	16
Front Inf Tri	L	3.22	-46	18	16		Front Inf Ope	L	-3.72	-54	10	24
Cingulum Ant	R	3.22	10	42	8		Amygdala	L	-3.72	-30	2	-24
Cingulum Mid	L	3.21	-6	-22	40		Postcentral	R	-3.72	34	-30	64
Cuneus	L	3.21	-14	-70	24		SupraMarginal	L	-3.71	-54	-22	24
Front Inf Tri	R	3.21	42	26	0		Front Inf Ope	L	-3.71	-38	10	32
Precuneus	R	3.21	18	-46	8		Cingulum Mid	R	-3.71	2	2	40
Front Sup Med	R	3.21	2	42	40		SupraMarginal	L	-3.71	-62	-22	24
Supp Motor Ar	L	3.21	-6	-22	48		Front Sup Orb	L	-3.71	-14	66	-8
Front Inf Ope	R	3.2	50	10	0		Supp Motor Ar	R	-3.7	10	10	48
Tempr Pol Mid	L	3.19	-54	2	-16		Fusiform	L	-3.7	-38	-22	-32
Supp Motor Ar	R	3.19	2	-6	56		Front Inf Tri	L	-3.7	-54	26	24
Front Sup Med	R	3.19	10	34	32		Frontal Sup	R	-3.7	18	10	48
Insula	R	3.19	42	2	-8		Front Med Orb	R	-3.7	10	26	-24
Temporal Mid	R	3.19	50	-6	-16		Cingulum Mid	R	-3.7	2	10	40
Cingulum Ant	R	3.19	2	34	0		Cingulum Mid	R	-3.7	2	-14	48
Precentral	L	3.18	-62	10	16		Front Mid	L	-3.7	-38	10	48
Precentral	R	3.18	42	10	32		Cingulum Mid	R	-3.7	10	10	40
Cingulum Mid	L	3.18	-6	18	40		Cingulum Mid	R	-3.69	2	10	32
Temporal Inf	R	3.18	58	-46	-16		Temporal Mid	R	-3.69	58	2	-32
Frontal Sup	L	3.17	-14	2	72		Supp Motor Ar	R	-3.69	2	2	56
Cingulum Post	R	3.17	10	-38	8		Front Sup Orb	L	-3.69	-14	66	-16
Front Med Orb	R	3.17	10	34	-16		ParaHippocamp	R	-3.69	18	2	-24
Precuneus	R	3.17	10	-46	8		Tempr Pol Mid	L	-3.68	-54	2	-16
Occipital Inf	L	3.17	-46	-78	-8		Front Med Orb	R	-3.68	10	34	-24
Front Inf Tri	R	3.17	50	42	8		Temporal Mid	R	-3.68	50	2	-24
Supp Motor Ar	R	3.17	2	-14	64		Front Med Orb	R	-3.67	10	42	-16
Supp Motor Ar	R	3.16	10	10	48		Temporal Mid	L	-3.67	-46	-6	-24
Frontal Sup	L	3.16	-14	2	64		Thalamus	R	-3.67	10	-6	0
Tempr Pol Mid	L	3.15	-46	10	-24		Ventr Med PFC	R	-3.67	2	66	-8
Temporal Inf	R	3.15	50	-6	-32		Cingulum Mid	R	-3.67	10	2	32
Supp Motor Ar	R	3.15	10	2	48		Caudate	R	-3.67	10	10	0
Front Sup Orb	R	3.15	18	18	-24		Parietal Sup	R	-3.67	18	-70	40
Supp Motor Ar	L	3.15	-6	-6	72		Occipital Mid	R	-3.66	50	-78	16
Fusiform	R	3.15	26	-46	-16		Temporal Mid	L	-3.66	-46	-46	8
Front Inf Tri	L	3.14	-54	26	0		Insula	L	-3.66	-38	10	-8
Putamen	R	3.14	26	18	0		Front Sup Med	L	-3.65	-6	58	8
Cingulum Mid	R	3.14	10	-38	40		Temporal Inf	L	-3.65	-46	-22	-24
Tempr Pol Mid	L	3.14	-46	2	-16		Front Inf Tri	R	-3.65	58	18	8
Frontal Sup	L	3.14	-22	-6	72		Temporal Mid	R	-3.65	50	-6	-24
Supp Motor Ar	L	3.14	-6	-6	48		Cingulum Mid	R	-3.65	2	2	32
Precentral	R	3.13	42	10	40		Hippocampus	R	-3.64	26	-14	-24
Front Med Orb	L	3.13	-6	26	-16		Temporal Mid	R	-3.64	58	-6	-24
Temporal Mid	R	3.13	50	-46	8		Insula	L	-3.64	-30	10	8
Insula	L	3.12	-38	2	8		Temporal Inf	R	-3.64	42	-22	-24
Supp Motor Ar	R	3.12	2	18	56		Fusiform	R	-3.64	34	-14	-24
Cingulum Mid	L	3.12	-6	-6	40		Fusiform	R	-3.64	34	-22	-32
Pallidum	L	3.12	-14	2	0		ParaHippocamp	R	-3.63	34	-22	-24
Cingulum Mid	L	3.12	-6	-14	40		Precentral	L	-3.63	-46	10	32
Insula	L	3.11	-30	10	8		ParaHippocamp	L	-3.63	-22	-14	-32
Front Inf Orb	R	3.11	26	26	-16		Cingulum Ant	R	-3.63	2	42	16
Cingulum Mid	L	3.11	-6	-38	48		SupraMarginal	L	-3.62	-62	-22	40
Tempr Pol Sup	R	3.11	42	18	-24		Temporal Inf	R	-3.62	42	-14	-32
Cingulum Ant	L	3.1	-6	26	24		Front Inf Ope	L	-3.62	-54	18	32
Front Sup Med	R	3.1	2	34	40		Front Inf Tri	R	-3.61	58	18	0
Supp Motor Ar	R	3.1	2	18	48		Putamen	L	-3.61	-22	2	8
Occipital Inf	L	3.1	-38	-70	-16		Supp Motor Ar	R	-3.61	2	-22	64
Precuneus	L	3.1	-6	-46	40		Parietal Sup	R	-3.6	26	-46	72
Cingulum Post	R	3.1	2	-46	24		Precentral	R	-3.6	26	-22	64
Lingual	R	3.09	26	-62	-8		Front Inf Ope	R	-3.6	58	10	8
Thalamus	L	3.09	-6	-6	0		Cingulum Ant	R	-3.6	10	42	16
Temporal Inf	L	3.09	-46	-62	-16		Supp Motor Ar	R	-3.6	10	-6	72
Cingulum Mid	L	3.09	-6	-14	32		Cingulum Mid	L	-3.6	-6	-14	32
Paracentr Lob	L	3.08	-6	-30	56		Hippocampus	L	-3.59	-30	-22	-16
Temporal Mid	R	3.08	66	-6	-8		SupraMarginal	L	-3.59	-46	-30	24
Hippocampus	R	3.08	26	-14	-16		Front Inf Ope	L	-3.59	-46	18	32
Front Inf Ope	L	3.08	-54	10	16		Cingulum Mid	L	-3.59	-6	10	40
Front Inf Tri	L	3.08	-46	26	0		Cingulum Ant	R	-3.59	2	18	24
Supp Motor Ar	L	3.08	-6	18	48		Front Sup Med	R	-3.59	10	66	0
Temporal Mid	L	3.08	-46	2	-24		Temporal Mid	L	-3.59	-62	2	-16
Insula	L	3.08	-38	18	-8		Supp Motor Ar	L	-3.58	-6	-22	48
Fusiform	R	3.07	34	-22	-32		Supp Motor Ar	R	-3.58	10	-6	56
Putamen	R	3.07	18	10	0		Amygdala	R	-3.58	26	-6	-16
Supp Motor Ar	L	3.07	-6	-22	56		Postcentral	L	-3.58	-54	-6	32
Tempr Pol Mid	R	3.07	42	10	-32		Supp Motor Ar	R	-3.58	10	2	56
Front Mid	R	3.06	34	42	8		Supp Motor Ar	R	-3.57	18	2	48
Front Inf Orb	R	3.06	42	42	-16		Hippocampus	R	-3.57	26	-14	-16
Putamen	L	3.06	-22	10	-8		Supp Motor Ar	R	-3.57	10	-6	64
Cingulum Ant	L	3.06	-6	18	24		Front Inf Orb	L	-3.57	-22	26	-24
Front Sup Orb	R	3.06	26	50	-8		Cingulum Ant	R	-3.57	10	26	24
Cingulum Mid	L	3.06	-6	18	32		SupraMarginal	L	-3.56	-62	-30	32
Lingual	L	3.06	-6	-70	0		Frontal Sup	R	-3.56	18	18	48
Cingulum Post	R	3.06	10	-38	32		SupraMarginal	L	-3.55	-62	-38	24
Tempr Pol Sup	L	3.06	-46	18	-16		Supp Motor Ar	R	-3.55	10	18	64
Precuneus	R	3.06	10	-54	48		Front Mid	L	-3.55	-38	-6	56
Lingual	L	3.06	-14	-78	0		Supp Motor Ar	R	-3.54	2	-22	56
Putamen	L	3.06	-22	10	0		Supp Motor Ar	R	-3.54	10	18	56
Front Med Orb	L	3.05	-6	18	-16		SupraMarginal	L	-3.54	-54	-38	24
Front Med Orb	R	3.05	2	26	-24		Caudate	L	-3.54	-14	10	24
Front Mid	R	3.05	34	10	40		Precentral	R	-3.54	42	2	32
Thalamus	R	3.05	10	-14	16		Cingulum Mid	R	-3.54	10	-6	48
Cingulum Mid	R	3.05	10	-6	40		Front Inf Ope	L	-3.54	-46	18	8
Cingulum Ant	R	3.04	2	34	-8		Temporal Sup	L	-3.54	-62	-22	16
Paracentr Lob	R	3.04	10	-38	64		Front Mid	L	-3.54	-30	10	48
Front Inf Ope	L	3.04	-38	18	8		Supp Motor Ar	R	-3.54	10	10	56
Supp Motor Ar	R	3.04	2	-14	56		Supp Motor Ar	R	-3.54	10	2	48
Precentral	L	3.04	-54	-6	48		Cingulum Mid	R	-3.53	10	18	32
Precentral	L	3.04	-22	-14	72		Tempr Pol Mid	L	-3.53	-38	2	-32
Temporal Mid	R	3.03	58	-38	-8		Cingulum Ant	L	-3.52	-6	50	8
Front Inf Tri	R	3.03	58	26	0		Temporal Inf	R	-3.52	50	-14	-32
Temporal Inf	R	3.03	50	-14	-32		Insula	R	-3.52	42	10	0
Postcentral	L	3.03	-54	-14	48		Frontal Sup	R	-3.52	26	2	48
Temporal Sup	R	3.02	58	-6	-8		ParaHippocamp	L	-3.52	-30	-22	-24
Fusiform	R	3.02	34	-14	-24		Precentral	L	-3.52	-30	-6	48
Front Mid	R	3.02	42	10	48		Occipital Sup	R	-3.52	26	-78	40
Cingulum Mid	R	3.01	10	-30	40		Fusiform	R	-3.51	34	-14	-32
Temporal Inf	R	3.01	50	-22	-32		Postcentral	L	-3.51	-54	-14	40
Tempr Pol Sup	R	3.01	34	10	-24		Cuneus	R	-3.51	10	-94	16
Temporal Sup	R	3.01	50	-6	-8		Thalamus	R	-3.51	10	-22	16
Cingulum Mid	L	3	-6	-14	48		Front Mid	L	-3.51	-38	10	40
Lingual	R	3	10	-54	0		Frontal Sup	R	-3.5	18	66	24
Subgenual	R	3	18	10	-16		Cingulum Mid	R	-3.5	2	-14	40
Precentral	L	2.99	-54	2	40		Precentral	L	-3.5	-22	-22	64
Calcarine	L	2.99	-14	-78	16		Precentral	R	-3.49	50	-6	40
Supp Motor Ar	L	2.99	-6	-6	64		Postcentral	R	-3.49	34	-30	72
Frontal Sup	L	2.99	-22	10	64		Supp Motor Ar	R	-3.49	2	10	48
Precuneus	R	2.99	2	-46	56		Precuneus	R	-3.49	18	-70	32
Supp Motor Ar	L	2.99	-6	18	56		Frontal Sup	L	-3.49	-30	-6	64
Tempr Pol Sup	L	2.98	-54	2	-8		Supp Motor Ar	L	-3.48	-6	-6	56
Tempr Pol Mid	R	2.98	50	18	-32		Thalamus	L	-3.48	-6	-30	8
Cingulum Mid	L	2.98	-6	-6	32		Hippocampus	R	-3.48	26	-22	-16
Cingulum Ant	L	2.97	-6	26	16		Cingulum Mid	R	-3.47	10	2	40
Cingulum Mid	L	2.97	-6	-46	32		Parietal Sup	R	-3.47	26	-46	64
Cingulum Mid	R	2.97	2	-54	32		Subgenual	R	-3.47	18	10	-16
Lingual	L	2.97	-14	-70	0		Hippocampus	L	-3.47	-22	-22	-16
Cingulum Mid	R	2.97	10	-22	40		Front Inf Orb	L	-3.47	-30	34	-16
Temporal Mid	R	2.97	66	-14	-24		Temporal Mid	L	-3.47	-54	-46	0
Subgenual	R	2.96	26	10	-16		Front Sup Orb	R	-3.46	18	18	-24
Front Inf Orb	R	2.96	34	34	-16		Thalamus	L	-3.46	-6	-22	8
Postcentral	L	2.96	-54	-14	40		Front Inf Ope	R	-3.46	50	10	8
Precuneus	R	2.95	10	-54	40		Postcentral	R	-3.46	34	-38	56
Temporal Inf	R	2.95	58	-38	-16		Frontal Sup	L	-3.46	-14	-6	64
Temporal Mid	R	2.95	66	-46	0		Supp Motor Ar	L	-3.46	-6	-22	56
Supp Motor Ar	R	2.95	2	2	72		Supp Motor Ar	R	-3.45	10	2	64
Supp Motor Ar	L	2.95	-6	-22	64		Front Sup Med	R	-3.45	10	26	56
Supp Motor Ar	L	2.95	-6	18	64		Precentral	R	-3.45	34	-30	56
Cingulum Mid	L	2.95	-6	26	32		Occipital Sup	R	-3.44	18	-94	24
Frontal Sup	L	2.95	-14	10	56		Cingulum Mid	R	-3.44	2	-6	32
Temporal Inf	R	2.95	66	-46	-16		Tempr Pol Sup	R	-3.44	58	10	-16
Temporal Inf	L	2.94	-46	-70	-8		Frontal Sup	L	-3.44	-22	-6	72
Lingual	L	2.94	-6	-70	-8		Amygdala	R	-3.44	26	2	-24
Front Inf Tri	L	2.94	-54	34	8		Cingulum Mid	R	-3.43	10	-6	32
Front Inf Tri	R	2.94	42	34	8		Pallidum	L	-3.43	-14	2	0
Temporal Sup	R	2.94	42	-38	16		Parietal Sup	L	-3.43	-14	-78	56
Precuneus	R	2.94	2	-54	40		Cingulum Ant	L	-3.43	-6	42	8
Paracentr Lob	R	2.94	10	-30	56		Temporal Inf	R	-3.43	58	-6	-32
Putamen	L	2.93	-30	-6	8		Cingulum Ant	L	-3.42	-6	26	16
Cingulum Mid	R	2.93	10	-30	48		Fusiform	R	-3.42	34	-6	-32
Hippocampus	R	2.93	34	-6	-16		Temporal Mid	R	-3.41	50	-14	-24
Temporal Inf	L	2.93	-62	-38	-16		Insula	L	-3.41	-46	10	-8
Front Inf Orb	R	2.93	42	26	-16		Front Sup Orb	L	-3.41	-14	50	-16
Front Sup Orb	R	2.93	18	42	-16		Precentral	L	-3.4	-30	-14	56
Temporal Inf	R	2.93	42	-6	-32		Parietal Sup	R	-3.4	18	-70	48
Putamen	R	2.92	18	10	-8		Front Inf Orb	L	-3.4	-38	26	-16
Rolandic Oper	L	2.91	-46	2	8		Paracentr Lob	R	-3.4	18	-22	64
Temporal Inf	R	2.91	50	-54	-16		Cingulum Mid	R	-3.4	2	-22	48
Precuneus	R	2.91	18	-46	56		Putamen	L	-3.4	-30	2	-8
Precentral	R	2.9	50	2	32		Front Med Orb	R	-3.39	10	58	-16
Front Sup Med	R	2.9	2	34	32		Occipital Mid	R	-3.39	26	-94	0
Paracentr Lob	L	2.9	-6	-22	72		Cingulum Mid	R	-3.39	10	-6	40
Cingulum Post	R	2.89	10	-46	32		Postcentral	L	-3.39	-62	-6	32
Paracentr Lob	L	2.89	-6	-30	64		Temporal Sup	L	-3.39	-38	-30	16
Tempr Pol Sup	L	2.89	-46	18	-24		Front Mid	R	-3.39	26	10	48
Temporal Inf	R	2.89	42	2	-32		Temporal Sup	L	-3.39	-62	-22	8
Frontal Sup	R	2.89	18	10	48		Front Mid	L	-3.39	-46	18	40
Front Mid	L	2.89	-46	-6	56		Lingual	L	-3.39	-22	-94	-16
Cingulum Mid	R	2.89	10	-14	40		Cingulum Mid	L	-3.38	-6	-22	40
Cingulum Post	R	2.89	10	-38	16		Precentral	L	-3.38	-46	2	32
Putamen	R	2.88	26	10	-8		Thalamus	R	-3.38	10	-14	16
Front Sup Med	R	2.88	2	26	40		Frontal Sup	L	-3.38	-14	58	32
Temporal Inf	R	2.88	42	-14	-32		Hippocampus	R	-3.38	34	-22	-16
Rolandic Oper	L	2.88	-38	2	16		ParaHippocamp	R	-3.37	26	-22	-24
Front Inf Tri	L	2.88	-46	34	8		Frontal Sup	L	-3.37	-14	2	56
Frontal Sup	L	2.88	-14	2	56		Precentral	L	-3.37	-46	10	40
Thalamus	L	2.88	-14	-14	8		Putamen	L	-3.37	-22	2	0
Front Mid	R	2.88	34	26	32		Supp Motor Ar	R	-3.37	2	-6	72
Cingulum Ant	L	2.88	-6	34	0		Putamen	L	-3.36	-30	-6	-8
Front Sup Med	R	2.87	2	66	16		Front Mid Orb	R	-3.36	34	58	-8
Precuneus	R	2.87	18	-54	56		Supp Motor Ar	R	-3.36	10	-14	64
Fusiform	R	2.87	50	-62	-16		Supp Motor Ar	R	-3.36	10	-14	48
Cingulum Ant	R	2.87	2	42	16		Occipital Mid	R	-3.35	42	-70	16
Precentral	L	2.87	-46	2	40		Precentral	L	-3.35	-30	-14	64
Supp Motor Ar	R	2.87	2	-14	72		Ventr Med PFC	R	-3.35	10	66	-8
Precentral	L	2.87	-46	2	48		Frontal Sup	R	-3.35	18	26	56
Cingulum Ant	L	2.87	-6	34	-8		Front Mid	R	-3.35	26	18	48
Front Inf Orb	R	2.86	50	42	-16		Postcentral	R	-3.35	58	-14	48
Temporal Mid	R	2.86	58	-46	0		Supp Motor Ar	L	-3.34	-6	-22	64
Frontal Sup	R	2.86	18	18	48		Front Inf Orb	R	-3.34	50	26	-8
Front Sup Med	L	2.86	-6	26	56		Caudate	R	-3.34	18	18	8
Putamen	R	2.86	34	2	-8		Postcentral	R	-3.34	66	-22	24
Temporal Inf	R	2.86	50	2	-40		Paracentr Lob	R	-3.34	2	-30	64
Supp Motor Ar	R	2.86	10	2	56		SupraMarginal	R	-3.34	66	-22	32
Calcarine	L	2.85	-14	-86	0		Frontal Sup	L	-3.34	-22	2	56
Precentral	L	2.85	-46	-14	48		Temporal Inf	R	-3.34	58	-22	-32
Precentral	R	2.84	58	-6	32		Front Inf Tri	R	-3.34	58	18	16
Cingulum Post	L	2.84	-6	-46	24		Supp Motor Ar	R	-3.34	10	-14	56
Precentral	L	2.84	-22	-22	72		Temporal Sup	L	-3.34	-54	-22	16
Paracentr Lob	R	2.84	2	-22	72		Postcentral	R	-3.33	42	-30	48
Hippocampus	R	2.84	26	-14	-24		Front Sup Orb	R	-3.33	18	66	-8
Front Inf Tri	L	2.84	-46	26	16		Temporal Mid	L	-3.33	-46	-6	-16
Front Inf Ope	L	2.83	-46	10	16		Temporal Inf	L	-3.33	-54	-6	-40
Thalamus	R	2.83	10	-6	8		Thalamus	R	-3.33	10	-14	0
Thalamus	R	2.83	18	-14	16		Front Mid	L	-3.33	-38	18	56
Putamen	L	2.82	-30	-6	0		Fusiform	L	-3.32	-30	-22	-32
Occipital Mid	L	2.82	-22	-86	16		Cingulum Ant	R	-3.32	10	34	24
Front Sup Med	R	2.82	10	34	40		Front Sup Orb	L	-3.32	-6	58	-24
Lingual	L	2.82	-6	-62	0		Parietal Sup	R	-3.32	34	-46	72
Supp Motor Ar	L	2.82	-6	-14	56		Paracentr Lob	R	-3.32	10	-14	72
Postcentral	L	2.81	-46	-14	32		Front Sup Med	R	-3.32	10	18	40
Fusiform	R	2.81	34	-14	-32		Tempr Pol Sup	L	-3.32	-30	10	-32
Putamen	L	2.81	-14	18	-8		Fusiform	R	-3.32	42	-14	-24
Front Med Orb	L	2.81	-6	26	-24		Front Mid	R	-3.31	34	10	32
Cingulum Ant	R	2.8	2	42	8		Precuneus	R	-3.31	18	-62	64
Front Mid Orb	R	2.8	42	58	-8		Tempr Pol Sup	L	-3.31	-30	10	-24
Paracentr Lob	R	2.79	2	-38	64		Frontal Sup	R	-3.31	18	50	32
Cuneus	L	2.79	-14	-62	32		Cingulum Ant	L	-3.31	-6	18	24
Precentral	R	2.79	50	2	40		Temporal Mid	L	-3.31	-46	2	-24
Putamen	L	2.78	-14	10	-8		Front Inf Orb	L	-3.31	-38	34	-16
Precentral	R	2.78	50	-6	32		ParaHippocamp	R	-3.31	26	-6	-32
Precuneus	L	2.78	-6	-46	48		Precentral	L	-3.3	-62	10	24
Cingulum Ant	L	2.77	-6	34	16		Tempr Pol Mid	L	-3.3	-54	10	-24
Supp Motor Ar	R	2.77	10	10	56		Lingual	L	-3.3	-14	-94	-16
Subgenual	L	2.77	-6	10	-16		Front Sup Med	R	-3.3	10	50	32
Front Inf Tri	R	2.77	58	18	0		Parietal Inf	R	-3.3	34	-38	40
Temporal Mid	R	2.77	50	-14	-16		Precentral	R	-3.3	34	-22	64
Temporal Inf	R	2.77	58	-62	-16		SupraMarginal	L	-3.29	-62	-30	40
Precuneus	L	2.76	-14	-62	24		Parietal Inf	R	-3.29	50	-38	40
Tempr Pol Mid	R	2.76	42	18	-32		Tempr Pol Mid	R	-3.29	58	10	-24
Insula	R	2.76	42	10	0		Temporal Sup	L	-3.28	-54	-22	8
Precentral	L	2.76	-46	-14	40		SupraMarginal	L	-3.28	-46	-38	24
Temporal Mid	R	2.76	66	-38	0		Ventr Med PFC	R	-3.28	10	58	-8
Calcarine	L	2.76	-14	-86	16		Front Inf Tri	L	-3.28	-54	18	24
Temporal Inf	R	2.75	50	-22	-24		Precuneus	R	-3.28	18	-70	56
Frontal Sup	R	2.75	18	26	40		Precentral	L	-3.27	-54	-6	40
Front Mid	R	2.75	50	42	16		Front Inf Ope	L	-3.27	-38	18	32
Temporal Mid	L	2.75	-62	2	-16		Front Inf Orb	L	-3.27	-30	26	-16
Front Inf Orb	R	2.75	50	34	-16		Front Inf Tri	L	-3.27	-46	26	24
Occipital Inf	L	2.75	-38	-78	-8		Front Sup Med	R	-3.27	2	66	8
Front Sup Med	L	2.75	-6	26	48		Cingulum Mid	R	-3.27	18	-30	48
Precentral	R	2.74	42	2	32		Precuneus	R	-3.27	18	-62	72
Precuneus	L	2.74	-6	-46	16		Front Med Orb	R	-3.26	10	42	-24
Front Inf Orb	L	2.74	-38	18	-16		Temporal Mid	L	-3.26	-54	-22	-8
Supp Motor Ar	R	2.73	10	18	48		Frontal Sup	L	-3.26	-14	-14	64
Paracentr Lob	L	2.73	-6	-30	72		Cingulum Mid	R	-3.26	10	-14	40
Front Med Orb	L	2.73	-14	18	-16		Front Inf Ope	L	-3.26	-54	18	16
Paracentr Lob	R	2.73	2	-30	72		Cingulum Mid	R	-3.26	10	-14	32
Postcentral	L	2.73	-62	-14	40		Frontal Sup	R	-3.26	18	10	56
Lingual	R	2.73	18	-62	-8		Caudate	L	-3.26	-6	2	8
Frontal Sup	L	2.73	-14	-6	72		Frontal Sup	L	-3.26	-22	2	64
Insula	L	2.72	-30	18	-8		Front Sup Orb	R	-3.26	10	66	-16
Thalamus	R	2.72	18	-30	8		Temporal Inf	L	-3.25	-46	2	-40
Precuneus	R	2.72	10	-54	56		Front Inf Tri	R	-3.25	50	18	8
Supp Motor Ar	L	2.72	-6	-14	64		Insula	R	-3.25	50	10	-8
Putamen	R	2.72	26	10	0		ParaHippocamp	R	-3.25	26	-14	-32
Cingulum Ant	L	2.72	-6	34	8		Thalamus	R	-3.25	10	-6	8
Temporal Mid	L	2.71	-54	-6	-24		Front Mid	L	-3.25	-22	10	48
Postcentral	L	2.71	-54	-6	32		Front Sup Med	R	-3.24	10	50	16
Front Inf Tri	L	2.71	-54	18	24		Temporal Mid	R	-3.24	66	-6	-24
Occipital Mid	L	2.71	-46	-78	0		Precentral	L	-3.24	-22	-22	72
Cingulum Mid	L	2.7	-14	-30	48		Parietal Sup	L	-3.24	-22	-70	64
Cingulum Ant	R	2.7	2	42	24		Supp Motor Ar	R	-3.24	10	2	72
Frontal Sup	L	2.7	-22	2	64		Rolandic Oper	L	-3.24	-38	2	16
Temporal Inf	R	2.7	50	-6	-40		Insula	L	-3.24	-30	-6	16
Temporal Inf	L	2.68	-46	-14	-32		Temporal Mid	L	-3.24	-54	-38	-8
Fusiform	L	2.68	-38	-22	-24		Temporal Mid	R	-3.23	58	2	-16
Precuneus	R	2.68	2	-54	48		Postcentral	R	-3.23	50	-22	48
Cingulum Mid	L	2.68	-6	26	40		Front Sup Med	R	-3.22	10	50	8
Front Sup Med	R	2.68	2	26	56		Cingulum Mid	R	-3.22	2	-22	40
Front Inf Orb	R	2.68	34	26	-16		Cingulum Mid	R	-3.22	2	18	32
Precuneus	R	2.68	10	-46	64		Front Inf Ope	L	-3.22	-54	18	8
Front Inf Orb	R	2.67	34	18	-24		Precentral	R	-3.22	34	-22	48
Temporal Mid	R	2.67	66	-22	-16		Front Sup Orb	R	-3.22	26	66	-8
Fusiform	R	2.67	34	-62	-8		Paracentr Lob	L	-3.22	-6	-22	72
Thalamus	L	2.67	-14	-14	0		Supp Motor Ar	L	-3.22	-6	10	48
Front Inf Tri	L	2.67	-46	34	0		Caudate	R	-3.21	18	2	16
Front Sup Med	R	2.67	10	34	48		Caudate	R	-3.21	18	26	0
Cingulum Mid	R	2.67	10	-6	48		Temporal Inf	L	-3.21	-62	-14	-32
Temporal Mid	L	2.67	-46	-6	-24		Front Mid	R	-3.21	34	2	56
Paracentr Lob	R	2.67	10	-30	64		Insula	L	-3.21	-30	18	-16
Supp Motor Ar	R	2.66	2	-6	72		Front Sup Med	R	-3.21	10	42	24
Precuneus	L	2.66	-6	-54	40		Frontal Sup	R	-3.21	18	50	24
Precentral	L	2.66	-14	-22	72		Front Sup Med	L	-3.2	-6	50	24
Thalamus	R	2.66	18	-22	0		Front Inf Ope	L	-3.2	-38	10	8
Insula	L	2.66	-30	-6	16		Frontal Sup	R	-3.2	34	58	0
Temporal Inf	L	2.66	-38	-70	-8		Front Mid	L	-3.2	-30	2	56
Front Sup Med	R	2.66	2	42	32		Temporal Inf	L	-3.2	-54	-6	-32
Precuneus	R	2.66	2	-54	24		Thalamus	L	-3.19	-14	-22	16
Precuneus	L	2.66	-6	-54	32		Postcentral	R	-3.19	58	-14	40
Temporal Mid	R	2.66	66	-54	0		Angular	R	-3.18	50	-70	24
Front Inf Tri	L	2.65	-38	26	8		Supp Motor Ar	R	-3.18	2	-30	56
Front Sup Med	L	2.65	-6	34	40		Paracentr Lob	R	-3.18	10	-22	56
Fusiform	L	2.65	-30	-70	-16		Precentral	L	-3.18	-14	-22	64
Front Inf Tri	R	2.65	50	18	0		Front Med Orb	R	-3.18	10	50	-16
Cingulum Ant	L	2.64	-6	34	24		Temporal Mid	L	-3.18	-62	-6	-24
Cingulum Mid	R	2.64	18	-38	40		Postcentral	R	-3.18	50	-14	48
Front Sup Med	R	2.64	2	66	8		Temporal Inf	R	-3.17	42	-6	-32
Temporal Sup	R	2.64	50	-38	8		Putamen	L	-3.17	-30	-14	-8
Fusiform	R	2.64	26	-54	-16		Precentral	L	-3.17	-22	-14	72
Temporal Mid	R	2.63	66	-38	-8		Cingulum Ant	R	-3.17	10	50	0
Precuneus	L	2.63	-6	-46	8		Paracentr Lob	R	-3.17	10	-22	72
Angular	L	2.62	-30	-70	48		Paracentr Lob	R	-3.17	2	-38	64
Front Inf Orb	R	2.62	42	34	-16		Occipital Mid	R	-3.17	26	-102	0
ParaHippocamp	L	2.62	-30	-22	-24		Front Mid	L	-3.17	-46	26	40
Cingulum Ant	R	2.62	10	42	0		Cingulum Mid	R	-3.17	10	26	32
Insula	R	2.62	42	-6	-8		Precentral	R	-3.16	34	-6	48
Supp Motor Ar	R	2.61	2	18	64		Cingulum Mid	R	-3.16	2	-14	32
Temporal Inf	R	2.61	50	10	-40		Paracentr Lob	R	-3.16	18	-30	64
Precuneus	R	2.61	18	-54	48		Precentral	R	-3.16	42	2	40
Temporal Inf	R	2.61	58	-54	-16		Temporal Inf	R	-3.16	42	-30	-24
Thalamus	L	2.6	-6	-22	0		Fusiform	R	-3.16	34	-30	-24
Temporal Inf	L	2.6	-54	-62	-16		Paracentr Lob	R	-3.16	10	-22	64
Front Inf Tri	L	2.6	-38	26	0		Postcentral	R	-3.15	42	-30	56
Cingulum Mid	R	2.6	10	-22	48		Front Mid	R	-3.15	34	-6	64
Front Mid	R	2.6	42	18	48		Occipital Mid	L	-3.15	-38	-86	16
ParaHippocamp	R	2.6	26	-14	-32		Temporal Mid	L	-3.15	-62	-22	-8
Precentral	L	2.6	-46	-14	56		Paracentr Lob	R	-3.14	18	-22	72
Front Mid	R	2.6	34	18	48		SupraMarginal	L	-3.14	-54	-30	40
Frontal Sup	L	2.6	-14	-6	64		Front Sup Med	L	-3.14	-6	58	24
Fusiform	L	2.6	-38	-14	-32		Paracentr Lob	R	-3.14	10	-38	80
Precentral	R	2.59	58	2	32		Parietal Sup	L	-3.14	-14	-70	64
Tempr Pol Sup	L	2.59	-38	10	-24		Postcentral	R	-3.14	42	-22	48
Supp Motor Ar	L	2.59	-6	-14	72		Front Sup Med	R	-3.14	2	50	32
Temporal Mid	R	2.59	58	-46	8		Supp Motor Ar	R	-3.14	2	2	64
Front Inf Orb	L	2.59	-14	18	-24		Postcentral	R	-3.14	34	-30	48
Precentral	R	2.59	58	10	40		Cingulum Mid	L	-3.13	-6	-22	32
Calcarine	L	2.59	-6	-70	8		Temporal Sup	L	-3.13	-54	-46	16
Temporal Inf	L	2.59	-46	-30	-24		Amygdala	R	-3.13	26	2	-16
Precuneus	R	2.58	18	-46	64		Temporal Mid	L	-3.13	-46	-54	8
Fusiform	L	2.58	-22	-70	-16		Supp Motor Ar	L	-3.13	-6	-14	64
Precuneus	R	2.58	18	-46	48		Precentral	R	-3.13	34	-14	48
Calcarine	L	2.58	-22	-94	0		Supp Motor Ar	L	-3.13	-6	-14	72
Postcentral	L	2.57	-38	-14	32		Tempr Pol Sup	R	-3.12	50	18	-16
Front Sup Med	R	2.57	10	50	16		Temporal Sup	L	-3.12	-62	-22	0
Precuneus	L	2.57	-6	-54	24		Parietal Inf	R	-3.12	58	-22	40
Occipital Mid	L	2.57	-38	-78	0		Occipital Mid	R	-3.12	26	-86	0
Cingulum Mid	R	2.57	18	-30	40		Front Inf Ope	L	-3.12	-46	10	16
Temporal Inf	R	2.57	66	-22	-24		Cingulum Mid	R	-3.12	2	18	40
Lingual	L	2.57	-6	-62	-8		Thalamus	L	-3.11	-14	-14	16
Thalamus	R	2.57	18	-22	16		Front Sup Orb	L	-3.11	-14	58	-16
Amygdala	L	2.56	-22	2	-16		Front Mid	L	-3.11	-46	18	48
Cingulum Post	R	2.56	10	-46	24		Precentral	L	-3.11	-54	2	24
Temporal Mid	R	2.56	58	-46	-8		Frontal Sup	L	-3.11	-22	58	32
Precentral	L	2.56	-62	10	24		Putamen	R	-3.11	18	10	-8
Front Med Orb	L	2.56	-6	18	-24		Front Mid	R	-3.11	26	10	56
Thalamus	R	2.56	10	-22	16		Ventr Med PFC	R	-3.1	10	50	-8
Fusiform	L	2.56	-38	-22	-32		Temporal Mid	L	-3.1	-46	-22	-8
Insula	R	2.55	50	2	0		Supp Motor Ar	R	-3.1	10	18	48
Fusiform	L	2.55	-38	-30	-24		Temporal Inf	R	-3.1	50	-22	-24
Insula	R	2.55	42	2	0		Tempr Pol Sup	R	-3.1	58	10	-8
Occipital Inf	L	2.55	-38	-62	-16		Insula	R	-3.09	42	10	8
Precuneus	L	2.55	-14	-54	24		Front Sup Orb	L	-3.09	-14	42	-24
Front Inf Orb	L	2.55	-22	26	-24		Temporal Sup	L	-3.08	-54	-22	0
Cuneus	L	2.55	-14	-70	32		Frontal Sup	L	-3.08	-14	66	0
Fusiform	R	2.55	34	-6	-32		Occipital Mid	R	-3.08	42	-78	16
Supp Motor Ar	L	2.54	-6	26	64		Cingulum Ant	L	-3.08	-6	34	16
Front Inf Tri	L	2.54	-46	42	8		Cingulum Ant	R	-3.08	2	50	16
Putamen	R	2.54	34	-6	-8		ParaHippocamp	R	-3.08	26	2	-32
Precentral	R	2.54	50	10	32		Cuneus	R	-3.08	18	-78	32
Front Med Orb	R	2.54	2	34	-24		Occipital Inf	L	-3.08	-22	-102	-8
Tempr Pol Sup	L	2.53	-62	2	-8		Rolandic Oper	L	-3.07	-46	-22	16
Insula	L	2.53	-30	18	0		Cingulum Mid	L	-3.07	-6	18	32
Tempr Pol Sup	R	2.53	34	10	-32		ParaHippocamp	L	-3.07	-22	-22	-24
Front Inf Tri	R	2.53	58	34	8		SupraMarginal	L	-3.07	-54	-22	40
Supp Motor Ar	R	2.53	10	2	64		Cingulum Mid	R	-3.07	10	-22	48
Precentral	L	2.53	-14	-30	64		Front Mid	L	-3.06	-30	18	56
Precentral	L	2.52	-14	-22	64		Front Inf Tri	R	-3.06	58	26	16
Postcentral	R	2.52	66	-6	32		Front Mid	L	-3.06	-30	10	56
Fusiform	L	2.52	-38	-14	-24		Temporal Mid	L	-3.06	-46	-46	16
Frontal Sup	L	2.52	-14	-14	64		Temporal Sup	L	-3.06	-62	-46	16
Front Inf Tri	L	2.52	-54	34	0		Precentral	R	-3.06	34	-22	56
Front Sup Med	R	2.51	2	34	56		Temporal Mid	L	-3.06	-46	-38	-8
							SupraMarginal	R	-3.06	66	-22	40
							Tempr Pol Sup	R	-3.06	50	10	-16
							Temporal Sup	R	-3.05	58	2	0
							Precentral	R	-3.05	42	-6	64
							Postcentral	R	-3.05	42	-38	64
							SupraMarginal	L	-3.05	-62	-38	32
							Front Inf Tri	L	-3.04	-46	42	0
							Hippocampus	R	-3.04	34	-6	-16
							Front Sup Med	R	-3.04	2	58	16
							SupraMarginal	L	-3.04	-62	-38	40
							Tempr Pol Sup	L	-3.04	-62	2	-8
							Front Inf Ope	L	-3.04	-46	10	0
							Temporal Inf	R	-3.04	58	-14	-32
							Front Sup Orb	R	-3.04	26	58	-8
							Front Inf Tri	R	-3.04	50	26	0
							Temporal Sup	L	-3.04	-46	-22	0
							Supp Motor Ar	R	-3.04	2	18	48
							Occipital Sup	R	-3.04	18	-94	16
							Front Sup Orb	R	-3.03	18	42	-16
							Front Mid	R	-3.03	26	18	40
							Front Inf Tri	L	-3.03	-38	26	24
							Front Sup Med	L	-3.03	-6	50	16
							Calcarine	L	-3.03	-6	-94	8
							Front Sup Med	R	-3.03	10	26	48
							Front Inf Tri	R	-3.02	58	26	0
							Hippocampus	R	-3.02	34	-14	-16
							Fusiform	L	-3.02	-22	-86	-16
							Precentral	L	-3.02	-54	10	40
							Front Inf Tri	R	-3.02	58	26	8
							Postcentral	L	-3.02	-6	-38	72
							Occipital Mid	R	-3.02	50	-78	24
							Frontal Sup	L	-3.02	-14	50	16
							Precentral	L	-3.01	-38	-14	40
							Frontal Sup	R	-3.01	26	50	40
							Tempr Pol Mid	R	-3.01	50	10	-32
							Front Mid	L	-3.01	-46	10	48
							Front Mid	L	-3	-38	42	8
							Insula	R	-3	50	2	0
							Insula	L	-3	-38	10	0
							Temporal Sup	L	-3	-38	-30	8
							Temporal Mid	R	-3	58	-14	-24
							Precentral	L	-3	-30	-14	48
							Parietal Inf	R	-3	58	-30	40
							Cingulum Mid	R	-3	10	-22	32
							Front Mid	R	-3	42	58	0
							Cingulum Mid	L	-3	-6	18	40
							Precentral	L	-3	-46	-6	40
							Cuneus	R	-2.99	18	-70	24
							Temporal Sup	L	-2.99	-62	-6	-8
							Front Inf Orb	L	-2.99	-38	18	-16
							Supp Motor Ar	L	-2.99	-6	-6	64
							Front Mid	L	-2.98	-46	26	32
							Frontal Sup	R	-2.98	26	2	56
							Temporal Mid	R	-2.98	66	-6	-16
							Occipital Mid	L	-2.98	-38	-86	24
							Front Inf Tri	R	-2.97	58	26	24
							Front Med Orb	R	-2.97	10	58	-24
							Precuneus	R	-2.97	18	-62	32
							Temporal Mid	R	-2.97	58	-6	-16
							ParaHippocamp	R	-2.97	34	-30	-16
							Rolandic Oper	L	-2.97	-54	10	0
							Postcentral	R	-2.97	42	-38	56
							Tempr Pol Sup	R	-2.97	50	18	-24
							Precentral	R	-2.96	42	-14	48
							Temporal Inf	R	-2.96	50	-6	-32
							Parietal Sup	R	-2.96	42	-46	64
							Front Mid	R	-2.96	26	50	32
							Precentral	L	-2.96	-38	-14	64
							Supp Motor Ar	L	-2.96	-6	2	56
							Supp Motor Ar	R	-2.96	2	10	56
							Front Med Orb	R	-2.96	18	34	-16
							Fusiform	L	-2.96	-38	-30	-24
							Temporal Mid	L	-2.96	-54	-6	-16
							SupraMarginal	R	-2.96	50	-30	32
							Fusiform	R	-2.96	26	-30	-24
							Rolandic Oper	L	-2.96	-38	-22	16
							Temporal Inf	R	-2.96	50	-30	-24
							Precentral	R	-2.95	34	2	48
							Frontal Sup	L	-2.95	-14	10	48
							Postcentral	L	-2.95	-54	-6	24
							Cingulum Ant	R	-2.94	2	26	24
							Precentral	L	-2.94	-22	-30	72
							Front Sup Orb	L	-2.94	-22	34	-24
							Frontal Sup	R	-2.94	26	26	40
							Tempr Pol Sup	R	-2.94	26	10	-32
							Front Sup Med	L	-2.94	-6	58	32
							Occipital Sup	L	-2.94	-22	-86	40
							Hippocampus	L	-2.94	-30	-22	-8
							Frontal Sup	L	-2.93	-14	-14	72
							Front Inf Orb	L	-2.93	-46	42	-16
							Cingulum Mid	R	-2.93	18	-30	40
							Front Sup Med	L	-2.93	-6	58	16
							Temporal Sup	L	-2.93	-46	-22	8
							Tempr Pol Sup	L	-2.93	-54	2	-8
							Precentral	R	-2.93	58	-6	32
							Temporal Mid	L	-2.93	-62	-6	-16
							Parietal Sup	R	-2.93	34	-46	56
							Precuneus	R	-2.92	18	-38	56
							Front Mid	R	-2.92	26	26	48
							Precentral	R	-2.92	50	-6	48
							Precentral	R	-2.92	42	-6	48
							Temporal Inf	L	-2.92	-46	-30	-24
							Tempr Pol Sup	L	-2.92	-46	2	-8
							Temporal Mid	L	-2.92	-46	2	-32
							Tempr Pol Sup	L	-2.92	-38	10	-24
							SupraMarginal	L	-2.92	-54	-14	24
							Parietal Sup	R	-2.91	26	-54	72
							Thalamus	L	-2.91	-6	-22	16
							Paracentr Lob	L	-2.91	-6	-30	56
							Precentral	R	-2.91	34	-22	72
							Front Inf Orb	L	-2.91	-30	18	-24
							Occipital Mid	R	-2.91	50	-70	16
							Cingulum Mid	R	-2.9	2	-22	32
							Parietal Sup	R	-2.9	26	-70	40
							Calcarine	R	-2.9	18	-62	16
							Front Sup Med	R	-2.9	2	50	24
							Insula	L	-2.9	-38	2	-8
							Cingulum Mid	R	-2.9	10	-30	48
							Insula	R	-2.9	42	2	0
							Paracentr Lob	R	-2.89	10	-30	56
							Paracentr Lob	R	-2.89	10	-30	72
							Tempr Pol Mid	L	-2.89	-38	10	-40
							Front Inf Orb	R	-2.89	26	10	-24
							Supp Motor Ar	R	-2.89	10	10	64
							Occipital Sup	R	-2.89	26	-70	32
							Front Sup Orb	R	-2.89	18	34	-24
							Postcentral	R	-2.89	26	-30	72
							Front Sup Med	R	-2.88	10	50	24
							Tempr Pol Mid	L	-2.88	-30	18	-40
							Cingulum Mid	R	-2.88	10	-22	40
							Tempr Pol Sup	R	-2.88	50	10	-24
							Insula	R	-2.87	42	18	8
							Frontal Sup	R	-2.87	18	26	48
							Calcarine	R	-2.87	2	-94	8
							Precentral	R	-2.87	34	-6	56
							Frontal Sup	L	-2.87	-30	2	64
							Caudate	R	-2.87	18	-6	16
							Cingulum Mid	R	-2.87	2	-30	48
							Precuneus	L	-2.87	-6	-46	72
							Precuneus	R	-2.86	2	-46	72
							Thalamus	R	-2.86	18	-6	0
							Postcentral	R	-2.86	34	-38	48
							Front Sup Med	R	-2.86	10	58	0
							Calcarine	R	-2.86	18	-70	16
							Postcentral	R	-2.86	50	-30	48
							Front Mid	L	-2.86	-46	50	8
							Front Inf Tri	L	-2.85	-38	42	0
							Paracentr Lob	L	-2.85	-6	-30	72
							Cingulum Ant	L	-2.85	-6	26	24
							Precuneus	R	-2.85	18	-54	72
							Postcentral	R	-2.85	58	-6	40
							Temporal Inf	L	-2.85	-54	-22	-24
							Front Inf Orb	R	-2.85	26	18	-24
							Occipital Sup	R	-2.85	26	-86	40
							Front Inf Tri	R	-2.84	42	26	0
							Fusiform	R	-2.84	34	-6	-40
							Precuneus	R	-2.84	2	-38	56
							Front Sup Med	R	-2.84	10	58	24
							Occipital Mid	L	-2.84	-38	-78	16
							Front Sup Orb	R	-2.84	18	26	-24
							Front Inf Tri	R	-2.84	50	26	24
							Cuneus	R	-2.83	18	-62	24
							Postcentral	R	-2.83	50	-30	56
							Thalamus	L	-2.83	-6	-22	0
							Frontal Sup	R	-2.83	18	66	16
							Precuneus	R	-2.83	10	-78	56
							Frontal Sup	R	-2.82	18	26	40
							Front Mid Orb	R	-2.82	18	58	-16
							Temporal Inf	R	-2.82	58	-22	-24
							Tempr Pol Sup	L	-2.82	-30	18	-32
							Front Mid	R	-2.82	34	2	64
							Front Med Orb	R	-2.82	10	50	-24
							Temporal Mid	L	-2.82	-54	-14	-24
							Temporal Mid	L	-2.82	-46	-14	-16
							Front Inf Tri	R	-2.82	50	26	16
							ParaHippocamp	R	-2.82	26	-30	-16
							Cingulum Ant	R	-2.82	2	42	24
							Postcentral	R	-2.82	66	-14	32
							Front Med Orb	R	-2.82	18	26	-16
							Occipital Sup	R	-2.81	18	-86	40
							Postcentral	R	-2.81	42	-30	64
							Precentral	L	-2.81	-30	-22	72
							Front Sup Med	R	-2.81	18	66	0
							Paracentr Lob	L	-2.8	-6	-30	64
							Temporal Mid	R	-2.8	66	-30	0
							Postcentral	R	-2.8	50	-14	32
							Precentral	R	-2.8	50	2	32
							Front Mid	L	-2.8	-38	18	40
							Temporal Mid	L	-2.8	-54	-22	-16
							Occipital Sup	R	-2.8	26	-70	24
							Front Sup Orb	R	-2.8	18	58	-8
							Caudate	R	-2.8	18	10	8
							Precentral	R	-2.8	42	-22	56
							Frontal Sup	L	-2.8	-14	50	24
							Cingulum Mid	R	-2.79	10	-30	40
							Cuneus	R	-2.79	10	-86	24
							Precuneus	R	-2.79	18	-46	72
							Insula	R	-2.78	42	18	-8
							Fusiform	R	-2.78	26	2	-40
							Parietal Inf	R	-2.78	42	-38	48
							Frontal Sup	R	-2.78	18	18	56
							Cuneus	R	-2.78	10	-78	24
							Lingual	R	-2.77	18	-78	0
							Cuneus	R	-2.77	10	-86	16
							Parietal Inf	R	-2.77	58	-22	48
							Temporal Sup	L	-2.77	-62	-14	0
							Temporal Mid	R	-2.77	58	-38	0
							Cingulum Ant	L	-2.77	-6	42	16
							Precentral	L	-2.76	-54	2	32
							Parietal Sup	L	-2.76	-14	-70	56
							Precentral	R	-2.76	50	-6	32
							Precentral	L	-2.75	-30	-22	64
							Temporal Mid	R	-2.75	50	2	-32
							Temporal Mid	L	-2.75	-54	-54	8
							Tempr Pol Mid	L	-2.75	-38	10	-32
							Calcarine	R	-2.75	2	-86	8
							Tempr Pol Sup	R	-2.75	34	10	-32
							Front Mid	L	-2.74	-30	18	32
							Occipital Mid	L	-2.74	-38	-78	24
							Front Inf Ope	L	-2.74	-54	10	16
							Front Sup Orb	L	-2.74	-22	66	-8
							Paracentr Lob	R	-2.74	10	-30	64
							Front Mid	R	-2.74	34	50	32
							Front Sup Med	R	-2.74	10	34	32
							Rolandic Oper	L	-2.74	-46	2	16
							Precentral	L	-2.73	-46	-14	40
							Frontal Sup	R	-2.73	26	-6	56
							Temporal Inf	L	-2.73	-62	-22	-24
							Precentral	R	-2.73	26	-14	64
							Cingulum Mid	R	-2.73	10	-30	32
							Paracentr Lob	L	-2.73	-6	-38	64
							Front Mid	R	-2.73	34	34	48
							Thalamus	R	-2.73	10	-30	8
							Front Mid Orb	L	-2.72	-22	42	-16
							Tempr Pol Sup	R	-2.72	26	18	-32
							Postcentral	R	-2.72	66	-6	32
							Front Mid	R	-2.72	26	26	56
							Supp Motor Ar	R	-2.72	18	18	64
							Front Mid	L	-2.72	-46	2	56
							Precentral	R	-2.72	26	-22	72
							Precuneus	R	-2.72	2	-46	64
							Front Sup Med	R	-2.72	10	26	40
							Paracentr Lob	R	-2.72	18	-30	80
							Calcarine	R	-2.71	18	-78	8
							Occipital Mid	R	-2.71	34	-78	16
							Precentral	L	-2.71	-62	10	16
							Temporal Sup	R	-2.71	58	2	-8
							Frontal Sup	L	-2.71	-14	2	64
							Temporal Mid	L	-2.71	-62	-30	-16
							Front Mid	R	-2.71	34	26	48
							Precuneus	R	-2.71	18	-46	56
							Precentral	R	-2.71	42	-14	64
							Cingulum Mid	L	-2.71	-6	-30	48
							Front Sup Med	L	-2.7	-6	66	24
							Fusiform	R	-2.7	42	-6	-40
							Precentral	R	-2.7	42	-22	64
							Temporal Inf	R	-2.7	42	2	-32
							Calcarine	L	-2.7	-6	-86	8
							Thalamus	R	-2.7	10	-14	8
							Front Inf Ope	R	-2.7	58	10	16
							SupraMarginal	L	-2.69	-54	-38	32
							Postcentral	R	-2.69	50	-22	32
							Front Inf Orb	L	-2.69	-38	42	-16
							Front Mid	R	-2.69	42	50	0
							Cuneus	R	-2.69	10	-78	32
							Front Mid	R	-2.69	34	10	64
							Front Inf Ope	L	-2.69	-46	10	8
							Occipital Sup	R	-2.69	18	-86	24
							Frontal Sup	R	-2.69	26	58	32
							Frontal Sup	R	-2.69	18	58	32
							Hippocampus	L	-2.68	-22	-38	8
							Postcentral	L	-2.68	-62	-14	24
							Front Sup Med	R	-2.68	10	66	16
							Cingulum Post	R	-2.68	10	-38	16
							Supp Motor Ar	R	-2.68	2	2	72
							Postcentral	L	-2.68	-46	-22	40
							ParaHippocamp	R	-2.68	18	-30	-16
							Front Sup Med	R	-2.68	18	50	0
							Supp Motor Ar	R	-2.68	10	10	72
							Temporal Mid	L	-2.67	-54	2	-32
							Precuneus	R	-2.67	10	-38	56
							Front Inf Tri	R	-2.67	50	18	16
							Occipital Mid	L	-2.67	-46	-78	16
							Calcarine	R	-2.67	10	-102	0
							Calcarine	R	-2.67	18	-70	8
							Temporal Mid	L	-2.67	-62	-54	8
							Tempr Pol Sup	R	-2.67	34	10	-24
							Front Sup Orb	R	-2.67	18	50	-16
							Occipital Mid	R	-2.67	42	-70	24
							Calcarine	R	-2.67	18	-78	16
							Paracentr Lob	R	-2.67	10	-38	72
							Precentral	L	-2.67	-38	-14	48
							Tempr Pol Mid	R	-2.66	42	10	-32
							Front Inf Tri	R	-2.66	50	26	8
							SupraMarginal	R	-2.66	50	-38	32
							Precentral	R	-2.66	42	10	32
							Postcentral	R	-2.66	58	-14	32
							Tempr Pol Mid	R	-2.66	50	18	-32
							Temporal Mid	L	-2.66	-62	-38	-8
							Tempr Pol Mid	L	-2.65	-46	10	-24
							Front Sup Med	R	-2.65	2	34	56
							Postcentral	L	-2.65	-22	-30	64
							Parietal Sup	R	-2.65	34	-62	64
							Front Sup Med	R	-2.65	10	34	56
							Temporal Mid	L	-2.65	-62	-22	-16
							Occipital Inf	L	-2.65	-22	-94	-8
							Supp Motor Ar	R	-2.65	18	-14	64
							Fusiform	R	-2.65	26	-6	-40
							Frontal Sup	R	-2.64	18	58	16
							Precentral	L	-2.64	-46	2	40
							Temporal Inf	L	-2.64	-54	-30	-16
							Frontal Sup	R	-2.64	18	58	24
							Temporal Mid	R	-2.64	66	-38	-8
							Calcarine	R	-2.64	10	-94	8
							Occipital Mid	L	-2.64	-30	-86	16
							Front Sup Med	R	-2.64	2	66	24
							Frontal Sup	L	-2.64	-14	58	24
							Front Inf Orb	L	-2.64	-30	26	-24
							Precentral	R	-2.63	58	2	32
							Tempr Pol Sup	L	-2.63	-38	18	-24
							Front Inf Tri	R	-2.63	42	26	8
							Front Mid Orb	R	-2.63	42	50	-8
							Temporal Mid	R	-2.63	66	-30	-8
							Temporal Inf	R	-2.63	58	-30	-24
							Occipital Mid	R	-2.63	34	-94	0
							Precuneus	R	-2.62	18	-62	40
							Temporal Mid	R	-2.62	66	-14	-24
							Cingulum Mid	R	-2.62	18	-38	48
							Frontal Sup	R	-2.62	18	34	40
							Front Inf Tri	R	-2.62	58	18	24
							Precuneus	R	-2.62	18	-54	24
							Precuneus	R	-2.62	10	-78	48
							Pallidum	R	-2.62	18	2	0
							Precuneus	R	-2.61	10	-46	72
							Front Mid	L	-2.61	-22	26	32
							Temporal Sup	L	-2.61	-62	-6	0
							Occipital Sup	R	-2.61	18	-78	24
							Frontal Sup	L	-2.61	-14	58	8
							Paracentr Lob	R	-2.6	10	-38	64
							Temporal Mid	R	-2.6	50	-6	-16
							Cingulum Ant	R	-2.6	2	34	24
							Hippocampus	R	-2.6	18	-30	-8
							Front Inf Tri	R	-2.6	42	10	24
							Occipital Mid	R	-2.6	18	-94	0
							Front Mid	L	-2.6	-46	-6	56
							Tempr Pol Sup	L	-2.6	-38	26	-24
							Front Mid	R	-2.59	34	10	40
							Tempr Pol Sup	R	-2.59	42	10	-24
							Front Inf Orb	R	-2.59	34	18	-24
							Front Sup Med	R	-2.59	2	26	56
							Precentral	R	-2.59	42	-6	56
							Supp Motor Ar	R	-2.59	18	10	64
							Front Mid	R	-2.59	34	10	56
							Front Med Orb	R	-2.59	18	18	-16
							Lingual	R	-2.58	18	-70	0
							Calcarine	R	-2.58	18	-94	-8
							Precuneus	L	-2.58	-14	-78	48
							Caudate	R	-2.58	18	18	0
							Front Sup Med	R	-2.58	10	42	32
							Front Sup Orb	R	-2.58	26	50	-8
							Precentral	L	-2.58	-38	-6	64
							Calcarine	R	-2.58	10	-86	8
							Frontal Sup	R	-2.57	18	50	40
							Postcentral	L	-2.57	-62	-6	24
							Parietal Sup	R	-2.57	26	-70	48
							Tempr Pol Sup	R	-2.57	42	18	-24
							Front Inf Tri	L	-2.57	-38	34	16
							Frontal Sup	L	-2.57	-14	66	24
							Front Mid	L	-2.57	-22	26	40
							Cingulum Mid	R	-2.57	2	-30	40
							Front Mid	R	-2.57	34	10	48
							Cuneus	R	-2.57	10	-94	24
							Occipital Mid	R	-2.56	34	-86	16
							Front Mid	R	-2.56	34	26	56
							Thalamus	L	-2.56	-6	-14	16
							Paracentr Lob	R	-2.56	18	-38	64
							Cingulum Mid	R	-2.56	10	-38	48
							Parietal Sup	R	-2.56	34	-54	64
							Front Sup Med	R	-2.56	10	58	16
							SupraMarginal	L	-2.56	-46	-30	40
							Precentral	R	-2.56	34	-14	56
							Tempr Pol Sup	R	-2.56	50	2	-16
							Precentral	R	-2.55	42	2	48
							Precentral	L	-2.55	-14	-30	64
							Precuneus	R	-2.55	18	-54	64
							Front Sup Med	R	-2.55	10	58	40
							Parietal Sup	R	-2.55	42	-46	56
							Temporal Sup	L	-2.55	-54	-6	-8
							Temporal Mid	L	-2.54	-62	-54	0
							SupraMarginal	R	-2.54	58	-22	24
							Front Mid	L	-2.54	-38	26	48
							Precentral	R	-2.54	34	-14	64
							Parietal Sup	R	-2.54	26	-62	64
							Tempr Pol Sup	L	-2.54	-46	18	-24
							Front Mid	L	-2.54	-22	18	56
							Fusiform	L	-2.54	-38	-30	-16
							Frontal Sup	R	-2.54	26	58	0
							Putamen	R	-2.54	18	10	0
							Precentral	L	-2.54	-14	-30	72
							Front Sup Med	R	-2.53	10	66	8
							Putamen	R	-2.53	26	2	-8
							Occipital Sup	R	-2.53	26	-62	24
							Precentral	L	-2.53	-30	-22	56
							Precentral	R	-2.53	42	-14	56
							Cuneus	R	-2.52	18	-86	32
							Temporal Mid	R	-2.52	58	-38	-8
							Precuneus	R	-2.52	10	-78	40
							Rolandic Oper	L	-2.52	-38	-14	16
							Fusiform	L	-2.52	-30	-30	-24
							Precuneus	R	-2.52	18	-62	56
							Occipital Mid	R	-2.52	26	-86	16
							Cuneus	R	-2.52	10	-86	32
							Frontal Sup	R	-2.52	34	50	0
							Occipital Mid	L	-2.52	-38	-70	24
							Front Mid	L	-2.52	-38	50	8
							SupraMarginal	L	-2.51	-46	-38	32
							Insula	R	-2.51	42	10	-8
							Frontal Sup	L	-2.51	-14	-6	72
							Front Sup Med	R	-2.51	10	66	24
							Front Mid Orb	R	-2.51	50	50	-8
							Insula	L	-2.51	-30	-22	16
							Front Mid Orb	R	-2.51	26	58	-16
							Pallidum	L	-2.51	-22	-6	0
							Temporal Inf	L	-2.51	-46	-46	-8
							Precentral	R	-2.5	50	2	48
							Supp Motor Ar	R	-2.5	18	-6	64
							Front Sup Med	L	-2.5	-6	50	32
							Temporal Mid	R	-2.5	58	-30	0
							Subgenual	R	-2.5	26	10	-16
							Tempr Pol Sup	R	-2.5	34	18	-32
							Precuneus	R	-2.5	18	-46	64
							Occipital Mid	R	-2.5	34	-70	24
							Temporal Inf	R	-2.5	42	-30	-16
							Front Sup Med	R	-2.49	10	58	32
							Postcentral	R	-2.49	58	-6	48
							Temporal Sup	L	-2.49	-62	-14	8
							Hippocampus	L	-2.49	-22	-38	0
							Front Mid	L	-2.49	-38	26	40
							Postcentral	R	-2.48	58	-22	32
							Supp Motor Ar	R	-2.48	2	18	56
							Paracentr Lob	R	-2.48	18	-30	72
							Front Inf Tri	L	-2.48	-30	26	24
							Front Inf Orb	R	-2.48	42	26	-8
							Precentral	L	-2.48	-14	-22	72
							Precentral	R	-2.48	50	10	32
							Tempr Pol Mid	R	-2.48	26	10	-40
							Frontal Sup	R	-2.48	18	34	56
							Front Inf Tri	R	-2.48	42	42	0
							Front Mid	L	-2.48	-30	26	32
							Tempr Pol Mid	R	-2.48	42	18	-32
							Cuneus	R	-2.48	10	-86	40
							Front Mid	L	-2.48	-38	2	64
							Front Inf Tri	R	-2.47	42	34	16
							Thalamus	R	-2.47	10	-22	0
							Precentral	L	-2.47	-38	-14	56
							Thalamus	R	-2.47	18	-14	0
							Parietal Sup	R	-2.47	26	-54	64
							Front Mid	L	-2.47	-30	34	48
							Rolandic Oper	L	-2.47	-54	-6	16
							Precuneus	R	-2.46	18	-46	48
							Putamen	L	-2.46	-30	2	0
							Supp Motor Ar	R	-2.46	2	10	64
							Temporal Mid	L	-2.46	-54	-62	8
							Front Sup Med	L	-2.46	-6	66	16
							Calcarine	R	-2.46	18	-62	8
							Cingulum Ant	R	-2.46	18	34	24
							Fusiform	R	-2.46	26	-78	-8
							Supp Motor Ar	R	-2.46	18	2	64
							Supp Motor Ar	L	-2.45	-6	18	48
							Precuneus	R	-2.45	10	-54	72
							Front Sup Med	R	-2.45	2	58	32
							Precentral	R	-2.45	50	2	40
							Rolandic Oper	L	-2.45	-62	-6	8
							Precuneus	R	-2.44	18	-54	56
							Precentral	R	-2.44	42	2	56
							Temporal Mid	R	-2.44	66	-38	8
							Occipital Sup	R	-2.43	26	-78	32
							Front Mid	R	-2.43	34	26	40
							Front Mid	L	-2.43	-38	18	48
							Rolandic Oper	L	-2.43	-46	-14	16
							Postcentral	L	-2.43	-38	-22	40
							Front Inf Ope	L	-2.43	-54	10	8
							Front Mid	L	-2.43	-22	34	40
							Hippocampus	R	-2.43	26	-30	-8
							Frontal Sup	L	-2.43	-22	34	48
							Frontal Sup	R	-2.42	34	42	40
							Parietal Sup	R	-2.42	26	-70	56
							Front Sup Med	L	-2.42	-6	66	8
							Occipital Mid	L	-2.42	-30	-94	16
							Precentral	L	-2.42	-46	-6	48
							Frontal Sup	R	-2.42	26	34	48
							Occipital Mid	R	-2.42	42	-78	24
							Fusiform	R	-2.42	34	2	-40
							Temporal Sup	L	-2.42	-54	-14	-8
							Front Inf Tri	R	-2.41	50	34	24
							Tempr Pol Sup	L	-2.41	-54	2	0
							Precuneus	R	-2.41	10	-46	64
							Precentral	R	-2.41	50	-6	56
							Front Sup Med	R	-2.41	18	58	0
							Postcentral	L	-2.41	-62	-6	16
							Cingulum Mid	L	-2.41	-14	-30	48
							Paracentr Lob	R	-2.4	18	-38	72
							Postcentral	R	-2.4	18	-38	80
							Front Inf Tri	R	-2.4	50	42	8
							Cingulum Mid	R	-2.4	18	-38	40
							Front Sup Med	L	-2.4	-6	58	40
							Front Inf Orb	R	-2.4	42	50	-16
							Cuneus	R	-2.4	18	-86	16
							Rolandic Oper	L	-2.4	-38	-6	16
							Cingulum Mid	R	-2.4	2	-30	32
							Parietal Inf	R	-2.4	50	-38	48
							Calcarine	R	-2.4	26	-70	8
							Front Inf Tri	R	-2.39	50	34	16
							Temporal Sup	L	-2.39	-62	-14	-8
							Front Inf Ope	R	-2.38	42	2	24
							Front Mid	L	-2.38	-38	26	32
							Front Mid	L	-2.38	-30	26	48
							Precentral	R	-2.38	42	10	40
							Frontal Sup	L	-2.38	-14	66	8
							Occipital Inf	L	-2.38	-30	-94	-8
							Calcarine	L	-2.38	-14	-102	0
							Front Inf Orb	R	-2.37	26	18	-16
							Occipital Mid	R	-2.37	34	-86	8
							Front Sup Med	R	-2.37	2	66	16
							Temporal Sup	L	-2.37	-54	-6	0
							Rolandic Oper	L	-2.37	-62	10	8
							Temporal Mid	R	-2.37	58	-30	-8
							Front Inf Orb	R	-2.37	50	34	-8
							Occipital Mid	R	-2.37	34	-94	16
							Temporal Sup	L	-2.37	-54	-14	0
							Thalamus	R	-2.37	18	-14	16
							Calcarine	R	-2.36	2	-86	0
							Paracentr Lob	L	-2.36	-6	-38	56
							Rolandic Oper	L	-2.36	-54	2	16
							Frontal Sup	L	-2.36	-22	58	0
							Cingulum Mid	L	-2.36	-6	-30	40
							Cingulum Mid	R	-2.36	2	-38	48
							Frontal Sup	L	-2.36	-22	10	56
							Temporal Inf	L	-2.35	-54	-30	-24
							Frontal Sup	R	-2.34	26	18	56
							Postcentral	L	-2.34	-62	-14	16
							Front Mid	L	-2.34	-22	50	0
							Front Sup Med	R	-2.34	2	58	24
							Precuneus	L	-2.34	-22	-46	8
							Front Inf Tri	R	-2.34	50	34	8
							Precentral	L	-2.34	-46	2	48
							Tempr Pol Mid	L	-2.34	-46	10	-32
							Postcentral	L	-2.34	-30	-22	48
							Occipital Mid	L	-2.34	-30	-70	24
							Postcentral	L	-2.34	-62	2	16
							Tempr Pol Sup	R	-2.33	42	26	-24
							Frontal Sup	L	-2.33	-22	26	56
							Precuneus	R	-2.33	18	-54	16
							Front Inf Tri	R	-2.33	50	34	0
							Tempr Pol Sup	L	-2.33	-38	18	-32
							Temporal Mid	L	-2.33	-54	-14	-16
							Front Sup Med	R	-2.33	10	34	40
							Rolandic Oper	L	-2.33	-54	-14	16
							Front Inf Orb	L	-2.32	-46	42	-8
							Front Mid	R	-2.32	26	50	24
							Lingual	R	-2.32	18	-62	0
							Temporal Inf	R	-2.32	50	-6	-40
							Tempr Pol Mid	R	-2.32	34	18	-40
							Cingulum Mid	L	-2.32	-6	26	32
							Angular	R	-2.32	58	-62	24
							Cuneus	R	-2.32	2	-94	16
							Front Sup Med	R	-2.32	2	26	48
							Cingulum Mid	R	-2.32	2	26	32
							Front Inf Orb	L	-2.32	-38	42	-8
							Front Mid	R	-2.31	42	10	56
							SupraMarginal	L	-2.31	-54	-46	24
							Precuneus	R	-2.31	10	-46	56
							Temporal Sup	L	-2.31	-46	-6	-8
							Tempr Pol Sup	R	-2.31	42	26	-32
							Insula	L	-2.31	-46	2	0
							Precuneus	R	-2.3	10	-70	32
							Heschl	L	-2.3	-38	-22	8
							Cingulum Mid	R	-2.3	10	-38	40
							Calcarine	L	-2.3	-6	-86	0
							Occipital Mid	L	-2.3	-38	-78	32
							Thalamus	L	-2.3	-14	-30	8
							Precentral	L	-2.29	-38	-22	64
							Postcentral	R	-2.29	50	-38	56
							Cuneus	R	-2.29	10	-70	24
							Parietal Inf	R	-2.29	58	-30	48
							Occipital Inf	R	-2.29	18	-102	-8
							Front Sup Med	R	-2.29	10	50	40
							Occipital Mid	R	-2.29	42	-86	16
							Supp Motor Ar	L	-2.29	-6	10	56
							Precuneus	L	-2.29	-6	-46	8
							Lingual	R	-2.29	26	-70	-8
							Frontal Sup	R	-2.29	26	66	0
							Parietal Inf	R	-2.28	34	-78	48
							Front Sup Med	R	-2.28	2	50	40
							Parietal Inf	R	-2.28	58	-38	40
							Angular	R	-2.28	42	-62	24
							Parietal Inf	R	-2.28	42	-46	48
							Temporal Mid	R	-2.28	66	-14	-16
							Frontal Sup	R	-2.28	18	34	32
							Precuneus	L	-2.28	-6	-46	64
							Caudate	R	-2.28	18	18	-8
							Rolandic Oper	L	-2.28	-46	-6	16
							Tempr Pol Mid	R	-2.27	42	18	-40
							Lingual	L	-2.27	-14	-46	0
							Precentral	R	-2.27	58	2	40
							SupraMarginal	L	-2.27	-62	-46	24
							Calcarine	R	-2.27	10	-86	0
							Parietal Inf	R	-2.27	58	-46	40
							Precentral	L	-2.26	-30	-14	72
							Temporal Sup	L	-2.26	-54	-14	8

## Sheet: R_t2
Max							Min	FDR-corrected threshold for p-value = .001
ROI	Hemisphere	t-val		MNI coordinates			ROI	Hemisphere	t-val		MNI coordinates
			x	y	x					y	y	z
							Temporal Mid	R	4.41	58	-14	-16
							Temporal Sup	R	4.31	50	-6	-8
							Insula	R	4.29	42	-6	-8
							Temporal Mid	R	4.27	66	-14	-16
							Insula	R	4.25	42	2	-8
							Paracentr Lob	R	4.2	2	-22	72
							Supp Motor Ar	R	4.18	2	-14	72
							Insula	R	4.17	50	2	0
							Insula	R	4.16	50	-6	0
							Temporal Sup	R	4.15	58	-6	0
							Supp Motor Ar	R	4.13	2	-22	64
							Rolandic Oper	R	4.11	58	2	8
							Insula	R	4.1	42	2	0
							Supp Motor Ar	R	4.08	2	-14	64
							Cingulum Mid	L	4.01	-6	-22	32
							Cingulum Mid	L	4	-6	-38	32
							Temporal Sup	R	3.98	58	-6	-8
							Supp Motor Ar	R	3.95	2	-22	56
							Cingulum Mid	L	3.93	-6	-30	32
							Rolandic Oper	R	3.92	50	2	8
							Temporal Sup	R	3.89	50	2	-8
							Cingulum Mid	L	3.88	-6	-38	40
							Lingual	L	3.86	-6	-38	-8
							Cingulum Mid	L	3.85	-6	-22	40
							Temporal Mid	R	3.84	66	-22	-16
							Supp Motor Ar	L	3.82	-6	-22	64
							Cingulum Mid	L	3.79	-6	-30	40
							Rolandic Oper	R	3.79	58	-6	8
							Temporal Mid	R	3.76	58	-6	-16
							Temporal Sup	R	3.76	58	2	0
							Temporal Mid	R	3.74	58	-14	-8
							Temporal Sup	R	3.74	66	-6	0
							Temporal Mid	R	3.74	50	-6	-16
							Cingulum Mid	R	3.72	2	-30	32
							Temporal Mid	R	3.71	58	-22	-16
							Temporal Mid	R	3.7	66	-6	-8
							Cingulum Mid	L	3.68	-6	-38	48
							Rolandic Oper	R	3.67	50	-6	8
							Cingulum Mid	R	3.67	2	-30	40
							Cingulum Mid	R	3.66	2	-22	48
							Temporal Mid	R	3.66	66	-14	-8
							Cingulum Mid	R	3.66	2	-22	40
							Parietal Inf	R	3.64	58	-38	40
							Supp Motor Ar	R	3.64	2	-14	56
							Cingulum Mid	R	3.64	2	-22	32
							Cingulum Mid	L	3.61	-6	-14	32
							Cingulum Mid	L	3.6	-6	-30	48
							Cingulum Mid	R	3.59	2	-30	48
							Supp Motor Ar	L	3.58	-6	-22	56
							Subgenual	R	3.58	2	10	-8
							Supp Motor Ar	R	3.57	2	-30	56
							Insula	R	3.56	42	-6	0
							Putamen	R	3.56	34	-6	0
							Temporal Mid	R	3.55	50	-14	-16
							Insula	R	3.53	42	2	8
							Supp Motor Ar	L	3.53	-6	-22	48
							Supp Motor Ar	R	3.52	2	-6	56
							Supp Motor Ar	L	3.51	-6	-14	64
							Paracentr Lob	R	3.49	10	-14	72
							Paracentr Lob	L	3.46	-6	-22	72
							Cingulum Mid	L	3.46	-6	-14	40
							Parietal Inf	R	3.45	50	-38	40
							Paracentr Lob	R	3.42	2	-30	72
							Tempr Pol Sup	R	3.42	50	2	-16
							Cingulum Mid	R	3.42	2	-14	48
							Paracentr Lob	R	3.41	2	-30	64
							Supp Motor Ar	R	3.39	2	-6	72

## Sheet: R_t3
Max	FDR-corrected threshold for p-value = .008						Min	FDR-corrected threshold for p-value = .01
ROI	Hemisphere	t-val		MNI coordinates			ROI	Hemisphere	t-val		MNI coordinates
			x	y	x					y	y	z
Cingulum Ant	R	-6.14	2	34	-8		Cingulum Mid	L	5.5	-6	-30	40
Cingulum Ant	R	-6.14	10	34	0		Cingulum Mid	R	5.47	2	-38	32
Cingulum Ant	R	-6.12	2	34	0		Cingulum Mid	R	5.44	2	-30	32
Cingulum Ant	R	-6.07	10	34	-8		Cingulum Mid	L	5.36	-6	-38	32
Cingulum Ant	R	-5.96	2	26	-8		Cingulum Mid	R	5.33	2	-22	32
Front Med Orb	R	-5.86	2	34	-16		Cingulum Mid	L	5.29	-6	-30	32
Cingulum Ant	R	-5.69	10	26	-8		Cingulum Mid	R	5.28	2	-30	40
Cingulum Ant	L	-5.56	-6	34	0		Cingulum Mid	R	5.27	2	-22	40
Front Med Orb	R	-5.55	2	26	-16		Cingulum Mid	R	5.18	2	-38	40
Temporal Inf	R	-5.53	50	-22	-24		Cingulum Mid	L	5.15	-6	-30	48
Temporal Inf	R	-5.49	50	-22	-32		Cingulum Mid	L	5.13	-6	-38	40
Front Med Orb	R	-5.43	2	26	-24		Cingulum Mid	R	5.11	2	-46	32
Front Med Orb	R	-5.42	10	34	-16		Cingulum Post	R	4.98	2	-46	24
Temporal Inf	R	-5.41	42	-22	-24		Cingulum Mid	R	4.97	10	-30	32
Cingulum Ant	R	-5.36	10	26	16		Thalamus	L	4.96	-6	-6	0
Cingulum Ant	L	-5.32	-6	34	-8		Cingulum Mid	R	4.94	10	-30	40
Subgenual	R	-5.31	2	18	-16		Cingulum Mid	L	4.92	-6	-46	32
Caudate	R	-5.31	18	18	16		Cingulum Mid	R	4.9	2	-22	48
Subgenual	R	-5.16	2	18	-8		Cingulum Mid	R	4.89	2	-30	48
Temporal Mid	R	-5.16	66	-6	-24		Precuneus	R	4.86	2	-46	40
ParaHippocamp	R	-5.14	34	-22	-24		Caudate	L	4.84	-6	10	0
Front Med Orb	R	-5.14	10	26	-16		Cingulum Mid	L	4.83	-6	-22	40
Temporal Inf	R	-5.12	50	-14	-32		Cingulum Post	L	4.8	-6	-46	24
Front Inf Tri	R	-5.1	58	26	0		Cingulum Mid	R	4.77	10	-22	32
Temporal Inf	R	-5.09	42	-14	-32		Precuneus	L	4.76	-6	-46	40
Cingulum Ant	R	-5.07	10	34	16		Cingulum Mid	R	4.76	10	-22	40
Cingulum Ant	L	-5.06	-6	34	8		Cingulum Mid	R	4.76	10	-38	40
Front Med Orb	R	-5.03	2	34	-24		Cingulum Mid	R	4.72	2	-14	32
Front Inf Tri	R	-5.02	50	26	0		Lingual	L	4.7	-6	-38	-8
Fusiform	R	-5.02	42	-14	-24		Cingulum Mid	R	4.67	10	-30	48
Cingulum Ant	R	-5	2	26	16		Cingulum Mid	L	4.66	-6	-22	32
Cingulum Ant	R	-4.99	2	42	0		Cingulum Mid	R	4.66	2	-14	40
Cingulum Ant	R	-4.97	2	34	16		Cingulum Post	R	4.64	10	-38	32
Caudate	R	-4.94	10	18	8		Cingulum Mid	R	4.64	10	-22	48
Caudate	R	-4.92	18	10	16		Caudate	L	4.61	-6	2	8
Cingulum Ant	L	-4.92	-6	42	0		Paracentr Lob	R	4.61	10	-22	56
Ventr Med PFC	R	-4.92	2	42	-8		Paracentr Lob	R	4.57	10	-22	64
Front Inf Tri	R	-4.9	58	18	0		Supp Motor Ar	R	4.56	2	-22	56
Cingulum Ant	L	-4.89	-6	26	16		Cingulum Mid	L	4.56	-6	-38	48
Temporal Mid	R	-4.85	58	2	-24		Subgenual	R	4.55	2	10	-8
Front Med Orb	L	-4.84	-6	26	-16		Subgenual	R	4.54	2	18	-8
Caudate	R	-4.83	18	18	8		Caudate	L	4.53	-6	10	8
Fusiform	R	-4.8	34	-22	-32		Precuneus	R	4.53	2	-54	24
Front Med Orb	L	-4.79	-6	34	-16		Cingulum Mid	R	4.5	2	-38	48
Fusiform	R	-4.77	34	-14	-32		Cingulum Mid	R	4.5	2	-6	32
Fusiform	R	-4.77	34	-14	-24		Caudate	L	4.49	-6	18	0
Front Inf Tri	R	-4.77	58	26	8		Cingulum Mid	R	4.49	2	-14	48
Temporal Mid	R	-4.74	50	-14	-24		Front Med Orb	R	4.49	2	26	-16
Hippocampus	R	-4.74	34	-22	-16		Precuneus	L	4.48	-6	-46	16
Front Med Orb	L	-4.73	-6	26	-24		Cingulum Mid	R	4.48	18	-38	40
Front Inf Orb	R	-4.72	50	18	-8		Cingulum Mid	R	4.47	2	-54	32
Ventr Med PFC	R	-4.72	10	42	-8		Cingulum Mid	R	4.47	10	-14	32
Caudate	R	-4.71	10	18	0		Cingulum Mid	R	4.45	18	-30	40
Ventr Med PFC	L	-4.69	-6	42	-8		Caudate	L	4.45	-6	10	-8
Front Med Orb	R	-4.68	10	34	-24		Paracentr Lob	R	4.44	10	-30	56
Front Med Orb	L	-4.66	-6	18	-24		Supp Motor Ar	L	4.42	-6	-22	48
Cingulum Ant	R	-4.66	10	42	0		Cingulum Mid	R	4.41	10	-6	48
Temporal Mid	R	-4.64	58	-6	-24		Paracentr Lob	L	4.4	-6	-30	56
Front Med Orb	R	-4.59	10	26	-24		Supp Motor Ar	R	4.39	2	-30	56
Front Mid	R	-4.59	34	10	40		Supp Motor Ar	R	4.37	10	-14	48
Front Inf Orb	R	-4.57	50	26	-8		Cingulum Mid	R	4.37	2	-6	40
Front Mid	R	-4.56	34	10	32		Cingulum Mid	R	4.37	10	-14	40
Front Inf Tri	R	-4.55	50	18	0		Supp Motor Ar	R	4.34	10	2	48
Caudate	R	-4.54	18	26	0		Cingulum Mid	R	4.34	18	-30	48
Front Med Orb	R	-4.52	10	42	-16		Precuneus	L	4.33	-6	-54	16
Front Med Orb	L	-4.51	-6	18	-16		Supp Motor Ar	R	4.33	10	-14	56
Front Inf Tri	R	-4.51	50	26	8		Cingulum Mid	L	4.33	-14	-30	48
Caudate	R	-4.5	18	2	24		Precuneus	R	4.29	10	-46	40
Temporal Inf	R	-4.49	58	-22	-24		Supp Motor Ar	R	4.27	2	-22	64
Temporal Inf	R	-4.45	42	-6	-32		Cingulum Mid	R	4.27	2	2	32
Temporal Inf	R	-4.44	50	-6	-40		Supp Motor Ar	R	4.26	2	-14	56
Temporal Inf	R	-4.44	58	-22	-32		Precuneus	R	4.24	2	-54	40
Caudate	R	-4.41	10	18	-8		Cingulum Mid	R	4.24	10	-38	48
Fusiform	R	-4.4	42	-6	-40		Precuneus	L	4.23	-6	-54	24
Front Med Orb	R	-4.38	2	42	-16		Precuneus	R	4.22	2	-46	48
Temporal Inf	R	-4.36	50	-6	-32		Cingulum Mid	R	4.22	10	2	40
Front Med Orb	L	-4.32	-6	34	-24		Cingulum Ant	R	4.21	2	10	24
Temporal Mid	R	-4.32	58	-14	-24		Cingulum Ant	R	4.2	2	26	-8
Cingulum Ant	R	-4.3	10	26	24		Precuneus	L	4.2	-6	-54	32
Fusiform	R	-4.29	34	-6	-32		Paracentr Lob	R	4.19	10	-22	72
Hippocampus	R	-4.28	26	-22	-16		Precuneus	L	4.18	-6	-46	48
ParaHippocamp	R	-4.28	26	-22	-24		Cingulum Post	R	4.18	10	-46	32
Front Inf Tri	R	-4.27	58	34	0		Cingulum Mid	R	4.17	10	-6	40
Cingulum Ant	R	-4.27	2	42	8		Supp Motor Ar	R	4.17	2	-6	48
Front Med Orb	R	-4.23	10	18	-24		Front Med Orb	R	4.16	2	26	-24
Front Med Orb	R	-4.23	10	42	-24		Cingulum Ant	R	4.15	2	26	16
Subgenual	R	-4.22	10	18	-16		Cingulum Mid	R	4.13	18	-38	48
Cingulum Ant	R	-4.2	10	34	24		Insula	R	4.13	42	2	0
Precentral	R	-4.19	42	-6	48		Supp Motor Ar	R	4.13	10	-14	64
Hippocampus	R	-4.19	26	-14	-24		Supp Motor Ar	R	4.13	10	-6	56
Front Inf Tri	R	-4.19	42	26	0		Cingulum Mid	R	4.13	10	-6	32
Subgenual	R	-4.17	2	10	-8		Caudate	L	4.12	-6	18	-8
Cingulum Ant	L	-4.16	-6	42	8		Cingulum Mid	R	4.12	2	2	40
Hippocampus	R	-4.15	34	-14	-16		Supp Motor Ar	R	4.11	10	2	56
Front Inf Tri	L	-4.15	-54	26	0		Supp Motor Ar	R	4.08	2	2	48
Fusiform	R	-4.15	34	-30	-24		Caudate	R	4.08	10	18	8
Fusiform	R	-4.13	34	-6	-40		Precuneus	R	4.07	10	-46	48
Front Inf Orb	L	-4.13	-46	18	-8		Precuneus	L	4.06	-6	-54	40
Temporal Mid	L	-4.12	-62	2	-24		Cingulum Mid	L	4.06	-6	-14	40
Caudate	L	-4.12	-6	18	-8		Thalamus	L	4.05	-6	-14	0
Front Inf Tri	R	-4.11	50	34	0		Caudate	R	4.05	10	18	0
Cingulum Ant	L	-4.07	-6	34	16		Subgenual	L	4.05	-6	10	-16
Cingulum Ant	L	-4.06	-6	26	24		Subgenual	R	4.04	2	18	-16
Caudate	L	-4.05	-14	18	16		Cingulum Mid	R	4.02	10	10	40
Tempr Pol Sup	R	-4.04	58	10	-16		Precuneus	L	4.02	-14	-54	16
Cingulum Ant	R	-4.02	10	18	24		Thalamus	L	4.02	-6	-6	8
Caudate	R	-4.01	10	10	8		Caudate	R	4.01	10	10	0
ParaHippocamp	R	-4.01	34	-30	-16		Insula	R	3.99	50	2	0
Temporal Inf	R	-3.99	50	-30	-24		Supp Motor Ar	R	3.99	2	-14	64
Tempr Pol Mid	R	-3.99	58	10	-24		Cingulum Mid	L	3.99	-6	-14	32
ParaHippocamp	R	-3.99	26	-14	-32		Cingulum Mid	R	3.98	10	2	32
Caudate	L	-3.98	-6	18	0		Cingulum Ant	R	3.97	10	26	-8
Front Inf Orb	R	-3.98	50	34	-8		Paracentr Lob	R	3.96	10	-30	64
Caudate	R	-3.97	18	2	16		Front Med Orb	L	3.94	-6	18	-16
Temporal Mid	R	-3.97	50	-22	-16		Caudate	R	3.94	10	18	-8
Temporal Inf	R	-3.96	42	-30	-24		Paracentr Lob	R	3.93	2	-22	72
Front Inf Orb	L	-3.96	-46	26	-8		Subgenual	R	3.93	10	10	-16
Front Inf Ope	L	-3.95	-54	18	0		Supp Motor Ar	R	3.92	2	-6	56
Fusiform	R	-3.95	26	-6	-40		Supp Motor Ar	R	3.92	2	2	56
Front Inf Tri	R	-3.95	58	18	8		Parietal Inf	R	3.92	42	-38	40
Temporal Mid	R	-3.94	50	-6	-24		Supp Motor Ar	L	3.91	-6	-22	56
Front Inf Tri	R	-3.94	42	26	8		Supp Motor Ar	R	3.9	2	10	48
ParaHippocamp	R	-3.92	26	-30	-16		Parietal Inf	R	3.9	34	-38	40
Subgenual	L	-3.92	-6	10	-16		Temporal Sup	R	3.9	58	-6	-8
Front Med Orb	R	-3.91	18	34	-16		Supp Motor Ar	R	3.89	10	10	48
Front Inf Tri	R	-3.91	50	18	8		Caudate	R	3.89	10	10	-8
Front Med Orb	R	-3.91	2	42	-24		Cingulum Mid	L	3.87	-6	-6	32
Hippocampus	R	-3.91	26	-14	-16		Paracentr Lob	R	3.87	10	-14	72
Front Med Orb	L	-3.9	-6	42	-16		Supp Motor Ar	R	3.85	2	-14	72
Caudate	R	-3.9	18	-6	24		Caudate	R	3.84	10	10	8
Tempr Pol Sup	L	-3.9	-54	10	-8		Supp Motor Ar	R	3.84	2	10	56
Caudate	L	-3.9	-14	26	0		Precentral	R	3.83	42	2	40
Caudate	R	-3.9	18	10	8		Precuneus	L	3.82	-6	-46	8
Temporal Inf	L	-3.89	-46	-14	-32		Insula	R	3.81	50	-6	0
ParaHippocamp	R	-3.89	18	-30	-16		Cingulum Mid	R	3.81	2	10	32
Tempr Pol Sup	L	-3.86	-54	10	-16		Insula	R	3.8	42	-6	0
Temporal Inf	R	-3.86	58	-6	-32		Insula	R	3.8	42	2	-8
Hippocampus	R	-3.85	26	-6	-24		Cingulum Mid	R	3.8	2	10	40
Front Inf Ope	L	-3.83	-46	18	0		Cingulum Ant	R	3.79	2	34	0
ParaHippocamp	R	-3.83	26	-6	-32		Paracentr Lob	L	3.77	-6	-38	56
Fusiform	R	-3.83	26	2	-40		Front Med Orb	R	3.76	10	26	-16
Temporal Mid	R	-3.82	58	2	-32		Precuneus	R	3.76	10	-38	56
Insula	R	-3.82	42	18	0		Cingulum Mid	L	3.75	-6	-6	40
Front Inf Tri	R	-3.8	58	34	8		Calcarine	L	3.74	-6	-62	16
Insula	L	-3.79	-46	10	-8		Cingulum Ant	R	3.74	2	18	24
Temporal Inf	L	-3.78	-46	-6	-32		Cingulum Mid	R	3.74	10	10	32
Precentral	R	-3.76	42	2	40		Temporal Sup	R	3.73	50	-6	-8
Front Mid	R	-3.76	34	18	32		Precuneus	R	3.72	2	-38	56
Precentral	R	-3.72	42	2	32		Cingulum Post	R	3.71	10	-46	24
Front Inf Tri	L	-3.71	-54	26	8		Paracentr Lob	R	3.71	2	-30	64
Temporal Inf	R	-3.71	58	-14	-32		Cingulum Mid	L	3.7	-6	-14	48
Front Sup Orb	R	-3.71	18	42	-16		Cingulum Ant	L	3.69	-6	26	16
Front Inf Tri	L	-3.69	-46	26	0		Parietal Inf	R	3.68	58	-46	48
Precentral	R	-3.68	42	-6	40		Temporal Sup	R	3.68	58	2	0
Front Inf Tri	L	-3.67	-38	26	0		Cingulum Post	R	3.68	10	-54	32
Rolandic Oper	R	-3.67	58	10	0		Precuneus	L	3.67	-14	-54	24
Cingulum Ant	R	-3.66	2	34	24		Temporal Sup	R	3.66	58	-6	0
Front Inf Ope	R	-3.66	50	10	0		Cingulum Mid	R	3.66	2	18	40
Caudate	L	-3.66	-14	10	24		Putamen	R	3.64	34	-6	0
Cingulum Ant	L	-3.65	-6	18	24		Precuneus	R	3.63	10	-54	40
Tempr Pol Sup	R	-3.63	50	18	-16		Supp Motor Ar	R	3.63	10	10	56
ParaHippocamp	R	-3.63	18	-6	-24		Precuneus	L	3.63	-6	-54	8
Subgenual	R	-3.62	10	10	-16		Front Inf Tri	R	3.61	42	34	8
Cingulum Ant	R	-3.61	2	42	16		Insula	R	3.61	42	10	-8
Precentral	R	-3.61	42	2	48		Parietal Inf	R	3.61	42	-46	40
Temporal Mid	R	-3.6	50	2	-24		Precuneus	R	3.6	18	-38	56
Thalamus	L	-3.6	-6	-30	8		Front Med Orb	R	3.59	2	34	-16
Front Sup Orb	L	-3.59	-6	42	-24		Supp Motor Ar	R	3.59	2	10	64
Caudate	R	-3.59	18	18	0		Insula	R	3.58	42	-6	-8
Front Inf Orb	R	-3.58	42	26	-8		Precuneus	R	3.57	18	-46	40
Insula	R	-3.58	42	18	8		Paracentr Lob	R	3.57	18	-22	64
Insula	R	-3.57	50	10	-8		Cingulum Ant	L	3.57	-6	18	24
Temporal Inf	R	-3.57	58	-30	-24		Front Sup Med	L	3.56	-6	26	56
Front Mid Orb	R	-3.56	34	50	-8		Supp Motor Ar	R	3.56	2	18	48
Precentral	R	-3.55	42	2	56		Insula	L	3.56	-38	-6	-8
Front Mid	R	-3.54	34	18	40		Precuneus	R	3.56	2	-54	48
Cingulum Ant	L	-3.54	-6	50	8		Rolandic Oper	R	3.55	50	2	8
Temporal Mid	R	-3.53	58	2	-16		Front Sup Med	L	3.55	-6	26	48
Front Mid	R	-3.53	34	18	48		Supp Motor Ar	R	3.55	10	-6	64
Postcentral	R	-3.52	42	-14	40		Front Med Orb	L	3.54	-6	18	-24
Cingulum Ant	R	-3.52	2	26	24		Insula	R	3.54	42	10	0
Precentral	L	-3.52	-30	2	32		Insula	R	3.54	42	18	-8
Temporal Mid	R	-3.52	66	-14	-24		Lingual	L	3.54	-6	-62	8
Front Mid	L	-3.51	-22	10	48		Insula	R	3.53	42	2	8
Caudate	L	-3.51	-6	10	-8		Cingulum Ant	R	3.53	2	34	-8
Tempr Pol Mid	L	-3.51	-54	2	-16		Front Med Orb	R	3.53	2	34	-24
Temporal Inf	L	-3.49	-38	-6	-32		Parietal Inf	R	3.53	50	-38	40
Front Inf Tri	R	-3.49	58	26	16		Calcarine	L	3.52	-14	-62	16
Front Sup Orb	L	-3.49	-14	42	-16		Precuneus	L	3.52	-6	-54	48
Front Mid	L	-3.48	-30	10	48		Precentral	R	3.51	42	2	48
Front Sup Orb	L	-3.48	-14	34	-16		Paracentr Lob	L	3.5	-6	-30	64
Cingulum Ant	R	-3.48	10	42	8		Precuneus	L	3.5	-22	-54	24
Temporal Mid	L	-3.47	-62	-6	-24		Temporal Mid	R	3.5	66	-6	-8
Fusiform	R	-3.46	26	-30	-24		Rolandic Oper	R	3.5	58	2	8
Cingulum Post	L	-3.46	-6	-38	8		Cingulum Mid	R	3.49	2	18	32
ParaHippocamp	R	-3.46	26	2	-32		Postcentral	R	3.48	34	-30	48
Hippocampus	R	-3.46	18	-30	-8		Calcarine	R	3.48	2	-62	16
Front Mid	R	-3.45	34	10	48		Front Inf Ope	R	3.47	50	10	0
Precentral	R	-3.45	34	2	48		Postcentral	R	3.47	42	-30	48
Temporal Inf	L	-3.43	-54	-14	-32		Supp Motor Ar	R	3.47	2	2	64
Temporal Mid	L	-3.42	-62	2	-16		Caudate	L	3.47	-14	-14	24
Cingulum Ant	R	-3.42	18	34	24		Precuneus	R	3.46	10	-54	24
Cingulum Ant	L	-3.42	-6	34	24		Cingulum Post	L	3.45	-6	-38	8
Fusiform	R	-3.41	34	2	-40		Precuneus	R	3.45	10	-46	56
Precentral	R	-3.4	34	-6	48		Front Med Orb	L	3.45	-6	26	-16
Caudate	L	-3.4	-14	18	8		Precuneus	R	3.45	2	-46	56
Insula	R	-3.4	34	26	8		Precuneus	R	3.45	18	-46	48
Front Sup Orb	L	-3.39	-14	34	-24		Precentral	R	3.44	42	-6	40
Temporal Mid	L	-3.38	-46	2	-32		Subgenual	R	3.43	10	18	-16
Front Sup Med	L	-3.38	-6	50	0		Precuneus	R	3.42	10	-46	8
Cingulum Ant	R	-3.37	2	18	24		Putamen	R	3.42	34	2	0
Precuneus	L	-3.37	-6	-46	72		Subgenual	L	3.41	-14	10	-16
Front Mid Orb	R	-3.37	34	42	-8		Front Sup Med	R	3.41	2	34	48
Temporal Sup	R	-3.36	58	-38	16		Cingulum Mid	L	3.4	-6	18	32
Hippocampus	R	-3.36	34	-6	-16		Supp Motor Ar	R	3.39	18	2	48
Temporal Inf	L	-3.36	-54	-6	-32		Paracentr Lob	R	3.39	10	-38	64
Temporal Mid	L	-3.34	-54	2	-32		Front Sup Med	R	3.39	2	26	48
Temporal Inf	L	-3.34	-38	2	-40		Cingulum Mid	L	3.38	-6	18	40
Insula	L	-3.34	-30	26	0		Temporal Sup	R	3.38	66	-6	0
Postcentral	L	-3.32	-6	-54	72		Thalamus	L	3.38	-6	-14	16
Front Inf Tri	R	-3.31	50	34	8		ParaHippocamp	L	3.38	-14	-30	-16
Front Inf Tri	R	-3.31	34	34	0		Precentral	R	3.38	50	2	40
Amygdala	R	-3.3	26	-6	-16		Hippocampus	L	3.37	-14	-6	-16
Front Sup Orb	L	-3.3	-14	26	-16		Cingulum Ant	R	3.37	10	34	-8
Temporal Mid	L	-3.3	-54	2	-24		Parietal Inf	R	3.37	34	-46	40
Front Mid	R	-3.3	34	26	32		Cingulum Ant	R	3.37	10	34	0
Front Inf Orb	L	-3.29	-38	26	-8		ParaHippocamp	L	3.37	-14	2	-24
Front Sup Orb	R	-3.29	18	34	-24		Front Med Orb	R	3.36	10	34	-16
Front Mid	R	-3.29	42	10	48		Calcarine	L	3.36	-14	-54	8
Fusiform	L	-3.28	-38	-14	-24		Supp Motor Ar	L	3.36	-6	-22	64
Temporal Inf	R	-3.28	42	-30	-16		Temporal Mid	L	3.36	-54	-6	-16
Ventr Med PFC	L	-3.28	-6	50	-8		Supp Motor Ar	L	3.36	-6	-6	48
Insula	L	-3.28	-30	26	8		Temporal Sup	L	3.36	-46	-6	-8
Precentral	R	-3.28	42	10	40		Cingulum Mid	L	3.35	-6	2	40
Tempr Pol Mid	L	-3.28	-22	10	-40		Cingulum Mid	R	3.35	18	-46	32
Temporal Inf	L	-3.27	-46	2	-40		Temporal Sup	R	3.34	50	2	-8
Temporal Inf	L	-3.27	-46	-6	-40		Front Inf Tri	R	3.33	50	34	8
Cingulum Ant	R	-3.26	2	10	24		Parietal Inf	R	3.33	50	-38	48
Front Inf Tri	R	-3.26	42	34	0		Angular	L	3.33	-38	-62	24
Precentral	L	-3.26	-30	2	48		Caudate	R	3.32	10	2	8
Front Inf Tri	R	-3.25	50	26	16		Front Inf Ope	R	3.32	58	10	8
Front Inf Tri	L	-3.25	-46	26	8		Precuneus	R	3.31	2	-62	24
Precuneus	R	-3.25	2	-46	72		Cingulum Ant	L	3.31	-6	34	0
Front Sup Orb	L	-3.25	-14	26	-24		Supp Motor Ar	R	3.31	10	2	64
Front Mid Orb	R	-3.24	42	42	-8		Parietal Inf	R	3.31	42	-38	48
Front Mid Orb	R	-3.24	42	50	-8		Paracentr Lob	R	3.3	18	-30	64
Precentral	L	-3.23	-38	2	40		Frontal Sup	R	3.29	18	10	48
Front Inf Orb	L	-3.23	-30	34	-8		Postcentral	R	3.29	58	-6	40
Tempr Pol Mid	L	-3.22	-38	2	-32		Supp Motor Ar	L	3.28	-6	2	48
Temporal Inf	R	-3.22	66	-30	-24		Insula	L	3.28	-46	2	0
Tempr Pol Sup	R	-3.22	58	10	-8		Cingulum Ant	L	3.28	-6	34	8
Front Inf Orb	R	-3.22	26	34	-8		Front Inf Tri	R	3.27	50	34	16
Temporal Mid	R	-3.21	66	-6	-16		Thalamus	R	3.27	10	-22	0
Frontal Sup	L	-3.2	-14	50	0		Front Inf Tri	R	3.27	42	34	16
Front Inf Ope	L	-3.2	-30	10	32		Parietal Inf	R	3.26	58	-38	48
SupraMarginal	L	-3.19	-62	-30	32		Supp Motor Ar	R	3.26	10	10	64
Front Inf Tri	R	-3.18	42	42	0		Putamen	L	3.26	-14	10	-8
Front Inf Tri	L	-3.18	-54	34	0		Precentral	R	3.26	50	-6	40
Hippocampus	R	-3.17	18	-6	-16		Postcentral	R	3.25	34	-38	48
Temporal Sup	L	-3.17	-62	-22	16		Caudate	L	3.25	-14	-6	24
Temporal Inf	L	-3.17	-62	-14	-32		Cingulum Mid	L	3.24	-6	26	40
Front Mid	R	-3.16	26	18	40		Front Sup Med	R	3.24	2	26	56
ParaHippocamp	R	-3.16	18	2	-24		Insula	L	3.24	-38	2	0
Precentral	R	-3.16	42	10	32		Tempr Pol Sup	L	3.24	-46	2	-8
Temporal Mid	R	-3.16	58	-22	-16		Paracentr Lob	R	3.23	10	-30	72
Front Inf Tri	R	-3.15	58	26	24		Supp Motor Ar	R	3.23	10	18	48
Hippocampus	R	-3.15	26	-30	-8		Angular	L	3.22	-38	-54	24
Tempr Pol Sup	R	-3.15	50	10	-16		Cingulum Post	R	3.22	10	-46	16
Front Mid	L	-3.15	-30	18	48		Amygdala	L	3.22	-14	2	-16
Temporal Inf	R	-3.15	42	2	-40		Front Inf Orb	R	3.21	42	26	-8
Temporal Inf	L	-3.14	-54	-6	-40		Supp Motor Ar	L	3.2	-6	-14	56
Front Inf Tri	L	-3.14	-46	34	0		Precuneus	R	3.2	10	-54	48
Postcentral	R	-3.14	50	-14	40		Precentral	R	3.19	34	2	48
Front Med Orb	R	-3.13	18	26	-16		Front Med Orb	R	3.18	10	26	-24
Caudate	L	-3.12	-6	10	0		ParaHippocamp	L	3.18	-14	-38	-8
Temporal Inf	R	-3.12	42	2	-32		Rolandic Oper	R	3.17	58	10	0
Insula	R	-3.12	34	18	8		Insula	R	3.17	50	10	-8
Fusiform	L	-3.11	-38	-14	-32		Parietal Inf	R	3.17	50	-46	48
Frontal Sup	L	-3.11	-22	18	40		Precuneus	R	3.16	18	-46	56
Temporal Mid	R	-3.11	50	2	-32		Supp Motor Ar	L	3.16	-6	18	48
Caudate	R	-3.1	10	10	0		Cingulum Ant	L	3.16	-6	34	-8
SupraMarginal	L	-3.1	-62	-30	24		Supp Motor Ar	R	3.15	2	2	72
Insula	R	-3.1	34	10	16		Precentral	R	3.15	50	-6	48
Front Mid	R	-3.1	34	26	40		Precuneus	L	3.15	-6	-46	56
Front Inf Orb	R	-3.1	50	42	-8		Thalamus	R	3.15	2	-14	8
Front Inf Orb	R	-3.09	42	34	-8		Parietal Inf	R	3.14	50	-46	40
Front Inf Ope	L	-3.08	-54	18	8		Rolandic Oper	L	3.14	-46	2	8
Frontal Sup	R	-3.07	34	50	0		Front Mid	R	3.13	34	10	40
Parietal Sup	R	-3.07	34	-70	56		Front Med Orb	L	3.13	-14	18	-16
Insula	R	-3.06	42	10	0		Paracentr Lob	R	3.12	2	-30	72
Front Sup Med	R	-3.05	2	50	0		Front Inf Ope	R	3.11	50	10	8
Putamen	R	-3.05	26	10	8		Rolandic Oper	L	3.11	-54	2	8
Front Inf Orb	L	-3.04	-22	34	-8		Front Sup Med	R	3.11	10	18	40
Temporal Sup	R	-3.04	50	-38	16		Precuneus	L	3.11	-6	-62	24
Caudate	L	-3.04	-14	10	16		Lingual	L	3.1	-6	-62	0
Caudate	R	-3.04	10	10	-8		Lingual	R	3.1	18	-46	-8
Tempr Pol Sup	L	-3.04	-46	10	-16		Front Med Orb	L	3.09	-6	26	-24
Precentral	R	-3.02	50	-6	48		Caudate	R	3.09	18	2	24
SupraMarginal	R	-3.02	66	-30	24		Cingulum Ant	R	3.08	10	26	16
Front Inf Ope	L	-3.02	-46	18	8		Temporal Sup	R	3.08	58	2	-8
Cingulum Ant	L	-3.01	-6	42	16		Front Sup Med	R	3.08	2	34	56
Temporal Inf	R	-3.01	50	-30	-16		Supp Motor Ar	R	3.07	2	-6	72
Temporal Inf	R	-3.01	66	-22	-24		Cingulum Mid	L	3.07	-6	10	40
Insula	L	-2.99	-38	18	-8		Temporal Inf	R	3.06	50	-46	-24
Tempr Pol Mid	L	-2.99	-22	2	-40		Insula	L	3.06	-38	2	-8
Temporal Mid	R	-2.99	58	-30	-16		Lingual	L	3.06	-6	-54	0
Front Inf Tri	L	-2.99	-38	34	0		Cingulum Ant	R	3.06	2	26	24
Frontal Sup	L	-2.99	-22	2	48		Lingual	R	3.06	2	-70	0
Rolandic Oper	R	-2.99	42	-30	16		Front Mid	R	3.06	42	10	48
Temporal Inf	L	-2.98	-38	-6	-40		Temporal Mid	R	3.05	50	-6	-16
Front Sup Med	R	-2.98	10	34	32		Cingulum Ant	R	3.05	2	34	16
Front Inf Orb	L	-2.98	-46	34	-8		Putamen	L	3.04	-14	18	-8
Caudate	L	-2.98	-6	10	8		Calcarine	L	3.04	-14	-62	8
Front Mid	R	-2.97	42	50	0		Precentral	R	3.04	42	-6	48
Temporal Sup	R	-2.96	50	-30	16		Front Inf Tri	R	3.04	58	34	8
SupraMarginal	L	-2.94	-62	-22	40		Supp Motor Ar	R	3.03	10	-6	72
Insula	R	-2.94	42	18	-8		Fusiform	R	3.03	42	-46	-24
Front Inf Orb	L	-2.93	-54	34	-8		Cingulum Ant	R	3.03	10	18	24
Rolandic Oper	L	-2.93	-54	10	0		Putamen	R	3.02	34	-14	0
Tempr Pol Sup	L	-2.93	-46	18	-16		Calcarine	L	3.02	-6	-70	8
SupraMarginal	L	-2.92	-62	-22	24		Front Inf Orb	L	3.02	-14	18	-24
Lingual	L	-2.92	-6	-38	-8		Putamen	L	3.02	-30	-6	0
Temporal Mid	R	-2.92	66	-14	-16		Precuneus	R	3.01	10	-54	16
Cingulum Mid	R	-2.92	10	10	32		Angular	L	3.01	-38	-54	32
Frontal Sup	L	-2.92	-14	34	32		Rolandic Oper	L	3.01	-54	2	16
Occipital Sup	L	-2.92	-22	-78	32		Calcarine	L	3	-14	-70	16
Cingulum Mid	R	-2.91	10	18	32		Supp Motor Ar	L	3	-6	-6	56
Front Inf Orb	L	-2.9	-22	34	-16		Cingulum Ant	L	2.99	-6	34	16
Precentral	L	-2.9	-38	-6	40		Lingual	L	2.99	-14	-46	0
Cingulum Ant	R	-2.89	10	42	16		Insula	R	2.98	34	26	0
Insula	R	-2.88	34	26	0		Cuneus	L	2.98	-22	-62	24
Front Inf Tri	R	-2.88	42	26	16		Precuneus	R	2.98	10	-62	32
SupraMarginal	R	-2.88	58	-30	24		Precentral	R	2.97	50	2	48
Fusiform	L	-2.88	-38	-22	-24		Temporal Sup	L	2.97	-54	-6	-8
Temporal Sup	L	-2.88	-62	-30	16		Postcentral	R	2.96	58	-6	48
Amygdala	R	-2.87	26	2	-24		Front Med Orb	R	2.96	18	34	-16
Temporal Sup	L	-2.87	-54	-22	16		Postcentral	R	2.95	50	-30	56
Front Mid	R	-2.87	42	10	56		Paracentr Lob	L	2.95	-6	-38	64
Temporal Mid	R	-2.86	50	-14	-16		Front Sup Med	R	2.95	2	26	40
Temporal Sup	R	-2.86	58	-30	16		Parietal Inf	R	2.95	58	-30	48
Lingual	L	-2.86	-14	-46	-8		Postcentral	R	2.94	50	-30	48
Temporal Sup	R	-2.86	66	-38	16		Calcarine	L	2.94	-14	-70	8
SupraMarginal	L	-2.85	-62	-22	32		Calcarine	L	2.94	-22	-70	8
Front Inf Orb	L	-2.85	-38	34	-8		Lingual	L	2.93	-14	-46	-8
Temporal Mid	R	-2.85	58	-30	-8		Cingulum Ant	L	2.93	-6	26	24
Cingulum Mid	R	-2.85	10	26	32		Supp Motor Ar	L	2.93	-6	10	48
Front Inf Orb	L	-2.84	-46	26	-16		Precuneus	L	2.93	-14	-62	24
Temporal Mid	R	-2.84	50	-30	0		Precentral	R	2.93	34	-22	48
Front Mid Orb	R	-2.84	26	42	-16		Front Med Orb	R	2.92	10	34	-24
Putamen	R	-2.84	26	18	0		Thalamus	L	2.92	-6	-22	0
Lingual	R	-2.84	18	-38	-8		Insula	R	2.92	42	18	0
Front Inf Tri	R	-2.82	50	26	24		Temporal Mid	L	2.92	-46	-6	-16
Front Inf Orb	L	-2.81	-30	26	-8		Caudate	R	2.92	18	-6	24
Cingulum Mid	R	-2.81	10	2	32		Front Mid	R	2.91	50	42	24
Front Sup Orb	L	-2.81	-14	50	-16		Insula	R	2.91	42	10	8
Front Inf Tri	R	-2.81	34	34	8		Front Mid	R	2.9	42	42	16
Front Sup Med	R	-2.81	10	42	24		Tempr Pol Sup	R	2.9	50	2	-16
Tempr Pol Mid	L	-2.81	-54	10	-24		Pallidum	L	2.9	-14	2	0
Lingual	L	-2.79	-14	-54	-8		Precuneus	R	2.9	2	-62	32
Front Inf Ope	L	-2.79	-46	10	0		Caudate	R	2.9	18	26	0
Temporal Mid	R	-2.79	66	-22	-16		Paracentr Lob	R	2.9	18	-22	72
Temporal Inf	R	-2.78	50	2	-40		Precuneus	R	2.89	18	-54	40
SupraMarginal	L	-2.78	-54	-22	24		Front Mid	R	2.89	50	42	16
Front Mid	R	-2.78	26	10	48		Cingulum Mid	L	2.89	-6	26	32
Frontal Sup	L	-2.78	-22	18	48		Thalamus	R	2.89	10	-14	0
Temporal Sup	R	-2.78	50	-30	8		Temporal Sup	L	2.89	-46	-6	0
Front Inf Orb	L	-2.78	-14	18	-24		Temporal Mid	L	2.88	-38	-54	16
Tempr Pol Sup	L	-2.78	-46	2	-8		Calcarine	L	2.88	-22	-62	8
Temporal Sup	L	-2.77	-54	-30	16		Tempr Pol Sup	L	2.88	-54	2	-8
Precentral	L	-2.77	-30	-22	72		Supp Motor Ar	L	2.87	-6	10	56
Caudate	R	-2.76	18	-6	16		SupraMarginal	R	2.87	50	-46	32
Precentral	L	-2.76	-38	2	48		Paracentr Lob	R	2.87	18	-38	64
Temporal Inf	L	-2.76	-30	2	-40		Postcentral	R	2.87	58	-30	56
SupraMarginal	R	-2.76	50	-30	24		Front Inf Tri	R	2.87	50	42	8
Front Inf Tri	R	-2.75	42	26	24		Insula	R	2.86	42	-6	8
Front Mid	L	-2.75	-22	50	0		Postcentral	R	2.86	42	-30	56
Frontal Sup	R	-2.75	26	2	48		Caudate	R	2.86	18	18	-8
Front Inf Orb	R	-2.75	34	34	-8		ParaHippocamp	L	2.86	-14	-6	-24
Parietal Sup	R	-2.74	26	-78	48		Postcentral	L	2.86	-62	2	16
Tempr Pol Sup	L	-2.74	-54	2	-8		Supp Motor Ar	R	2.86	2	18	56
Front Sup Orb	L	-2.74	-14	42	-24		Precentral	R	2.86	58	2	40
Caudate	L	-2.74	-14	2	24		Front Inf Tri	R	2.86	50	42	0
Precentral	R	-2.74	42	-6	56		Front Inf Ope	L	2.85	-54	10	8
Thalamus	R	-2.73	10	-22	0		Caudate	R	2.85	18	18	0
Caudate	R	-2.73	10	2	8		Lingual	L	2.85	-14	-30	-8
Front Mid	L	-2.72	-30	18	40		Supp Motor Ar	L	2.84	-6	26	64
Precentral	R	-2.72	50	-6	56		Front Inf Tri	R	2.84	50	34	24
Occipital Inf	L	-2.71	-38	-62	-16		Precuneus	R	2.84	10	-54	8
Postcentral	R	-2.71	58	-14	48		Thalamus	R	2.84	10	-6	0
Insula	L	-2.71	-38	18	0		Front Sup Orb	L	2.84	-14	26	-16
Temporal Mid	L	-2.7	-62	-14	-24		Pallidum	L	2.84	-22	-6	0
SupraMarginal	R	-2.69	66	-38	24		Precuneus	L	2.83	-14	-46	8
Occipital Inf	L	-2.69	-38	-70	-16		Front Inf Tri	R	2.83	42	26	0
Temporal Sup	L	-2.69	-62	-22	8		Cingulum Mid	R	2.83	10	18	32
Cingulum Mid	R	-2.69	10	-6	32		Front Inf Tri	R	2.83	50	34	0
Front Mid	R	-2.68	50	50	0		Insula	L	2.83	-38	2	8
Postcentral	R	2.89	26	-30	56		Front Med Orb	R	2.82	10	18	-24
Frontal Sup	R	2.93	26	42	48		Supp Motor Ar	L	2.82	-6	18	56
Postcentral	R	3.17	26	-30	64		Front Mid	L	2.81	-22	50	32
							Tempr Pol Sup	L	2.81	-54	2	0
							Calcarine	L	2.81	-22	-54	8
							Tempr Pol Sup	R	2.81	58	10	-16
							Precuneus	L	2.8	-6	-62	32
							Insula	R	2.8	34	18	-8
							Rolandic Oper	R	2.8	50	-6	8
							Front Inf Orb	R	2.8	50	18	-8
							Insula	L	2.8	-38	-6	0
							Fusiform	L	2.79	-22	-38	-16
							Supp Motor Ar	L	2.79	-6	2	56
							Temporal Mid	R	2.79	58	-6	-16
							Supp Motor Ar	L	2.79	-6	-14	64
							Postcentral	L	2.78	-22	-30	56
							Supp Motor Ar	R	2.77	10	10	72
							Tempr Pol Mid	L	2.77	-46	2	-16
							Parietal Inf	R	2.77	58	-38	40
							Fusiform	R	2.76	42	-78	-16
							Lingual	R	2.75	34	-86	-16
							Front Med Orb	R	2.75	18	26	-16
							Angular	R	2.75	34	-54	32
							Postcentral	R	2.74	42	-30	40
							Frontal Sup	R	2.74	34	58	24
							Front Inf Tri	R	2.74	42	34	0
							Temporal Mid	L	2.74	-38	-62	16
							Precuneus	R	2.74	10	-62	24
							Calcarine	L	2.74	-6	-70	16
							Cingulum Ant	R	2.74	2	42	0
							Cingulum Post	R	2.74	10	-38	8
							Temporal Mid	L	2.73	-62	-6	-16
							Tempr Pol Sup	R	2.73	58	10	-8
							Putamen	L	2.73	-30	-6	-8
							Supp Motor Ar	R	2.73	10	18	56
							Caudate	L	2.72	-14	2	24
							Paracentr Lob	R	2.72	2	-38	64
							Rolandic Oper	L	2.72	-62	10	8
							Paracentr Lob	L	2.71	-6	-22	72
							Front Inf Tri	R	2.71	42	26	8
							Lingual	R	2.71	10	-54	0
							Fusiform	R	2.7	26	-54	-16
							Precentral	R	2.7	42	2	32
							Front Inf Ope	L	2.7	-46	10	8
							Cingulum Mid	R	2.7	2	26	32
							Insula	R	2.69	34	26	8
							Temporal Mid	R	2.69	58	2	-24
							Lingual	R	2.69	18	-38	-8
							Caudate	L	2.69	-14	18	8
							Cingulum Ant	L	2.69	-6	42	0
							Lingual	L	2.69	-22	-70	0
							Postcentral	R	2.68	26	-30	56
							Rolandic Oper	L	2.67	-46	-6	8
							Tempr Pol Sup	R	2.67	50	10	-16
							Precuneus	R	2.67	10	-46	64
							Parietal Inf	R	2.67	50	-30	40
							Precentral	R	2.66	34	-6	48
							Hippocampus	L	2.66	-14	-14	-16
							Precuneus	L	2.66	-6	-62	40
							Front Inf Ope	L	2.66	-46	10	0
							Postcentral	R	2.66	26	-38	56
							Angular	L	2.66	-38	-62	32
							Temporal Mid	R	2.66	58	2	-16
							Precentral	R	2.66	42	10	40
							Front Sup Med	R	2.65	10	26	48
							Occipital Mid	R	2.65	42	-78	8
							Precuneus	R	2.65	18	-54	48
							Parietal Inf	R	2.64	58	-30	40
							Front Sup Orb	R	2.64	18	34	-24
							Occipital Mid	R	2.64	50	-78	16
							Rolandic Oper	L	2.64	-62	2	8
							Cingulum Post	R	2.64	10	-38	16
							Precentral	L	2.64	-14	-30	64
							Front Inf Tri	R	2.63	50	18	0
							Front Inf Tri	R	2.63	50	26	8
							Front Inf Tri	R	2.63	50	26	16
							Precuneus	R	2.63	10	-62	40
							Ventr Med PFC	R	2.62	2	42	-8
							Insula	R	2.62	34	18	8
							Temporal Mid	L	2.62	-54	-6	-24
							Precentral	R	2.62	50	10	48
							Temporal Mid	R	2.62	66	-6	-16
							Tempr Pol Mid	L	2.62	-54	2	-16
							Insula	R	2.61	42	-14	0
							Lingual	L	2.61	-14	-70	0
							Front Mid	R	2.61	34	10	32
							Postcentral	R	2.61	42	-14	40
							Frontal Sup	R	2.61	18	10	56
							Lingual	L	2.61	-6	-62	-8
							Front Mid	R	2.61	26	10	48
							Paracentr Lob	L	2.61	-6	-30	72
							Putamen	R	2.6	26	18	0
							Frontal Sup	R	2.6	26	2	48
							Cuneus	L	-2.83	-6	-86	32

## Sheet: R_t4
Max	FDR-corrected threshold for p-value = .02						Min	FDR-corrected threshold for p-value = .01
ROI	Hemisphere	t-val		MNI coordinates			ROI	Hemisphere	t-val		MNI coordinates
			x	y	x					y	y	z
Subgenual	R	-7.13	2	18	-16		Cingulum Mid	L	5.61	-6	-38	32
Front Med Orb	R	-6.99	2	26	-16		Cingulum Post	L	5.5	-6	-46	24
Front Med Orb	R	-6.92	2	26	-24		Cingulum Mid	L	5.49	-6	-30	32
Front Med Orb	L	-6.66	-6	18	-24		Cingulum Mid	R	5.47	2	-46	32
Cingulum Ant	R	-6.63	2	26	-8		Cingulum Mid	L	5.46	-6	-6	32
Subgenual	R	-6.53	2	18	-8		Cingulum Mid	R	5.43	2	-38	32
Front Med Orb	L	-6.38	-6	18	-16		Cingulum Post	R	5.39	2	-46	24
Front Med Orb	L	-6.3	-6	26	-16		Cingulum Mid	L	5.36	-6	-46	32
Front Med Orb	L	-6.15	-6	26	-24		Cingulum Mid	R	5.34	2	-30	32
Front Med Orb	R	-6.12	10	18	-24		Cingulum Mid	R	5.33	2	-38	40
Front Med Orb	R	-6.12	2	34	-16		Precuneus	R	5.25	2	-46	40
Cingulum Ant	R	-6.12	10	26	-8		Cingulum Mid	R	5.22	2	-22	32
Front Med Orb	R	-6.08	10	26	-16		Caudate	L	5.22	-6	10	8
Front Med Orb	R	-6.01	10	26	-24		Cingulum Mid	R	5.21	2	-30	40
Cingulum Ant	R	-5.92	2	34	-8		Cingulum Mid	L	5.21	-6	-14	32
Front Inf Orb	R	-5.85	50	26	-8		Cingulum Mid	L	5.2	-6	-38	40
Subgenual	R	-5.81	10	18	-16		Cingulum Mid	L	5.16	-6	-22	32
Front Med Orb	R	-5.75	2	34	-24		Cingulum Mid	L	5.12	-6	-6	40
Front Inf Tri	R	-5.73	58	26	0		Caudate	L	5.1	-6	2	8
Front Med Orb	R	-5.72	10	34	-16		Lingual	L	5.1	-6	-38	-8
Caudate	L	-5.72	-6	18	-8		Cingulum Mid	R	5.06	2	-38	48
Cingulum Ant	R	-5.69	10	34	-8		Cingulum Mid	R	5.06	2	-30	48
Front Inf Ope	L	-5.68	-54	18	8		Cingulum Mid	R	5.01	2	-14	32
Front Inf Orb	R	-5.64	50	18	-8		Precuneus	L	4.96	-6	-46	40
Cingulum Ant	L	-5.61	-6	34	-8		Cingulum Mid	R	4.95	2	-22	40
Front Inf Tri	R	-5.57	58	18	0		Cingulum Mid	L	4.92	-6	-30	40
Front Inf Tri	R	-5.55	50	26	0		Cingulum Ant	R	4.92	2	10	24
Front Inf Ope	L	-5.49	-54	18	0		Thalamus	L	4.91	-6	-14	16
Front Med Orb	L	-5.46	-6	34	-16		Precuneus	L	4.83	-6	-54	24
Subgenual	L	-5.44	-6	10	-16		Cingulum Mid	R	4.83	2	-54	32
Caudate	R	-5.39	10	18	-8		Cingulum Mid	L	4.83	-6	-14	40
Front Inf Orb	R	-5.39	50	34	-8		Precuneus	L	4.8	-6	-46	16
Front Inf Ope	L	-5.34	-46	18	0		Precuneus	L	4.76	-6	-54	32
Caudate	R	-5.3	10	18	0		Supp Motor Ar	R	4.75	2	-30	56
Caudate	R	-5.22	10	18	8		Cingulum Mid	L	4.75	-6	2	40
Front Med Orb	L	-5.21	-6	34	-24		Cingulum Mid	R	4.74	2	-6	32
Front Inf Tri	L	-5.21	-54	26	0		Precuneus	R	4.74	2	-54	24
Front Med Orb	R	-5.21	10	34	-24		Subgenual	R	4.74	10	10	-16
Caudate	L	-5.17	-6	18	0		Cingulum Mid	R	4.71	2	-14	40
Caudate	R	-5.16	18	26	0		Precuneus	R	4.71	2	-46	48
Cingulum Ant	L	-5.14	-6	34	0		Cingulum Mid	L	4.69	-6	-38	48
Front Inf Orb	R	-5.14	50	34	-16		Subgenual	R	4.68	2	18	-8
Cingulum Ant	R	-5.13	2	34	0		Cingulum Mid	R	4.68	2	-22	48
Cingulum Ant	R	-5.13	10	34	0		Cingulum Ant	R	4.66	2	18	24
Front Inf Tri	R	-5.12	50	18	0		Caudate	L	4.65	-14	-6	24
Front Inf Tri	L	-5.1	-46	26	0		Precuneus	R	4.65	2	-38	56
Front Inf Tri	R	-5.03	42	26	0		Cingulum Mid	L	4.63	-6	-22	40
Front Inf Orb	R	-5.02	26	34	-8		Cingulum Mid	R	4.62	2	2	32
Subgenual	R	-4.96	10	10	-16		Caudate	L	4.61	-6	18	0
Postcentral	R	-4.96	50	-14	40		Cingulum Mid	R	4.52	10	-22	40
Subgenual	R	-4.95	2	10	-8		Precuneus	R	4.5	2	-54	40
Front Med Orb	R	-4.95	18	34	-16		Cingulum Mid	L	4.49	-6	-30	48
Front Inf Tri	R	-4.94	58	26	8		Insula	R	4.45	42	10	-8
ParaHippocamp	R	-4.94	34	-22	-24		Supp Motor Ar	R	4.44	2	-22	56
Rolandic Oper	L	-4.94	-54	10	0		ParaHippocamp	R	4.43	18	-30	-16
Fusiform	R	-4.91	26	-30	-24		Cingulum Mid	R	4.42	10	-22	32
Front Inf Orb	R	-4.91	42	34	-8		Cingulum Mid	R	4.42	10	-30	40
Front Med Orb	R	-4.9	18	26	-16		Precuneus	L	4.41	-6	-46	48
Caudate	L	-4.89	-14	26	0		Cingulum Mid	R	4.41	2	-6	40
Front Inf Tri	R	-4.89	34	34	0		Cingulum Mid	R	4.4	2	-14	48
Fusiform	R	-4.89	34	-22	-32		Cingulum Mid	R	4.39	2	10	32
Front Inf Tri	R	-4.88	58	34	0		Supp Motor Ar	L	4.39	-6	-22	48
Tempr Pol Sup	R	-4.86	58	10	-16		Supp Motor Ar	L	4.36	-6	2	48
Fusiform	R	-4.86	34	-14	-32		Caudate	L	4.36	-14	2	24
ParaHippocamp	R	-4.86	26	-22	-24		Caudate	L	4.36	-14	-14	24
Front Inf Tri	R	-4.86	50	26	8		Cingulum Mid	R	4.35	10	-30	48
Front Inf Ope	L	-4.85	-54	18	16		Cingulum Mid	R	4.35	10	-30	32
ParaHippocamp	R	-4.84	26	-30	-16		Insula	R	4.34	42	10	0
Front Inf Orb	L	-4.84	-46	18	-8		Caudate	L	4.34	-6	10	0
Front Inf Tri	R	-4.82	50	34	0		Cingulum Ant	R	4.34	2	26	-8
Temporal Inf	R	-4.8	50	-22	-32		Cingulum Mid	R	4.34	10	-14	32
Fusiform	R	-4.79	34	-30	-24		Precuneus	L	4.31	-6	-46	8
Front Inf Tri	L	-4.79	-54	26	8		Insula	R	4.3	42	2	0
Temporal Inf	R	-4.77	42	-14	-32		Subgenual	R	4.3	2	18	-16
Caudate	R	-4.77	18	18	16		Supp Motor Ar	R	4.3	2	-14	64
Front Inf Orb	R	-4.75	34	34	-8		Supp Motor Ar	L	4.29	-6	-6	48
Front Inf Ope	L	-4.75	-46	18	8		Precuneus	R	4.29	10	-46	40
Temporal Inf	L	-4.74	-54	-6	-40		Cingulum Mid	L	4.28	-6	-14	48
Front Inf Orb	L	-4.74	-46	26	-8		Cingulum Mid	R	4.27	2	2	40
Temporal Inf	R	-4.73	42	-22	-24		Supp Motor Ar	R	4.27	2	-14	72
Postcentral	R	-4.73	58	-14	32		Cingulum Mid	R	4.25	10	-38	48
Front Inf Tri	R	-4.73	42	34	0		Subgenual	R	4.24	2	10	-8
Insula	L	-4.69	-38	18	0		Cingulum Mid	R	4.24	10	-38	40
Front Sup Orb	R	-4.69	18	26	-24		Cingulum Ant	R	4.24	2	26	16
Front Inf Orb	R	-4.68	42	26	-8		Temporal Sup	R	4.23	58	2	-8
ParaHippocamp	R	-4.68	18	-30	-16		Precuneus	L	4.22	-6	-54	40
Fusiform	R	-4.67	26	-38	-16		Supp Motor Ar	R	4.21	2	-22	64
Postcentral	R	-4.66	50	-14	32		Temporal Sup	R	4.21	50	2	-8
Front Sup Orb	R	-4.65	18	34	-24		Precuneus	R	4.2	10	-38	56
Front Inf Tri	L	-4.63	-38	26	0		Cingulum Mid	R	4.2	10	-22	48
Temporal Inf	L	-4.62	-46	-6	-40		Cingulum Post	R	4.19	10	-46	32
Temporal Inf	L	-4.62	-46	-6	-32		Paracentr Lob	R	4.19	10	-30	56
Front Inf Ope	L	-4.61	-46	10	0		Cingulum Mid	R	4.17	2	18	32
Postcentral	R	-4.59	58	-14	40		Temporal Mid	R	4.16	58	2	-16
Caudate	L	-4.59	-6	10	-8		Insula	R	4.15	50	10	-8
Tempr Pol Sup	R	-4.58	58	10	-8		Paracentr Lob	R	4.15	2	-30	64
Precentral	R	-4.56	42	2	32		Cingulum Mid	R	4.14	10	-14	40
Insula	L	-4.55	-30	26	8		Tempr Pol Sup	R	4.13	58	10	-8
Insula	R	-4.54	50	10	-8		Precuneus	L	4.13	-6	-54	16
ParaHippocamp	R	-4.52	26	-14	-32		Insula	R	4.12	42	2	-8
Caudate	R	-4.52	18	10	16		Supp Motor Ar	R	4.11	2	-14	56
Postcentral	R	-4.5	50	-22	32		Supp Motor Ar	R	4.09	2	-6	48
Postcentral	R	-4.5	58	-22	32		Insula	R	4.07	42	18	0
Temporal Mid	R	-4.5	58	2	-24		Precuneus	R	4.05	2	-46	56
Ventr Med PFC	L	-4.5	-6	42	-8		Precuneus	R	4.04	10	-46	48
Front Inf Ope	L	-4.49	-38	18	8		Precuneus	R	4.02	10	-54	40
Front Sup Orb	R	-4.49	18	18	-24		Cingulum Mid	R	4.02	10	-6	32
Temporal Mid	L	-4.48	-62	-6	-24		Cingulum Mid	L	4	-6	10	40
Insula	L	-4.47	-46	10	-8		Paracentr Lob	L	3.98	-6	-30	56
Front Mid	R	-4.47	34	18	40		Paracentr Lob	R	3.97	2	-38	64
Cingulum Ant	L	-4.46	-6	34	8		Cingulum Ant	L	3.97	-6	18	24
Caudate	R	-4.45	10	10	8		Cingulum Mid	R	3.96	2	10	40
Front Mid	R	-4.44	34	10	32		Paracentr Lob	L	3.96	-6	-38	56
ParaHippocamp	R	-4.43	34	-30	-16		Supp Motor Ar	L	3.96	-6	-22	56
Postcentral	R	-4.43	66	-14	32		Paracentr Lob	R	3.96	2	-22	72
Front Inf Tri	L	-4.43	-38	26	8		Insula	R	3.96	42	18	-8
Temporal Inf	L	-4.42	-54	-14	-32		Precuneus	R	3.94	2	-54	48
Front Inf Tri	L	-4.42	-46	26	8		Thalamus	R	3.94	10	-22	0
Fusiform	R	-4.42	34	-38	-24		Cingulum Ant	R	3.93	10	18	24
Temporal Inf	R	-4.41	50	-14	-32		Supp Motor Ar	R	3.93	2	-6	72
Front Mid Orb	R	-4.41	26	34	-16		Insula	R	3.92	42	10	8
Front Med Orb	R	-4.41	2	42	-16		Supp Motor Ar	R	3.92	2	-6	56
Fusiform	R	-4.41	34	-14	-24		Cingulum Post	R	3.92	10	-54	32
Temporal Mid	R	-4.4	66	-6	-24		Front Inf Ope	R	3.92	50	10	0
Tempr Pol Sup	L	-4.4	-54	10	-8		Precuneus	L	3.88	-6	-62	24
Temporal Inf	L	-4.39	-46	-14	-32		Thalamus	L	3.88	-6	-6	8
Hippocampus	R	-4.39	18	-30	-8		Supp Motor Ar	R	3.85	2	2	48
Temporal Mid	L	-4.38	-62	2	-16		Putamen	R	3.85	34	2	0
Precentral	L	-4.38	-38	2	40		Precuneus	R	3.84	10	-46	56
Front Med Orb	L	-4.38	-6	42	-16		Cingulum Ant	L	3.84	-6	34	0
Ventr Med PFC	R	-4.37	2	42	-8		Cingulum Mid	R	3.84	10	2	32
Front Inf Tri	R	-4.37	58	26	16		ParaHippocamp	L	3.83	-14	-38	-8
Front Inf Tri	R	-4.36	58	18	8		Precuneus	R	3.83	10	-54	48
Hippocampus	R	-4.36	26	-14	-24		Cingulum Post	R	3.83	10	-38	32
Front Mid	R	-4.36	34	18	32		Tempr Pol Sup	R	3.79	50	2	-16
Temporal Sup	R	-4.36	42	-38	16		Front Inf Tri	R	3.78	42	26	0
Front Med Orb	R	-4.36	2	42	-24		Paracentr Lob	R	3.78	10	-22	56
Rolandic Oper	L	-4.36	-62	10	8		Supp Motor Ar	R	3.78	10	-14	48
Front Inf Orb	R	-4.35	42	34	-16		Precuneus	L	3.77	-6	-62	32
Hippocampus	R	-4.34	26	-22	-16		Precuneus	R	3.77	10	-46	8
Fusiform	R	-4.34	34	-6	-40		Caudate	L	3.76	-6	18	-8
Temporal Inf	R	-4.34	58	-22	-32		Front Med Orb	R	3.75	2	26	-16
Front Inf Ope	L	-4.33	-38	10	24		Paracentr Lob	R	3.75	10	-38	64
Precentral	R	-4.33	50	-6	32		Precuneus	L	3.74	-14	-54	24
Front Mid	L	-4.32	-30	42	16		Precuneus	R	3.73	2	-62	32
Temporal Mid	L	-4.32	-62	2	-24		Cingulum Mid	R	3.73	10	10	32
Front Inf Tri	L	-4.29	-54	26	16		Lingual	L	3.72	-14	-46	-8
Tempr Pol Sup	L	-4.29	-54	10	-16		Caudate	R	3.71	10	10	8
Caudate	R	-4.29	18	18	8		Cingulum Mid	R	3.7	2	18	40
Front Inf Tri	L	-4.28	-46	18	16		Caudate	L	3.68	-14	2	16
Front Inf Tri	R	-4.28	58	34	8		Cingulum Ant	R	3.67	2	34	0
Temporal Inf	R	-4.27	42	-30	-24		Front Sup Med	R	3.67	10	26	40
Caudate	R	-4.26	18	2	16		Precuneus	L	3.66	-6	-46	56
Insula	R	-4.26	42	18	0		Paracentr Lob	R	3.65	10	-30	64
Temporal Inf	L	-4.25	-38	-6	-40		Insula	R	3.64	50	2	0
Front Inf Tri	R	-4.24	42	26	8		Front Inf Orb	R	3.64	50	18	-8
Postcentral	R	-4.24	58	-6	40		Supp Motor Ar	R	3.64	2	10	48
Temporal Sup	L	-4.24	-62	-46	16		Rolandic Oper	R	3.63	58	10	0
Caudate	R	-4.21	10	10	-8		Caudate	R	3.63	10	18	8
Ventr Med PFC	R	-4.2	10	42	-8		Cingulum Mid	R	3.63	18	-38	40
Front Med Orb	R	-4.19	10	42	-16		Supp Motor Ar	L	3.61	-6	-14	56
Fusiform	R	-4.19	26	-6	-40		Cingulum Mid	R	3.61	18	-38	48
Caudate	R	-4.19	18	2	24		Lingual	R	3.6	18	-46	0
Temporal Inf	L	-4.19	-38	-6	-32		Tempr Pol Sup	R	3.6	50	10	-16
Hippocampus	R	-4.19	34	-22	-16		Thalamus	L	3.6	-6	-22	16
Front Sup Orb	L	-4.17	-14	34	-16		Cingulum Ant	R	3.6	2	26	24
Fusiform	R	-4.17	42	-6	-40		Cingulum Mid	R	3.6	10	-6	40
Front Mid	R	-4.16	26	18	40		Cingulum Mid	R	3.6	10	18	32
Insula	L	-4.15	-38	18	-8		Precuneus	L	3.59	-6	-54	48
Front Inf Tri	L	-4.14	-46	18	24		Cingulum Mid	R	3.59	18	-30	40
Caudate	L	-4.13	-6	10	0		Lingual	R	3.59	18	-38	-8
Insula	R	-4.12	42	18	-8		Precuneus	R	3.58	18	-38	56
Front Inf Ope	L	-4.11	-30	10	32		Cingulum Post	R	3.57	10	-46	24
Insula	R	-4.11	34	26	-8		Lingual	R	3.57	18	-46	-8
Cingulum Ant	R	-4.1	10	26	16		Tempr Pol Sup	R	3.57	58	10	-16
SupraMarginal	L	-4.1	-62	-38	24		Front Med Orb	L	3.56	-6	26	-16
Fusiform	L	-4.09	-38	-14	-32		ParaHippocamp	R	3.55	26	-30	-16
Precentral	L	-4.09	-30	2	32		Caudate	R	3.55	10	10	-8
Front Sup Orb	L	-4.09	-14	26	-16		Precuneus	R	3.55	2	-62	24
Caudate	R	-4.08	18	-6	16		Supp Motor Ar	R	3.54	10	18	48
Temporal Sup	L	-4.08	-62	-38	8		Cingulum Ant	L	3.54	-6	34	-8
Cingulum Ant	L	-4.07	-6	42	0		Precuneus	R	3.53	10	-54	24
Front Sup Orb	L	-4.07	-6	42	-24		Front Inf Ope	R	3.53	50	10	8
Front Inf Tri	L	-4.07	-54	18	24		Precuneus	R	3.53	2	-46	64
Precentral	L	-4.07	-38	2	32		Front Sup Med	R	3.52	10	18	40
Tempr Pol Mid	L	-4.07	-54	2	-16		Cingulum Mid	R	3.52	18	-30	48
Precentral	R	-4.06	50	-6	40		Supp Motor Ar	R	3.51	2	2	56
Front Inf Ope	R	-4.06	42	2	24		Hippocampus	R	3.51	18	-30	-8
Insula	L	-4.06	-30	18	8		Precuneus	R	3.51	10	-62	32
Front Inf Tri	L	-4.06	-38	26	16		Putamen	R	3.5	34	-6	0
Front Inf Orb	L	-4.06	-54	34	-8		Supp Motor Ar	L	3.49	-6	-22	64
Tempr Pol Mid	R	-4.06	58	10	-24		Cingulum Mid	L	3.48	-14	-30	48
Front Mid	L	-4.05	-38	42	8		Front Inf Tri	R	3.48	50	18	0
Cingulum Ant	R	-4.05	2	26	16		Cingulum Ant	R	3.48	10	26	16
Tempr Pol Sup	R	-4.05	50	18	-16		Paracentr Lob	R	3.47	10	-22	64
Fusiform	R	-4.04	42	-14	-24		Cuneus	L	3.46	-14	-62	32
Fusiform	R	-4.04	34	-6	-32		Precuneus	L	3.45	-14	-54	16
Front Inf Ope	L	-4.04	-54	10	8		Front Sup Med	R	3.45	2	26	40
Frontal Sup	L	-4.04	-22	50	16		Caudate	L	3.44	-6	10	-8
Temporal Sup	L	-4.04	-54	-38	8		Caudate	L	3.44	-14	26	0
Parietal Sup	R	-4.02	26	-70	48		Cingulum Ant	R	3.44	2	34	16
Front Mid	L	-4.02	-30	50	16		Precuneus	R	3.44	18	-54	40
Front Inf Tri	L	-4.01	-38	18	24		Precuneus	R	3.43	10	-54	56
Front Inf Orb	L	-4	-38	26	-8		Supp Motor Ar	R	3.42	10	-14	56
Fusiform	R	-4	26	2	-40		Precuneus	L	3.41	-6	-54	8
Fusiform	L	-4	-38	-14	-24		Subgenual	R	3.41	10	18	-16
Cingulum Ant	L	-3.99	-6	26	16		Lingual	R	3.4	18	-54	0
Caudate	R	-3.98	10	10	0		Precuneus	R	3.4	18	-46	40
Parietal Sup	R	-3.97	18	-70	40		Caudate	L	3.4	-14	10	24
Insula	R	-3.97	34	26	0		Front Sup Med	R	3.4	10	26	48
Parietal Inf	R	-3.97	58	-22	40		Calcarine	R	3.39	26	-54	8
Occipital Sup	R	-3.96	18	-78	40		Parietal Inf	R	3.39	58	-38	48
Front Inf Tri	L	-3.96	-54	26	24		Postcentral	L	3.39	-30	-30	40
ParaHippocamp	R	-3.96	26	-6	-32		Precuneus	R	3.38	18	-54	48
Temporal Mid	R	-3.95	58	-6	-24		Lingual	R	3.38	10	-54	0
Tempr Pol Sup	L	-3.95	-62	2	-8		Paracentr Lob	L	3.38	-6	-30	64
Cingulum Ant	R	-3.95	2	42	0		Front Inf Tri	R	3.38	42	34	16
Front Inf Tri	L	-3.94	-38	34	16		Precuneus	R	3.38	2	-54	56
Cingulum Ant	R	-3.94	10	42	0		Insula	R	3.38	42	18	8
ParaHippocamp	R	-3.93	18	-6	-24		Front Med Orb	L	3.38	-6	18	-16
Front Med Orb	R	-3.93	10	42	-24		Front Med Orb	R	3.37	10	18	-24
Front Sup Med	R	-3.93	2	50	32		Cingulum Ant	R	3.37	2	34	-8
Front Inf Tri	R	-3.92	34	34	8		Supp Motor Ar	R	3.36	2	18	48
Temporal Inf	R	-3.92	42	-6	-32		Paracentr Lob	R	3.36	2	-30	72
Caudate	R	-3.91	18	18	0		Front Inf Orb	R	3.35	50	26	-8
Temporal Inf	R	-3.91	50	-22	-24		Insula	R	3.35	42	-6	-8
Front Inf Tri	R	-3.91	50	26	16		Supp Motor Ar	L	3.35	-6	10	48
Postcentral	R	-3.9	42	-14	40		Cingulum Mid	R	3.34	10	10	40
Temporal Inf	L	-3.89	-54	-6	-32		Precuneus	R	3.33	18	-46	48
Parietal Sup	R	-3.89	26	-70	40		Thalamus	R	3.33	26	-22	0
Front Inf Tri	R	-3.88	50	34	8		Precuneus	L	3.32	-22	-54	24
Insula	L	-3.87	-30	26	0		Insula	R	3.32	42	2	8
Cingulum Ant	R	-3.87	2	34	16		Precuneus	L	3.31	-6	-62	40
Temporal Mid	R	-3.87	58	2	-16		Cingulum Mid	R	3.31	10	26	32
Front Inf Tri	L	-3.87	-46	34	0		Calcarine	L	3.31	-6	-62	16
Front Inf Orb	R	-3.86	42	26	-16		Supp Motor Ar	L	3.31	-6	-6	56
Temporal Inf	L	-3.86	-46	-22	-24		Front Inf Tri	R	3.31	50	26	0
Front Inf Ope	L	-3.86	-46	10	24		Putamen	R	3.3	34	2	-8
Front Inf Orb	R	-3.86	34	34	-16		Parietal Inf	L	3.3	-46	-38	48
Front Inf Ope	L	-3.84	-38	10	32		Front Inf Tri	L	3.3	-54	34	0
Fusiform	L	-3.84	-38	-14	-40		Front Mid	R	3.3	34	10	32
Front Inf Ope	R	-3.83	50	10	0		Caudate	L	3.28	-14	10	16
Postcentral	R	-3.83	58	-14	48		Precuneus	R	3.28	18	-46	56
Front Inf Tri	R	-3.83	42	34	8		Caudate	R	3.28	10	18	0
Insula	L	-3.83	-38	10	-8		Cingulum Mid	R	3.28	10	2	40
Front Inf Tri	R	-3.82	50	18	8		Front Inf Ope	R	3.27	58	10	8
Temporal Inf	L	-3.82	-46	2	-40		Temporal Sup	R	3.26	58	2	0
Hippocampus	R	-3.82	26	-30	-8		Caudate	R	3.26	10	18	-8
Front Mid	L	-3.82	-38	42	16		Lingual	R	3.26	18	-38	0
Caudate	L	-3.8	-14	18	8		Cingulum Ant	L	3.26	-6	34	8
Temporal Inf	R	-3.8	58	-6	-32		Supp Motor Ar	L	3.25	-6	-14	64
Front Inf Tri	L	-3.8	-46	26	24		Front Inf Tri	R	3.25	42	26	8
Temporal Mid	L	-3.8	-62	-46	8		Front Inf Tri	R	3.25	58	18	0
SupraMarginal	R	-3.8	66	-22	32		ParaHippocamp	R	3.25	26	-38	-8
Front Inf Tri	L	-3.8	-46	26	16		Lingual	R	3.24	26	-46	-8
Front Sup Orb	R	-3.79	18	66	-8		Insula	R	3.24	42	-6	0
Precentral	R	-3.79	50	2	32		Subgenual	L	3.24	-6	10	-16
Front Mid	R	-3.79	34	10	40		Temporal Mid	R	3.24	66	-6	-16
SupraMarginal	R	-3.79	58	-30	32		Paracentr Lob	L	3.24	-6	-22	72
Front Inf Tri	R	-3.79	42	10	24		Front Sup Med	R	3.24	10	42	40
Tempr Pol Sup	L	-3.77	-54	2	-8		Postcentral	L	3.23	-38	-30	48
Rolandic Oper	R	-3.77	42	-30	16		Cingulum Mid	R	3.23	10	-6	48
Cingulum Ant	R	-3.77	2	42	8		Supp Motor Ar	R	3.23	2	2	64
Temporal Mid	L	-3.77	-62	-14	-24		Precuneus	R	3.23	2	-62	40
Caudate	R	-3.77	18	10	8		Cingulum Mid	R	3.23	2	26	32
Precentral	R	-3.76	50	2	40		Paracentr Lob	R	3.22	18	-38	64
Rolandic Oper	R	-3.76	58	10	0		Front Med Orb	R	3.22	2	26	-24
Thalamus	R	-3.75	18	-14	16		Cingulum Ant	L	3.22	-6	26	16
SupraMarginal	L	-3.74	-62	-46	24		Front Inf Tri	R	3.22	50	26	8
Caudate	R	-3.74	18	-6	24		Front Sup Med	R	3.21	10	34	40
Front Sup Orb	R	-3.74	18	42	-16		Front Sup Med	R	3.21	10	42	48
Cingulum Ant	R	-3.74	10	18	24		Thalamus	R	3.2	18	-22	0
Front Inf Tri	L	-3.74	-54	34	0		Precuneus	R	3.2	10	-54	16
Temporal Sup	L	-3.74	-62	-38	16		Putamen	R	3.19	34	-6	-8
Precentral	L	-3.73	-38	-6	40		Cingulum Post	R	3.19	10	-46	16
Caudate	L	-3.73	-14	2	24		Lingual	L	3.19	-6	-54	0
Caudate	L	-3.73	-14	18	16		Temporal Mid	R	3.18	58	-6	-16
Front Mid	L	-3.72	-30	50	8		Precuneus	R	3.18	10	-46	64
Temporal Mid	L	-3.72	-54	-46	8		Fusiform	R	3.17	42	-38	-24
Front Mid Orb	R	-3.72	34	42	-8		Caudate	L	3.17	-14	18	8
Precentral	R	-3.71	58	-6	32		Front Inf Ope	R	3.17	42	18	32
Temporal Inf	L	-3.71	-38	2	-40		Cingulum Ant	R	3.16	10	26	24
Temporal Sup	L	-3.71	-62	-30	8		Front Inf Orb	R	3.15	42	26	-8
Cingulum Ant	L	-3.71	-6	42	8		Front Inf Tri	R	3.15	50	18	8
Temporal Inf	R	-3.71	50	-6	-32		Precuneus	R	3.15	10	-54	8
Front Sup Orb	L	-3.71	-14	42	-16		Cingulum Mid	L	3.15	-6	18	32
Tempr Pol Sup	R	-3.7	50	10	-16		Supp Motor Ar	R	3.15	2	2	72
Cingulum Ant	L	-3.7	-6	34	16		Temporal Sup	R	3.14	50	-6	-8
Caudate	L	-3.69	-6	10	8		Parietal Inf	L	3.14	-46	-46	40
Front Sup Orb	L	-3.69	-14	34	-24		Rolandic Oper	R	3.14	50	2	8
Front Sup Orb	L	-3.69	-14	26	-24		Cingulum Post	L	3.14	-6	-38	8
Temporal Inf	L	-3.69	-62	-14	-32		Supp Motor Ar	R	3.14	10	-14	64
Precentral	R	-3.68	42	10	32		Calcarine	L	3.13	-14	-62	16
Tempr Pol Sup	L	-3.68	-46	18	-16		Front Inf Tri	R	3.12	42	26	16
Hippocampus	R	-3.68	26	-14	-16		Temporal Mid	R	3.11	66	-6	-24
Putamen	L	-3.68	-14	18	-8		Supp Motor Ar	R	3.11	2	10	56
Fusiform	L	-3.68	-38	-22	-24		ParaHippocamp	L	3.11	-14	-30	-16
Front Inf Tri	L	-3.67	-30	18	24		Precentral	R	3.11	42	2	40
Hippocampus	R	-3.66	26	-6	-24		Putamen	R	3.1	34	-14	0
Cingulum Post	R	-3.66	10	-38	8		Front Inf Ope	R	3.09	50	18	32
Front Inf Tri	R	-3.66	42	42	0		Fusiform	R	3.08	34	-38	-24
Front Mid	L	-3.66	-38	50	8		Caudate	R	3.08	18	2	24
SupraMarginal	R	-3.65	50	-30	32		Precuneus	L	3.08	-14	-62	24
Temporal Inf	R	-3.65	58	-14	-32		Parietal Inf	R	3.08	58	-30	48
Front Med Orb	R	-3.65	18	18	-16		Postcentral	R	3.07	50	-30	48
Thalamus	R	-3.65	10	-6	0		Cingulum Ant	R	3.07	2	34	24
Front Mid	L	-3.64	-30	34	24		Temporal Mid	R	3.06	50	-6	-16
Precentral	L	-3.64	-46	2	32		Hippocampus	R	3.06	26	-38	0
Cingulum Ant	R	-3.63	10	34	16		Front Med Orb	L	3.05	-6	26	-24
Front Mid Orb	R	-3.63	42	42	-8		Caudate	R	3.04	18	18	16
Temporal Mid	L	-3.63	-54	-38	0		Precuneus	R	3.04	10	-62	24
Caudate	R	-3.63	10	2	8		Caudate	R	3.04	10	10	0
Cingulum Ant	R	-3.62	2	10	24		Precentral	L	3.04	-14	-30	64
Front Inf Orb	L	-3.62	-14	18	-24		Supp Motor Ar	R	3.04	10	10	48
Cingulum Ant	R	-3.62	10	42	8		Supp Motor Ar	L	3.03	-6	2	56
Front Inf Orb	L	-3.61	-46	34	-8		Front Sup Med	R	3.03	2	26	48
Tempr Pol Sup	L	-3.61	-46	10	-16		Postcentral	L	3.03	-46	-30	56
Front Sup Med	R	-3.61	2	58	16		Front Mid	R	3.02	50	18	40
Caudate	L	-3.61	-14	10	16		SupraMarginal	L	3.02	-38	-38	40
Front Inf Orb	L	-3.61	-22	34	-8		Lingual	L	3.01	-6	-62	8
Front Inf Orb	R	-3.6	26	26	-16		Occipital Sup	R	3.01	26	-62	24
Temporal Inf	R	-3.6	50	-30	-24		Fusiform	R	3.01	26	-38	-16
Temporal Mid	L	-3.6	-54	-6	-24		Precuneus	R	3.01	10	-62	40
Temporal Mid	L	-3.59	-62	-6	-16		Cingulum Mid	L	3	-6	18	40
Temporal Inf	R	-3.59	50	-6	-40		Cingulum Post	R	3	10	-38	8
Thalamus	L	-3.59	-6	-22	8		Temporal Sup	R	3	58	-6	-8
Caudate	L	-3.59	-14	10	24		Paracentr Lob	L	3	-6	-30	72
ParaHippocamp	R	-3.59	26	2	-32		Supp Motor Ar	L	3	-6	-14	72
Tempr Pol Mid	L	-3.58	-22	10	-40		Postcentral	R	2.99	42	-30	40
Postcentral	R	-3.58	50	-22	40		Paracentr Lob	L	2.99	-6	-38	64
Precentral	R	-3.58	42	-6	40		Paracentr Lob	R	2.98	10	-14	72
Caudate	R	-3.58	18	18	-8		Front Mid	R	2.97	42	18	40
SupraMarginal	L	-3.57	-62	-38	32		Fusiform	R	2.96	26	-30	-24
Precentral	L	-3.57	-46	-6	48		Front Inf Tri	R	2.95	58	26	0
Tempr Pol Sup	L	-3.57	-46	2	-8		Calcarine	R	2.95	2	-62	16
Frontal Sup	L	-3.57	-22	50	8		Parietal Sup	R	2.95	18	-62	48
Front Mid	L	-3.56	-30	42	24		Lingual	R	2.95	26	-54	-8
Temporal Sup	L	-3.56	-54	-38	16		Calcarine	L	2.94	-14	-70	16
Temporal Sup	L	-3.56	-46	-38	8		Lingual	R	2.94	18	-54	-8
Insula	L	-3.55	-30	18	0		Tempr Pol Sup	R	2.94	50	18	-16
Temporal Mid	L	-3.55	-54	2	-24		Supp Motor Ar	R	2.93	2	18	56
Fusiform	L	-3.54	-30	-14	-32		Precuneus	R	2.93	18	-46	64
Precentral	R	-3.54	42	10	40		Front Inf Tri	R	2.93	50	34	0
Fusiform	L	-3.54	-30	-6	-32		Precuneus	R	2.92	18	-62	40
Front Inf Tri	L	-3.53	-38	34	8		Front Inf Tri	R	2.91	42	34	0
Fusiform	R	-3.53	34	-38	-16		Calcarine	R	2.91	26	-62	8
Precentral	R	-3.53	42	2	40		Cingulum Ant	R	2.91	10	26	-8
Hippocampus	L	-3.53	-30	-14	-24		Front Inf Tri	R	2.9	50	34	8
Temporal Sup	R	-3.53	50	-38	16		Front Inf Tri	R	2.89	58	34	8
Front Med Orb	L	-3.52	-14	18	-16		Supp Motor Ar	R	2.89	10	-6	56
ParaHippocamp	L	-3.52	-14	2	-24		Front Inf Orb	R	2.88	50	34	-8
Precentral	L	-3.52	-62	10	16		Precuneus	R	2.88	18	-54	56
Thalamus	R	-3.51	10	-14	16		Lingual	L	2.87	-14	-54	-8
Front Inf Orb	L	-3.5	-46	26	-16		Precuneus	L	2.87	-6	-46	64
Front Inf Orb	L	-3.5	-46	34	-16		Front Sup Med	R	2.87	10	34	32
Fusiform	R	-3.5	42	-38	-24		Temporal Inf	R	2.87	58	-14	-32
Cingulum Mid	R	-3.49	10	18	32		Front Mid	R	2.87	34	18	32
Precentral	L	-3.49	-22	-14	56		Postcentral	R	2.86	42	-30	48
Lingual	R	-3.49	18	-38	-8		Supp Motor Ar	R	2.86	10	-6	72
Front Inf Orb	R	-3.49	50	42	-8		Supp Motor Ar	R	2.86	10	18	56
Temporal Mid	R	-3.48	50	2	-24		Fusiform	R	2.86	34	-54	-8
Temporal Sup	L	-3.48	-62	-30	16		Cuneus	R	2.85	18	-70	24
Insula	R	-3.46	34	10	16		Precentral	L	2.85	-38	-14	40
Precuneus	R	-3.46	10	-46	48		Calcarine	R	2.85	18	-54	8
Precentral	L	-3.46	-38	2	48		Paracentr Lob	R	2.84	2	-38	72
Front Inf Orb	R	-3.45	50	42	-16		Postcentral	L	2.84	-38	-30	40
Temporal Mid	L	-3.45	-62	-38	0		Supp Motor Ar	R	2.84	10	2	48
Cingulum Ant	R	-3.45	10	26	24		Insula	R	2.84	34	18	-8
Temporal Sup	L	-3.43	-54	-46	16		Parietal Inf	L	2.83	-38	-38	48
SupraMarginal	R	-3.43	50	-38	24		Precentral	R	2.83	42	10	40
Cingulum Ant	R	-3.43	2	18	24		Precuneus	R	2.82	18	-62	32
Cingulum Ant	L	-3.43	-6	50	8		Precuneus	L	2.82	-6	-54	56
Insula	L	-3.43	-38	10	0		Paracentr Lob	R	2.81	10	-22	72
Cingulum Ant	L	-3.42	-6	26	24		Precuneus	R	2.81	18	-70	32
ParaHippocamp	R	-3.41	34	-38	-8		Front Med Orb	L	2.81	-6	18	-24
Ventr Med PFC	R	-3.41	10	66	-8		Precentral	R	2.81	50	2	32
Fusiform	L	-3.41	-38	-22	-32		Calcarine	L	2.8	-14	-78	8
ParaHippocamp	R	-3.41	18	2	-24		Fusiform	R	2.8	34	-38	-16
Temporal Inf	R	-3.4	42	-30	-16		Front Med Orb	R	2.8	10	26	-16
Cingulum Ant	R	-3.4	2	42	16		Precentral	R	2.8	34	-22	48
Precentral	L	-3.4	-46	2	40		Postcentral	L	2.8	-38	-22	48
Front Inf Orb	R	-3.4	34	26	-16		Fusiform	L	2.8	-22	-46	-16
Fusiform	L	-3.4	-30	-6	-40		Front Inf Tri	R	2.8	42	34	8
Front Sup Med	R	-3.4	2	66	24		Lingual	R	2.8	10	-62	0
Temporal Mid	R	-3.39	50	-6	-24		Front Mid	R	2.79	34	10	40
Temporal Mid	L	-3.39	-46	2	-32		Precentral	L	2.79	-38	-6	40
Precentral	R	-3.39	58	2	32		Parietal Sup	R	2.79	26	-62	48
SupraMarginal	R	-3.39	58	-38	32		Front Inf Tri	R	2.79	42	34	24
Front Mid	L	-3.39	-38	10	40		ParaHippocamp	R	2.79	34	-30	-16
Caudate	L	-3.39	-14	2	16		Caudate	L	2.78	-14	18	16
Cingulum Mid	R	-3.39	10	26	32		Insula	R	2.78	34	18	8
Front Mid	L	-3.39	-38	34	40		Cingulum Ant	L	2.78	-6	26	24
Cingulum Ant	R	-3.39	2	50	8		Cingulum Ant	R	2.78	10	34	0
SupraMarginal	R	-3.38	50	-30	24		Front Sup Med	R	2.78	10	34	48
Putamen	R	-3.38	18	10	0		Temporal Mid	R	2.77	66	-6	-8
Front Inf Tri	L	-3.38	-38	34	0		Parietal Inf	R	2.77	58	-38	40
Hippocampus	R	-3.38	34	-14	-16		Supp Motor Ar	L	2.77	-6	10	56
Front Mid	L	-3.38	-38	42	24		Cingulum Ant	R	2.77	10	34	24
Cingulum Ant	L	-3.37	-6	18	24		Calcarine	L	2.77	-6	-70	8
Front Mid Orb	R	-3.36	26	42	-16		Front Med Orb	R	2.77	18	18	-16
Cingulum Post	L	-3.36	-6	-38	8		Precentral	L	2.77	-54	-6	40
Parietal Sup	L	-3.36	-38	-54	64		Front Mid	R	2.76	34	34	16
Temporal Mid	R	-3.35	58	2	-32		Hippocampus	R	2.76	26	-22	-16
Front Sup Med	R	-3.35	2	50	24		Cingulum Post	R	2.75	10	-38	16
Front Mid	L	-3.35	-46	26	32		Cuneus	L	2.75	-14	-70	24
Temporal Mid	L	-3.35	-46	-38	0		Front Inf Tri	R	2.75	42	18	16
Cingulum Ant	L	-3.35	-6	42	16		Thalamus	R	2.75	18	-30	0
ParaHippocamp	R	-3.34	26	-38	-8		Precentral	R	2.75	58	2	40
Front Inf Tri	L	-3.34	-38	34	24		Front Inf Tri	R	2.74	50	26	16
Hippocampus	R	-3.34	18	-6	-16		Front Mid	L	2.74	-46	-6	56
Temporal Mid	L	-3.34	-54	-14	-24		Fusiform	R	2.74	34	-46	-8
Front Inf Tri	R	-3.33	50	34	16		Front Inf Tri	R	2.74	58	34	0
Temporal Inf	R	-3.33	58	-22	-24		Precentral	R	2.74	34	-6	48
SupraMarginal	L	-3.33	-54	-38	24		Postcentral	R	2.74	50	-30	56
Precuneus	R	-3.33	18	-70	32		Front Med Orb	L	2.74	-6	34	-16
SupraMarginal	R	-3.32	66	-22	40		Front Inf Tri	R	2.73	58	26	8
Precentral	L	-3.32	-62	10	24		Postcentral	L	2.72	-62	-14	40
Front Inf Ope	L	-3.31	-54	10	16		Insula	R	2.72	34	10	8
Front Inf Orb	L	-3.31	-30	34	-8		Precentral	R	2.72	42	10	32
Temporal Sup	L	-3.3	-54	-30	8		Precentral	R	2.72	50	2	40
Temporal Mid	R	-3.29	50	-14	-24		Insula	R	2.72	50	-6	0
Fusiform	R	-3.29	34	2	-40		Postcentral	L	2.71	-46	-30	48
Front Mid	L	-3.28	-30	50	24		Cuneus	R	2.71	18	-62	24
Hippocampus	R	-3.28	26	-38	8		Frontal Sup	R	2.7	18	18	48
Caudate	L	-3.28	-14	-6	24		Calcarine	L	2.7	-14	-70	8
SupraMarginal	R	-3.28	66	-38	32		Supp Motor Ar	L	2.7	-6	-6	64
Front Inf Tri	L	-3.28	-38	26	24		Front Inf Tri	R	2.69	50	34	16
Precentral	L	-3.28	-46	-6	40		Front Mid	R	2.69	42	26	32
Postcentral	R	-3.27	58	-14	24		Front Inf Tri	R	2.68	58	18	8
Precentral	L	-3.27	-30	-14	64		Precuneus	R	2.68	10	-62	16
Putamen	R	-3.26	26	10	8		Supp Motor Ar	L	2.68	-6	-6	72
Hippocampus	R	-3.26	34	-38	0		Supp Motor Ar	L	2.68	-6	18	48
Precentral	L	-3.26	-22	-14	64		Cuneus	L	2.68	-6	-70	24
SupraMarginal	L	-3.26	-62	-30	24		Parietal Inf	R	2.68	50	-38	48
Precentral	L	-3.25	-38	-6	48		Lingual	L	2.68	-14	-78	0
Temporal Inf	L	-3.25	-54	-22	-24		Front Mid	R	2.67	42	42	16
Temporal Inf	L	-3.25	-54	-30	-24		Precuneus	R	2.67	2	-54	64
ParaHippocamp	L	-3.25	-14	-6	-24		Supp Motor Ar	R	2.67	10	-6	64
Temporal Sup	L	-3.25	-54	-30	16		Postcentral	R	2.67	58	-30	56
Precuneus	R	-3.25	10	-46	56		Calcarine	L	2.66	-6	-70	16
SupraMarginal	R	-3.24	58	-22	24		Thalamus	L	2.66	-6	-6	0
Hippocampus	R	-3.24	26	-38	0		Precentral	L	2.65	-14	-22	64
Precentral	L	-3.24	-30	-14	72		Cingulum Mid	R	2.65	18	-46	32
Temporal Mid	R	-3.24	58	-62	0		Front Inf Tri	L	2.65	-54	34	8
Front Inf Tri	L	-3.24	-30	26	24		Caudate	R	2.64	18	10	16
Hippocampus	L	-3.24	-30	-22	-16		Cingulum Ant	L	2.64	-6	42	0
ParaHippocamp	L	-3.23	-30	-22	-24		SupraMarginal	L	2.64	-30	-38	40
Thalamus	R	-3.23	10	-6	8		Postcentral	R	2.64	42	-22	40
Front Inf Orb	L	-3.23	-38	34	-8		Postcentral	L	2.64	-38	-22	40
Subgenual	L	-3.22	-14	10	-16		Occipital Inf	R	2.63	50	-70	-16
Thalamus	L	-3.22	-14	-22	8		Precentral	L	2.63	-46	2	40
Temporal Inf	L	-3.22	-46	-30	-24		Precuneus	L	2.63	-6	-62	48
Hippocampus	L	-3.21	-14	-6	-16		Calcarine	L	2.63	-14	-86	8
Front Mid	R	-3.21	34	-6	64		Paracentr Lob	R	2.63	18	-30	64
Tempr Pol Mid	L	-3.21	-38	2	-32
Front Sup Med	R	-3.21	2	42	32
Precentral	L	-3.2	-46	10	32
Precuneus	R	-3.2	10	-46	64
Front Inf Tri	R	-3.2	42	26	16
SupraMarginal	L	-3.2	-54	-30	32
Precuneus	R	-3.2	18	-54	64
Front Inf Ope	L	-3.2	-38	2	24
Insula	R	-3.19	42	10	-8
Precentral	L	-3.19	-30	2	48
Postcentral	R	-3.18	66	-14	24
Tempr Pol Mid	L	-3.18	-46	2	-16
Front Inf Orb	L	-3.18	-30	26	-8
Tempr Pol Sup	L	-3.18	-62	2	0
Thalamus	L	-3.17	-6	-30	8
Front Sup Med	L	-3.17	-6	58	16
Rolandic Oper	R	-3.17	42	-22	16
Precentral	R	-3.17	50	-6	48
Front Inf Ope	L	-3.17	-46	10	8
Putamen	R	-3.17	26	18	0
Paracentr Lob	R	-3.16	10	-38	72
Cingulum Ant	R	-3.16	2	34	24
Temporal Inf	L	-3.16	-30	2	-40
Insula	R	-3.16	42	10	0
Front Sup Med	R	-3.15	10	50	8
Front Sup Orb	L	-3.15	-14	42	-24
Precentral	L	-3.15	-46	10	40
Insula	R	-3.14	42	-14	16
Front Mid	L	-3.14	-46	26	40
ParaHippocamp	L	-3.14	-22	-14	-24
Precuneus	R	-3.14	18	-54	72
Putamen	R	-3.14	26	2	8
Hippocampus	L	-3.14	-22	-38	0
Cingulum Ant	R	-3.13	2	26	24
Cingulum Ant	R	-3.13	10	42	16
Precuneus	R	-3.13	10	-46	72
Cingulum Ant	R	-3.13	2	50	16
Fusiform	L	-3.13	-38	-30	-16
Cingulum Mid	R	-3.12	10	10	32
Postcentral	R	-3.12	50	-14	48
Hippocampus	R	-3.12	18	-38	8
Thalamus	R	-3.12	18	-22	16
Insula	R	-3.11	34	18	-8
Lingual	R	-3.11	18	-38	0
Front Mid	L	-3.11	-30	10	48
Front Mid	R	-3.11	42	10	48
Hippocampus	L	-3.1	-30	-6	-24
Insula	R	-3.1	42	18	8
Parietal Sup	R	-3.1	18	-78	48
Putamen	L	-3.1	-22	18	0
Parietal Sup	L	-3.09	-30	-54	64
Front Mid	L	-3.09	-30	26	32
Insula	R	-3.08	34	26	8
Cingulum Ant	R	-3.08	2	42	24
Pallidum	R	-3.07	18	2	0
Front Inf Ope	L	-3.07	-46	10	16
Amygdala	R	-3.07	26	-6	-16
Cingulum Ant	L	-3.07	-6	34	24
Temporal Mid	L	-3.07	-62	-46	0
Front Inf Orb	R	-3.07	34	42	-16
Front Mid	L	-3.07	-38	26	32
Front Inf Ope	L	-3.07	-54	10	24
Front Sup Med	L	-3.07	-6	50	16
SupraMarginal	L	-3.07	-54	-30	24
Precuneus	R	-3.06	10	-46	40
Front Mid	R	-3.06	34	18	48
Tempr Pol Sup	R	-3.06	50	2	-16
Cingulum Mid	R	-3.06	10	2	32
Putamen	L	-3.06	-22	10	8
Rolandic Oper	R	-3.05	50	-22	16
Rolandic Oper	R	-3.05	50	-14	16
Parietal Sup	R	-3.05	18	-70	48
Temporal Mid	L	-3.05	-54	-6	-16
ParaHippocamp	L	-3.04	-22	-6	-32
SupraMarginal	L	-3.04	-62	-38	40
Precentral	R	-3.04	50	-6	24
Temporal Mid	L	-3.04	-62	-30	0
Postcentral	R	-3.04	66	-6	32
Front Inf Ope	L	-3.03	-38	18	32
Precuneus	R	-3.03	18	-54	56
Fusiform	R	-3.03	34	-46	-8
Precentral	L	-3.03	-54	10	40
Postcentral	R	-3.02	18	-38	80
Precuneus	R	-3.02	18	-62	40
SupraMarginal	L	-3.02	-62	-30	32
Tempr Pol Sup	R	-3.02	42	26	-24
Front Sup Med	L	-3.02	-6	50	24
Temporal Sup	R	-3.01	50	2	-8
Thalamus	R	-3.01	18	-30	0
Amygdala	L	-3.01	-14	2	-16
Thalamus	L	-3.01	-14	-22	16
Tempr Pol Mid	L	-3	-22	2	-40
Frontal Sup	L	-3	-14	2	56
Front Sup Med	R	-3	2	50	40
Front Inf Tri	L	-3	-46	34	8
Front Sup Med	R	-2.99	10	66	0
Front Inf Orb	R	-2.99	42	42	-16
Front Inf Tri	R	-2.99	58	26	24
Insula	L	-2.99	-46	2	0
Hippocampus	L	-2.99	-22	-22	-16
Parietal Sup	R	-2.98	34	-70	56
Tempr Pol Sup	L	-2.98	-54	2	0
Hippocampus	L	-2.98	-14	-14	-16
Putamen	R	-2.98	18	10	-8
Hippocampus	L	-2.98	-30	-14	-16
Temporal Sup	R	-2.98	50	-30	16
Front Mid	L	-2.98	-38	50	16
Thalamus	R	-2.97	10	-22	16
ParaHippocamp	L	-2.97	-30	-38	-8
Insula	L	-2.97	-30	10	8
Front Mid	L	-2.97	-30	58	24
SupraMarginal	L	-2.96	-54	-46	24
Occipital Sup	R	-2.96	26	-78	40
Front Mid	L	-2.96	-38	34	32
ParaHippocamp	L	-2.96	-14	-14	-24
Occipital Mid	R	-2.96	26	-62	40
SupraMarginal	R	-2.96	58	-38	24
Front Mid	L	-2.95	-30	34	40
Front Sup Med	R	-2.95	2	50	0
Parietal Sup	R	-2.95	18	-62	48
Paracentr Lob	R	-2.95	18	-38	72
Hippocampus	L	-2.95	-22	-14	-16
ParaHippocamp	L	-2.94	-22	-14	-32
Frontal Sup	L	-2.94	-22	-6	64
Front Inf Ope	L	-2.94	-54	18	32
Front Sup Med	R	-2.94	10	50	16
Postcentral	R	-2.94	66	-22	24
Insula	R	-2.94	34	18	8
Hippocampus	R	-2.94	34	-30	-8
Temporal Inf	R	-2.94	42	2	-40
Fusiform	L	-2.94	-30	-22	-32
ParaHippocamp	L	-2.93	-22	-22	-24
Ventr Med PFC	R	-2.93	2	50	-8
Temporal Mid	L	-2.93	-54	-30	0
Putamen	R	-2.93	26	10	0
Paracentr Lob	R	-2.93	18	-30	80
Front Sup Orb	R	-2.92	10	66	-16
Front Inf Orb	R	-2.92	26	26	-24
Front Inf Tri	L	-2.92	-46	34	24
Precentral	R	-2.92	58	2	40
Front Mid	L	-2.92	-22	26	32
Front Sup Med	R	-2.92	2	66	16
Front Mid Orb	L	-2.92	-30	58	-16
Lingual	L	-2.91	-6	-38	-8
Temporal Mid	R	-2.91	50	-54	16
Precentral	L	-2.91	-54	10	32
Hippocampus	L	-2.91	-30	-30	-8
Insula	L	-2.9	-38	2	-8
Caudate	L	-2.9	-6	2	8
Cingulum Ant	L	-2.9	-6	42	24
Occipital Sup	R	-2.9	26	-70	32
Frontal Sup	L	-2.9	-22	2	48
Temporal Sup	R	-2.9	58	2	-8
Precuneus	R	-2.9	18	-62	72
Temporal Sup	L	-2.9	-46	-38	16
Temporal Mid	R	-2.9	58	-14	-24
Temporal Mid	R	-2.89	50	-30	0
Cingulum Mid	R	-2.89	2	10	32
Precentral	L	-2.89	-30	-6	48
Temporal Mid	L	-2.89	-54	-46	0
Precuneus	R	-2.89	10	-54	48
Front Sup Med	R	-2.89	2	58	24
Front Mid	L	-2.89	-38	10	48
ParaHippocamp	L	-2.88	-30	-30	-16
Front Inf Orb	R	-2.88	42	18	-16
Temporal Mid	R	-2.88	58	-38	0
Temporal Mid	L	-2.88	-54	2	-32
Paracentr Lob	R	-2.88	10	-38	80
Hippocampus	L	-2.88	-22	-6	-24
Cingulum Mid	L	-2.87	-6	-6	32
Temporal Inf	L	-2.87	-62	-30	-24
SupraMarginal	R	-2.87	58	-30	24
Temporal Sup	R	-2.87	50	-46	16
Putamen	R	-2.86	34	2	0
Ventr Med PFC	L	-2.86	-6	50	-8
Front Mid	R	-2.86	42	18	48
Front Sup Med	R	-2.86	18	50	0
Temporal Inf	R	-2.86	42	2	-32
Parietal Inf	R	-2.85	34	-62	40
Front Inf Tri	R	-2.85	50	42	0
Front Inf Tri	L	-2.85	-46	42	0
Precuneus	R	-2.85	18	-54	48
Front Mid	L	-2.85	-30	18	32
Front Med Orb	L	-2.85	-6	50	-16
Cingulum Mid	R	-2.84	10	-6	32
Temporal Sup	L	-2.84	-46	-30	8
Temporal Sup	L	-2.84	-46	-30	16
Amygdala	R	-2.84	26	2	-24
Thalamus	R	-2.84	18	-6	0
Cingulum Mid	R	-2.83	10	-22	32
Postcentral	R	-2.83	42	-22	40
Front Sup Orb	L	-2.83	-6	50	-24
Front Mid	L	-2.83	-38	50	24
Frontal Sup	L	-2.83	-14	50	16
SupraMarginal	L	-2.83	-54	-38	32
Front Mid	L	-2.83	-38	42	32
Front Inf Ope	R	-2.83	58	10	8
Parietal Sup	R	-2.82	26	-78	48
Front Sup Med	L	-2.82	-6	50	0
Heschl	R	-2.82	42	-30	8
Paracentr Lob	R	-2.82	10	-38	64
Postcentral	L	-2.82	-46	-22	32
Temporal Sup	R	-2.82	50	-38	8
Front Sup Med	L	-2.82	-6	42	56
Precuneus	R	-2.81	18	-46	72
Front Inf Orb	L	-2.81	-22	34	-16
Thalamus	L	-2.81	-6	-14	16
Front Mid	R	-2.81	26	18	48
Front Inf Tri	R	-2.81	42	18	24
Precentral	L	-2.81	-54	2	32
Precentral	L	-2.81	-38	-14	40
Pallidum	R	-2.8	26	2	0
Thalamus	L	-2.8	-14	-14	16
Precentral	R	-2.8	50	2	48
Postcentral	L	-2.79	-54	-22	32
Frontal Sup	L	-2.79	-22	-6	56
Front Inf Ope	R	-2.79	42	18	32
Front Mid	L	-2.79	-22	34	32
Cingulum Mid	R	-2.79	10	-38	48
Front Sup Med	R	-2.78	2	42	48
SupraMarginal	R	-2.78	50	-46	24
Temporal Mid	L	-2.78	-46	-46	8
Lingual	R	-2.78	18	-46	0
Precentral	L	-2.78	-46	2	24
Thalamus	L	-2.78	-14	-14	8
Cingulum Mid	R	-2.78	2	2	32
Fusiform	L	-2.78	-38	-30	-24
Precuneus	R	-2.77	10	-54	56
Putamen	R	-2.77	26	18	-8
Precuneus	R	-2.77	10	-46	8
Parietal Sup	R	-2.77	26	-62	48
Tempr Pol Sup	R	-2.77	50	18	-24
Precuneus	R	-2.77	10	-70	40
Front Mid	L	-2.76	-22	10	48
Tempr Pol Mid	R	-2.76	26	10	-40
Temporal Mid	R	-2.76	50	-46	8
Front Inf Tri	L	-2.76	-54	34	8
Front Sup Orb	R	-2.76	26	50	-8
Tempr Pol Mid	L	-2.76	-22	18	-40
Temporal Mid	L	-2.76	-46	-38	-8
Front Inf Tri	R	-2.76	58	18	16
Front Inf Ope	L	-2.75	-38	10	8
Front Inf Tri	L	-2.75	-38	42	0
Thalamus	L	-2.75	-6	-22	16
Thalamus	R	-2.74	10	-30	8
Precentral	L	-2.74	-46	-14	48
Hippocampus	L	-2.74	-30	-22	-8
Occipital Mid	R	-2.74	42	-62	8
Temporal Mid	L	-2.74	-62	-30	-8
Frontal Sup	L	-2.73	-14	10	56
Cuneus	R	-2.73	18	-78	32
Postcentral	R	-2.73	58	-6	48
SupraMarginal	L	-2.73	-54	-22	40
Front Sup Med	R	-2.73	10	42	56
Precuneus	R	-2.73	18	-46	8
Front Mid	L	-2.72	-30	34	32
Temporal Mid	R	-2.72	50	-54	0
Precuneus	R	-2.72	10	-54	40
Lingual	L	-2.72	-14	-30	-8
Precuneus	R	-2.72	18	-62	64
Precentral	R	-2.72	42	-6	64
Cingulum Ant	R	-2.72	10	34	24
Temporal Mid	R	-2.71	66	-14	-24
Precuneus	R	-2.71	2	-46	40
Precentral	L	-2.71	-30	-14	56
Front Mid	L	-2.71	-46	34	32
Temporal Mid	L	-2.71	-46	-6	-24
Front Inf Orb	L	-2.71	-38	34	-16
Hippocampus	L	-2.71	-22	-30	-8
Temporal Inf	L	-2.71	-62	-22	-24
Frontal Sup	R	-2.71	18	58	16
Temporal Mid	L	-2.71	-46	-30	-8
Front Sup Med	R	-2.7	2	34	40
Precentral	L	-2.7	-54	-6	40
Cingulum Mid	R	-2.7	10	-14	32
Front Sup Med	R	-2.7	10	26	40
Thalamus	L	-2.69	-6	-6	8
Frontal Sup	R	-2.69	26	50	0
Cingulum Ant	R	-2.69	10	50	0
Cingulum Mid	R	-2.68	2	18	32
Front Med Orb	R	-2.68	2	50	-16
Front Sup Med	L	-2.68	-6	58	8
Ventr Med PFC	R	-2.68	10	50	-8
Front Sup Orb	L	-2.68	-14	50	-16
Front Inf Ope	L	-2.68	-46	18	32
Cingulum Mid	R	-2.68	10	-38	40
Cingulum Mid	R	-2.68	2	-6	32
Cingulum Mid	L	-2.68	-6	-14	32
ParaHippocamp	L	-2.68	-22	2	-32
Frontal Sup	L	-2.67	-22	2	64
Precentral	L	-2.67	-22	-22	56
Hippocampus	R	-2.67	34	-6	-16
Precuneus	R	-2.67	18	-46	48
Thalamus	R	-2.67	10	-22	0
Frontal Sup	L	-2.67	-14	58	16
Temporal Inf	R	-2.67	58	-62	-8
Cingulum Mid	R	-2.66	2	-14	32
Front Mid	L	-2.66	-22	42	24
Putamen	L	-2.66	-14	10	-8
SupraMarginal	R	-2.66	58	-22	16
Fusiform	R	-2.66	26	-46	-16
Frontal Sup	L	-2.66	-14	2	72
Precuneus	R	-2.66	10	-38	56
Frontal Sup	R	-2.65	34	58	0
Postcentral	R	-2.65	58	-14	16
Precuneus	R	-2.65	10	-54	64
Front Sup Med	R	-2.65	18	50	8
Temporal Mid	R	-2.65	50	-62	0
SupraMarginal	L	-2.65	-46	-30	24
Front Mid Orb	L	-2.64	-22	58	-16
Temporal Sup	L	-2.64	-46	-30	0
Temporal Mid	R	-2.64	50	2	-32
Thalamus	R	-2.64	10	-14	8
Postcentral	L	-2.64	-62	-6	32
Precentral	R	-2.64	50	10	40
Temporal Sup	R	-2.64	50	-30	8
Frontal Sup	L	-2.63	-14	-6	56
Cingulum Mid	L	-2.63	-6	18	32
ParaHippocamp	L	-2.63	-22	-38	-8
Ventr Med PFC	R	-2.63	10	58	-8
Front Sup Med	R	-2.63	2	34	48
Precentral	L	-2.63	-54	2	40
Front Inf Orb	R	-2.63	34	26	-24
Temporal Mid	R	-2.62	58	-30	0
Precuneus	R	-2.62	2	-46	48
Temporal Mid	L	-2.62	-62	-54	16
Subgenual	R	-2.62	18	10	-16
Precentral	R	-2.62	50	10	48
Temporal Mid	L	-2.62	-54	-30	-8
Front Sup Med	R	-2.61	10	42	24
Front Mid	L	-2.61	-22	34	40
ParaHippocamp	L	-2.61	-14	-38	-8
Temporal Mid	L	-2.61	-62	-54	8
Front Sup Med	L	-2.61	-6	58	24
Supp Motor Ar	L	-2.61	-6	10	72
Front Med Orb	R	-2.61	10	50	-24
Postcentral	L	-2.61	-38	-14	32
Precentral	R	-2.61	50	2	24
Insula	R	-2.6	42	2	-8
Precentral	L	-2.6	-30	-14	48
Front Mid	L	-2.6	-38	18	40
Fusiform	L	-2.59	-38	-38	-16
SupraMarginal	L	-2.59	-62	-30	40
Front Inf Tri	L	-2.59	-46	34	16
ParaHippocamp	L	-2.58	-22	-30	-16
Temporal Mid	R	-2.58	50	-70	8
Front Sup Med	R	-2.58	2	66	8
Temporal Inf	L	-2.58	-54	-30	-16
Precentral	R	-2.58	42	-6	48
Precentral	L	-2.58	-22	-14	72
Front Sup Med	R	-2.58	2	34	32
Front Inf Tri	R	-2.58	42	18	16
Frontal Sup	L	-2.58	-14	2	64
SupraMarginal	L	-2.58	-62	-22	32
Tempr Pol Sup	R	-2.58	50	10	-24
Front Mid	R	-2.58	34	10	48
Insula	R	-2.58	34	10	8
Front Mid	L	-2.58	-30	26	40
Thalamus	R	-2.58	18	-30	8
SupraMarginal	L	-2.57	-62	-22	40
Front Inf Orb	L	-2.57	-38	26	-16
Frontal Sup	R	-2.57	34	50	0
Front Mid	L	-2.57	-22	26	40
Frontal Sup	L	-2.57	-22	-6	72
Front Med Orb	R	-2.57	10	50	-16
Front Mid	L	-2.57	-22	18	56
Lingual	L	-2.57	-14	-46	0
Cingulum Mid	R	-2.57	2	-22	32
Precuneus	R	-2.57	18	-62	56
Frontal Sup	L	-2.56	-14	34	32
Rolandic Oper	R	-2.56	42	-6	16
SupraMarginal	L	-2.55	-62	-46	32
Front Sup Med	R	-2.55	10	58	16
Front Inf Ope	R	-2.55	50	10	8
Precuneus	R	-2.55	18	-54	40
Cingulum Mid	R	-2.55	2	26	32
Front Med Orb	R	-2.55	2	50	-24
Hippocampus	L	-2.55	-22	-38	8
Postcentral	L	-2.54	-30	-46	64
Calcarine	R	-2.54	26	-54	8
Putamen	R	-2.54	34	2	-8
Front Mid Orb	R	-2.54	34	50	-8
Front Inf Tri	L	-2.53	-54	34	16
Precentral	L	-2.53	-38	-14	48
Cingulum Mid	L	-2.53	-6	-6	40
Cingulum Mid	L	-2.53	-6	2	40
Precuneus	R	-2.53	18	-46	64
Front Sup Med	L	-2.53	-6	66	24
Parietal Sup	R	-2.53	26	-54	48
Front Mid	L	-2.52	-30	42	32
Precentral	L	-2.52	-54	-6	48
Front Sup Med	R	-2.52	2	42	40
Tempr Pol Mid	L	-2.52	-54	10	-24
Frontal Sup	L	-2.52	-14	10	64
Temporal Inf	R	-2.51	50	-54	-8
SupraMarginal	L	-2.51	-46	-38	24
Front Mid	L	-2.51	-30	18	40
Heschl	R	-2.51	42	-22	8
Front Sup Med	L	-2.51	-6	50	48
Frontal Sup	L	-2.51	-22	58	16
Temporal Mid	R	-2.51	50	-54	8
Lingual	R	-2.51	18	-46	-8
Front Sup Med	R	-2.51	18	66	0
Front Mid	L	-2.5	-46	42	24
Front Inf Tri	L	-2.5	-46	42	8
Front Mid	L	-2.5	-30	34	48
SupraMarginal	L	-2.5	-54	-30	40
Precuneus	R	-2.49	18	-62	32
Frontal Sup	L	-2.49	-14	-6	64
Frontal Sup	L	-2.49	-22	2	56
Front Mid	L	-2.49	-30	50	32
Precuneus	R	-2.49	10	-62	40
Precuneus	R	-2.48	18	-46	56
Temporal Mid	L	-2.48	-62	-30	-16
Lingual	L	-2.48	-22	-46	-8
Front Sup Med	R	-2.48	10	34	32
Front Mid	L	-2.48	-38	-6	56
Front Mid	L	-2.47	-46	50	8
Precuneus	R	-2.47	2	-54	40
Thalamus	R	-2.47	10	-14	0
Temporal Mid	R	-2.47	58	-38	-8
Putamen	L	-2.47	-22	2	8
Cingulum Mid	L	-2.47	-6	26	32
Temporal Mid	L	-2.46	-54	-38	-8
Front Sup Med	R	-2.46	2	58	32
Front Mid	R	-2.46	34	26	32
Lingual	R	-2.46	18	-54	0
Frontal Sup	L	-2.45	-30	-6	64
Front Inf Tri	R	-2.45	50	26	24
Front Mid	R	-2.45	42	18	40
Front Mid Orb	L	-2.45	-22	50	-16
Front Mid Orb	L	-2.45	-22	42	-16
Front Mid	L	-2.45	-46	-6	56
Precentral	R	-2.45	42	-14	48
Insula	R	-2.45	42	2	0
Thalamus	R	-2.44	18	-14	0
Parietal Sup	L	-2.44	-38	-46	64
SupraMarginal	R	-2.44	66	-38	24
Precentral	R	-2.44	50	10	32
Putamen	R	-2.44	34	2	8
Pallidum	R	-2.44	26	-6	0
Precentral	L	-2.44	-30	-6	56
Temporal Mid	R	-2.44	58	-54	16
Precentral	R	-2.44	42	-14	64
Front Sup Med	L	-2.43	-6	42	48
Putamen	R	-2.43	26	-6	8
Lingual	R	-2.43	26	-46	-8
Precentral	L	-2.43	-46	2	48
Front Mid	L	-2.43	-38	18	48
Frontal Sup	L	-2.43	-22	18	64
Postcentral	L	-2.42	-54	-14	48
Temporal Mid	R	-2.42	66	-38	0
Precuneus	R	-2.42	10	-54	72
Front Inf Tri	R	-2.42	50	34	24
Front Sup Med	L	-2.42	-6	34	48
Postcentral	L	-2.42	-46	-22	40
Frontal Sup	L	-2.42	-22	18	48
Front Inf Orb	L	-2.41	-22	26	-16
Temporal Mid	R	-2.41	58	-54	0
Frontal Sup	L	-2.41	-22	18	40
Front Inf Tri	R	-2.41	42	34	16
Amygdala	L	-2.41	-22	2	-24
Parietal Sup	R	-2.41	26	-54	56
Fusiform	R	-2.41	34	-46	-16
Temporal Mid	L	-2.41	-54	-46	-8
Postcentral	L	-2.41	-46	-6	32
Front Sup Orb	R	-2.4	26	66	-8
Caudate	L	-2.4	-14	-14	24
Supp Motor Ar	L	-2.4	-6	2	72
Frontal Sup	L	-2.4	-14	10	48
Precentral	L	-2.39	-46	-14	56
Cingulum Mid	L	-2.39	-6	34	32
Insula	L	-2.39	-30	-6	16
Temporal Inf	R	-2.39	58	-30	-24
Thalamus	L	-2.39	-14	-30	8
Front Sup Med	R	-2.39	10	58	24
Cingulum Mid	R	-2.39	2	-46	32
Front Sup Med	R	-2.39	10	18	40
Precentral	L	-2.39	-46	-14	40
Parietal Sup	R	-2.38	26	-70	56
Precentral	R	-2.38	42	2	48
Front Sup Med	R	-2.38	10	58	8
Postcentral	R	-2.38	58	-6	24
Cingulum Post	R	-2.38	10	-38	16
Fusiform	L	-2.37	-30	-30	-24
Angular	R	-2.37	42	-62	40
Frontal Sup	R	-2.36	18	26	40
Rolandic Oper	R	-2.36	50	-6	16
Postcentral	L	-2.36	-54	-6	32
Paracentr Lob	R	-2.36	10	-30	72
Temporal Inf	R	-2.36	50	-30	-16
SupraMarginal	L	-2.36	-62	-22	24
Insula	L	-2.36	-30	18	-8
Front Mid	L	-2.36	-30	2	56
Tempr Pol Sup	R	-2.36	42	26	-32
Front Mid	R	-2.36	34	26	40

## Sheet: R_t5
Max	FDR-corrected threshold for p-value = .02						Min	FDR-corrected threshold for p-value = .01
ROI	Hemisphere	t-val		MNI coordinates			ROI	Hemisphere	t-val		MNI coordinates
			x	y	x					y	y	z
Front Med Orb	L	-6.17	-6	26	-16		Precuneus	R	5.24	10	-46	48
Front Inf Tri	L	-6.16	-38	26	0		Precuneus	R	5.17	10	-46	40
Front Med Orb	L	-6.08	-6	18	-16		Precuneus	R	5.02	10	-54	48
Insula	L	-6.02	-30	26	0		Putamen	R	4.95	34	-6	-8
Front Med Orb	L	-6.01	-6	18	-24		Precuneus	R	4.93	10	-54	40
Front Med Orb	L	-5.76	-6	26	-24		Precuneus	R	4.83	2	-46	40
Cingulum Ant	L	-5.7	-6	34	-8		Cingulum Mid	R	4.82	2	-38	40
Caudate	L	-5.67	-6	18	-8		Cingulum Mid	R	4.8	10	-38	40
Cingulum Ant	R	-5.65	2	34	-8		Cingulum Post	R	4.8	10	-46	32
Front Inf Orb	L	-5.64	-46	26	-8		Cingulum Mid	R	4.77	10	-38	48
Cingulum Ant	R	-5.6	2	26	-8		Cingulum Post	R	4.76	10	-46	16
Subgenual	L	-5.58	-6	10	-16		Lingual	L	4.75	-6	-38	-8
Front Med Orb	L	-5.52	-6	34	-16		Cingulum Mid	R	4.74	2	-46	32
Front Inf Tri	L	-5.5	-38	26	8		Cingulum Mid	R	4.7	2	-38	48
Caudate	L	-5.46	-6	18	0		Precuneus	R	4.67	10	-46	56
Front Med Orb	R	-5.44	2	34	-16		Precuneus	R	4.63	2	-46	48
Front Med Orb	L	-5.43	-14	18	-16		Cingulum Post	R	4.62	2	-46	24
Front Sup Orb	L	-5.42	-14	26	-16		Precuneus	R	4.58	10	-54	56
Insula	L	-5.39	-30	18	0		Cingulum Mid	R	4.52	2	-38	32
Front Inf Orb	L	-5.38	-46	34	-8		Cingulum Post	R	4.52	10	-46	24
Cingulum Ant	R	-5.37	2	34	0		Precuneus	R	4.44	10	-54	16
Caudate	L	-5.36	-14	26	0		Putamen	R	4.42	34	2	-8
Putamen	L	-5.26	-14	18	-8		Cingulum Post	R	4.42	10	-54	32
Insula	L	-5.2	-30	18	8		Cingulum Mid	R	4.38	2	-30	48
Front Inf Tri	L	-5.18	-46	26	0		Lingual	L	4.37	-14	-46	-8
Caudate	L	-5.18	-6	10	-8		Insula	R	4.36	34	10	-16
Front Inf Tri	L	-5.17	-46	34	8		Cingulum Mid	R	4.33	2	-30	40
Front Inf Orb	L	-5.17	-38	26	-8		Cingulum Post	R	4.32	10	-38	32
Front Inf Orb	L	-5.13	-54	34	-8		Insula	R	4.29	42	2	-8
Front Inf Tri	L	-5.11	-54	26	0		Precuneus	R	4.29	18	-54	56
Subgenual	R	-5.09	2	18	-16		Precuneus	R	4.22	10	-54	24
Putamen	L	-5.06	-22	18	0		Temporal Mid	L	4.22	-54	-46	-8
Temporal Sup	L	-5.05	-62	-38	8		Cingulum Mid	R	4.2	2	-54	32
Postcentral	R	-5.04	42	-14	40		Temporal Inf	L	4.2	-54	-38	-16
ParaHippocamp	L	-5.04	-14	2	-24		Temporal Inf	L	4.19	-54	-46	-16
Front Inf Orb	L	-5.03	-14	18	-24		Precuneus	R	4.17	2	-54	40
Subgenual	L	-5.03	-14	10	-16		Precuneus	R	4.16	18	-46	48
Front Med Orb	L	-5.03	-6	34	-24		Precuneus	R	4.16	18	-54	48
Front Inf Orb	L	-5.01	-38	34	-8		Precuneus	R	4.14	10	-46	8
Front Med Orb	R	-5	2	26	-16		Precuneus	R	4.14	2	-54	24
Front Inf Tri	L	-4.99	-54	34	8		Temporal Mid	R	4.13	50	-6	-16
Temporal Sup	L	-4.99	-62	-30	8		Cingulum Mid	R	4.11	2	-22	48
Cingulum Ant	L	-4.98	-6	34	0		Cingulum Mid	R	4.09	2	-22	40
Caudate	R	-4.93	10	18	8		ParaHippocamp	L	4.09	-14	-38	-8
Temporal Mid	L	-4.93	-62	-38	0		Cingulum Mid	R	4.09	2	-30	32
Temporal Mid	L	-4.92	-54	-38	0		Lingual	L	4.08	-14	-54	0
Ventr Med PFC	L	-4.91	-6	42	-8		Lingual	L	4.08	-14	-46	0
Front Inf Tri	L	-4.9	-38	34	0		Precuneus	R	4.08	18	-46	56
Front Inf Tri	L	-4.9	-46	26	16		Temporal Mid	L	4.06	-54	2	-32
Subgenual	R	-4.89	2	18	-8		Occipital Sup	L	4.04	-22	-78	16
Front Med Orb	R	-4.88	2	26	-24		Temporal Mid	L	4.02	-62	-46	-8
Front Med Orb	L	-4.87	-6	42	-16		Putamen	R	4.01	34	-14	0
Tempr Pol Mid	L	-4.87	-22	10	-40		Temporal Inf	L	4.01	-62	-46	-16
Temporal Mid	L	-4.86	-54	-30	0		Temporal Mid	R	3.99	58	-14	-8
Front Inf Tri	L	-4.85	-54	26	8		Temporal Inf	L	3.98	-46	-54	-24
Front Inf Tri	L	-4.85	-46	26	8		Tempr Pol Sup	R	3.98	50	2	-16
Ventr Med PFC	R	-4.82	2	42	-8		Supp Motor Ar	R	3.98	2	-30	56
ParaHippocamp	L	-4.8	-22	2	-32		Subgenual	R	3.96	26	10	-16
Putamen	L	-4.8	-14	10	-8		Temporal Inf	L	3.96	-46	-46	-8
Cingulum Ant	R	-4.79	10	34	0		Temporal Mid	R	3.95	58	-30	-16
Front Sup Orb	L	-4.78	-14	34	-16		Precuneus	R	3.94	10	-38	56
Insula	L	-4.78	-38	18	0		Insula	R	3.94	42	-14	0
Frontal Sup	L	-4.76	-22	-6	56		Lingual	L	3.94	-14	-54	-8
Postcentral	R	-4.76	42	-30	40		Temporal Mid	L	3.94	-46	2	-24
Front Inf Orb	L	-4.75	-30	26	-8		Precuneus	R	3.93	2	-38	56
Subgenual	R	-4.75	2	10	-8		Temporal Mid	L	3.93	-46	-38	-8
Caudate	L	-4.72	-6	10	0		Caudate	R	3.92	10	10	8
Cingulum Ant	R	-4.72	10	26	16		Putamen	R	3.91	26	10	-8
Cingulum Ant	R	-4.71	10	34	-8		Putamen	R	3.91	18	10	-8
Caudate	R	-4.71	18	2	24		Tempr Pol Sup	R	3.9	42	10	-24
Precentral	L	-4.71	-22	-14	56		Fusiform	L	3.89	-38	-54	-24
Cingulum Ant	R	-4.7	2	42	0		Lingual	L	3.89	-14	-62	0
Front Sup Orb	L	-4.68	-14	26	-24		Precuneus	R	3.88	2	-54	48
Putamen	L	-4.67	-22	18	-8		Temporal Sup	R	3.88	50	-14	-8
Front Med Orb	R	-4.65	2	42	-16		Cingulum Mid	R	3.88	10	-30	40
Hippocampus	L	-4.63	-14	-6	-16		Insula	R	3.86	42	-6	-8
Amygdala	L	-4.63	-14	2	-16		Supp Motor Ar	R	3.85	2	-22	56
Front Inf Tri	L	-4.62	-54	26	16		Lingual	L	3.84	-6	-54	0
Putamen	L	-4.61	-22	10	8		Putamen	R	3.84	26	2	-8
Front Inf Orb	L	-4.61	-22	34	-8		Caudate	R	3.84	18	18	-8
Front Med Orb	R	-4.61	2	34	-24		Temporal Inf	L	3.83	-46	-46	-16
Insula	L	-4.6	-30	26	8		Caudate	R	3.83	10	10	0
Front Inf Tri	L	-4.6	-54	34	0		Precuneus	R	3.83	18	-46	40
Temporal Mid	L	-4.6	-62	-30	0		Temporal Mid	L	3.82	-46	2	-32
Front Inf Ope	L	-4.59	-38	2	24		Caudate	R	3.82	10	2	8
Caudate	R	-4.59	10	18	0		Temporal Mid	L	3.82	-62	2	-24
Front Inf Orb	L	-4.58	-46	18	-8		Temporal Sup	R	3.82	50	-6	-8
Postcentral	R	-4.57	42	-22	40		Cingulum Mid	R	3.81	2	-22	32
Temporal Sup	L	-4.57	-46	-30	0		Lingual	L	3.8	-22	-46	-8
Front Inf Orb	L	-4.57	-30	34	-8		Cingulum Mid	L	3.8	-6	-30	40
Postcentral	L	-4.55	-54	-22	32		Temporal Inf	L	3.79	-62	-38	-16
ParaHippocamp	L	-4.54	-14	-6	-24		Precuneus	R	3.79	2	-46	56
Front Inf Ope	L	-4.54	-38	10	24		Temporal Inf	R	3.78	66	-30	-24
Front Inf Ope	L	-4.53	-46	18	0		Precuneus	R	3.78	10	-62	40
Temporal Sup	L	-4.5	-62	-38	16		Insula	L	3.78	-38	2	-8
Cingulum Ant	R	-4.5	10	34	16		Subgenual	L	3.78	-22	10	-16
Cingulum Ant	R	-4.5	10	26	-8		Temporal Inf	L	3.77	-54	-54	-8
Ventr Med PFC	L	-4.5	-6	66	-16		Temporal Inf	R	3.77	58	-30	-24
Temporal Sup	L	-4.49	-54	-30	8		Temporal Inf	L	3.76	-46	-54	-16
Precentral	L	-4.49	-38	2	48		Temporal Inf	L	3.75	-54	-6	-32
Front Med Orb	R	-4.47	2	42	-24		Precuneus	R	3.75	10	-62	48
Caudate	R	-4.45	10	10	8		Tempr Pol Sup	R	3.74	50	10	-16
Front Inf Tri	L	-4.45	-54	34	16		Front Med Orb	L	3.74	-6	18	-16
Temporal Sup	L	-4.45	-62	-30	16		Temporal Inf	L	3.73	-46	2	-40
Front Sup Orb	L	-4.44	-6	42	-24		Hippocampus	R	3.72	34	-14	-16
Ventr Med PFC	L	-4.44	-6	58	-8		Hippocampus	R	3.71	34	-6	-16
Temporal Sup	L	-4.43	-54	-38	8		Hippocampus	R	3.71	34	-22	-16
Front Inf Tri	L	-4.43	-46	34	0		Temporal Inf	L	3.71	-54	-54	-16
Caudate	L	-4.41	-14	18	8		Temporal Mid	L	3.71	-62	-54	-8
Hippocampus	L	-4.41	-22	-6	-24		Cingulum Mid	L	3.71	-6	-30	48
ParaHippocamp	L	-4.4	-22	10	-32		Cingulum Mid	R	3.7	18	-38	48
Frontal Sup	L	-4.4	-22	-6	64		Caudate	L	3.69	-6	18	-8
Insula	L	-4.4	-38	18	-8		Putamen	R	3.69	26	18	-8
Postcentral	R	-4.39	50	-14	40		Cingulum Mid	R	3.69	10	-30	48
Precentral	L	-4.39	-30	2	32		Temporal Mid	R	3.69	66	-30	-16
Tempr Pol Sup	L	-4.39	-22	18	-32		Fusiform	L	3.69	-38	-38	-16
Fusiform	L	-4.39	-30	-6	-32		Cuneus	L	3.69	-22	-62	24
Temporal Mid	L	-4.37	-54	-30	-8		Lingual	L	3.68	-14	-70	0
Temporal Inf	R	-4.37	50	-22	-32		Tempr Pol Sup	R	3.68	50	10	-24
Cingulum Ant	L	-4.35	-6	42	0		Temporal Mid	L	3.68	-54	-38	-8
Front Sup Med	L	-4.35	-6	58	0		Temporal Mid	L	3.67	-62	-6	-24
Ventr Med PFC	L	-4.35	-6	58	-16		Tempr Pol Mid	L	3.66	-54	10	-32
Postcentral	L	-4.34	-46	-22	32		Cingulum Mid	R	3.66	10	-30	32
Tempr Pol Mid	L	-4.34	-22	18	-40		Temporal Inf	L	3.65	-54	-54	-24
Temporal Sup	L	-4.34	-54	-30	16		Hippocampus	R	3.64	18	-30	-8
Amygdala	L	-4.32	-22	2	-24		Temporal Mid	L	3.64	-54	2	-24
Subgenual	R	-4.31	10	10	-16		Tempr Pol Sup	R	3.64	34	10	-24
Temporal Sup	L	-4.3	-54	-38	16		Cingulum Mid	L	3.63	-6	-22	40
Ventr Med PFC	L	-4.29	-6	50	-8		Supp Motor Ar	L	3.63	-6	-22	48
Front Med Orb	L	-4.29	-6	50	-16		Cingulum Mid	L	3.62	-6	-38	40
Temporal Mid	L	-4.29	-54	2	-24		Supp Motor Ar	R	3.62	2	-14	56
Front Inf Tri	L	-4.28	-38	34	8		Lingual	L	3.61	-22	-54	-8
ParaHippocamp	L	-4.28	-22	10	-24		Precuneus	R	3.61	10	-54	8
ParaHippocamp	L	-4.28	-22	-6	-32		Cingulum Post	R	3.6	10	-38	16
Postcentral	R	-4.27	26	-30	56		Occipital Sup	L	3.59	-22	-70	24
Front Inf Orb	L	-4.27	-22	26	-16		Fusiform	L	3.59	-22	-46	-16
Temporal Inf	L	-4.27	-30	2	-40		Lingual	L	3.59	-14	-62	-8
Amygdala	L	-4.27	-22	-6	-16		Insula	L	3.58	-46	10	-8
Amygdala	L	-4.26	-22	2	-16		Precuneus	R	3.58	18	-54	40
Temporal Inf	L	-4.25	-38	-6	-32		Temporal Inf	L	3.58	-46	-62	-16
Cingulum Mid	L	-4.24	-6	-6	40		Lingual	R	3.57	10	-54	0
Tempr Pol Sup	L	-4.23	-54	10	-16		Insula	L	3.57	-22	18	-16
Caudate	R	-4.23	18	-6	24		Cingulum Mid	R	3.57	2	-14	48
Precentral	L	-4.23	-38	2	40		Supp Motor Ar	R	3.56	2	-22	64
Frontal Sup	L	-4.23	-14	-6	56		Temporal Sup	R	3.56	58	-6	-8
Temporal Mid	L	-4.22	-46	-38	0		Cingulum Mid	R	3.56	2	-14	40
Postcentral	R	-4.22	50	-22	40		Fusiform	L	3.56	-38	-46	-24
Front Inf Orb	L	-4.22	-46	26	-16		Fusiform	L	3.56	-38	-46	-16
Hippocampus	L	-4.22	-30	-14	-24		Caudate	L	3.55	-6	10	0
Front Inf Ope	L	-4.21	-54	18	0		Fusiform	L	3.55	-30	-46	-16
Hippocampus	L	-4.2	-30	-6	-24		Precuneus	L	3.54	-6	-46	40
Front Med Orb	R	-4.19	2	58	-16		Cingulum Mid	L	3.54	-6	-22	32
Tempr Pol Mid	L	-4.19	-46	2	-16		Temporal Inf	R	3.54	50	-30	-16
Front Med Orb	R	-4.19	10	34	-16		Tempr Pol Mid	L	3.54	-46	10	-24
Front Med Orb	R	-4.19	10	26	-16		Caudate	R	3.54	18	18	0
Temporal Inf	L	-4.18	-46	-6	-40		Caudate	L	3.53	-6	10	-8
Hippocampus	L	-4.18	-22	-14	-16		Caudate	L	3.53	-6	18	0
Fusiform	L	-4.18	-38	-14	-24		Cingulum Mid	R	3.53	18	-38	40
Precentral	L	-4.17	-38	2	32		Insula	R	3.52	50	-6	0
Putamen	L	-4.17	-22	10	0		Cingulum Ant	R	3.52	2	10	24
Front Inf Tri	L	-4.16	-46	18	16		Front Sup Orb	L	3.51	-14	26	-16
Postcentral	R	-4.15	34	-38	64		Putamen	L	3.51	-22	10	-8
Parietal Inf	R	-4.15	50	-30	40		ParaHippocamp	R	3.51	26	-30	-16
Temporal Mid	R	-4.15	58	2	-24		Subgenual	L	3.51	-6	10	-16
Subgenual	R	-4.15	10	18	-16		Cingulum Mid	L	3.51	-6	-46	32
Putamen	L	-4.14	-22	10	-8		Insula	R	3.5	42	-6	0
Front Sup Med	R	-4.14	2	50	0		Tempr Pol Sup	L	3.5	-46	2	-8
Postcentral	L	-4.14	-38	-14	32		Fusiform	L	3.49	-38	-54	-16
Front Inf Ope	L	-4.14	-38	18	8		Putamen	L	3.49	-14	10	-8
Ventr Med PFC	L	-4.14	-6	66	-8		Occipital Mid	L	3.49	-22	-86	16
Supp Motor Ar	R	-4.13	10	26	64		Supp Motor Ar	R	3.49	2	-14	64
Temporal Inf	L	-4.13	-38	-6	-40		Occipital Mid	L	3.47	-30	-70	24
Front Med Orb	R	-4.12	2	50	-24		Cingulum Mid	R	3.47	2	-14	32
Subgenual	L	-4.12	-22	10	-16		Temporal Sup	R	3.47	50	-14	0
Temporal Inf	L	-4.12	-46	-14	-32		Calcarine	L	3.47	-14	-70	16
Tempr Pol Mid	L	-4.12	-22	2	-40		Precuneus	R	3.47	10	-62	16
Front Sup Orb	L	-4.11	-14	34	-24		ParaHippocamp	R	3.47	34	-30	-16
Cingulum Ant	R	-4.11	10	42	8		Paracentr Lob	R	3.46	2	-22	72
Front Inf Ope	R	-4.11	50	10	0		Thalamus	R	3.46	10	-22	0
Cingulum Ant	R	-4.11	2	26	16		Temporal Mid	L	3.46	-54	-6	-24
Insula	L	-4.11	-22	18	-16		Caudate	R	3.46	10	18	0
Hippocampus	L	-4.1	-14	-14	-16		ParaHippocamp	L	3.45	-22	-38	-8
Front Inf Orb	L	-4.1	-46	34	-16		Temporal Mid	L	3.45	-46	-6	-24
Precentral	R	-4.09	42	-6	40		Amygdala	R	3.45	26	2	-16
Front Sup Med	L	-4.09	-6	66	0		Precuneus	R	3.45	10	-62	32
Caudate	L	-4.09	-14	-6	24		Temporal Inf	R	3.44	50	-30	-24
SupraMarginal	L	-4.09	-62	-22	32		Putamen	R	3.44	34	-6	0
Tempr Pol Sup	L	-4.08	-54	10	-8		Cingulum Mid	L	3.44	-6	-30	32
Cingulum Mid	L	-4.08	-6	-14	48		Temporal Inf	L	3.44	-46	-54	-8
Temporal Mid	L	-4.07	-62	2	-24		Temporal Mid	R	3.44	66	-14	-8
Supp Motor Ar	L	-4.07	-6	-6	48		Caudate	R	3.44	18	10	8
Fusiform	L	-4.06	-38	-14	-32		Caudate	R	3.43	10	18	8
Front Med Orb	R	-4.06	2	50	-16		Cingulum Mid	L	3.42	-6	-38	32
Frontal Sup	L	-4.06	-22	2	48		Temporal Inf	R	3.41	50	-38	-24
Hippocampus	L	-4.06	-30	-14	-16		Subgenual	R	3.4	18	10	-16
Hippocampus	R	-4.05	18	-6	-16		Tempr Pol Mid	L	3.4	-46	2	-16
Temporal Mid	L	-4.05	-62	-30	-8		Cingulum Mid	R	3.4	10	-22	40
Front Inf Orb	L	-4.05	-22	34	-16		Front Inf Orb	L	3.4	-14	18	-24
Caudate	L	-4.04	-6	10	8		Precuneus	L	3.39	-6	-54	8
Front Inf Ope	L	-4.04	-46	10	24		Occipital Mid	R	3.39	42	-62	0
Insula	L	-4.03	-30	18	-8		Cingulum Mid	L	3.39	-6	-38	48
Front Sup Orb	L	-4.02	-6	50	-24		Putamen	R	3.39	18	10	0
Front Sup Med	L	-4.02	-6	50	0		Cingulum Mid	R	3.38	18	-46	32
Front Sup Orb	L	-4.01	-14	42	-16		Fusiform	L	3.38	-30	-54	-16
Cingulum Mid	L	-4.01	-6	-14	40		Caudate	R	3.38	18	10	16
Tempr Pol Sup	L	-4.01	-46	18	-16		Insula	L	3.38	-38	10	-8
Cingulum Ant	R	-4	2	42	8		Caudate	L	3.37	-6	10	8
Front Inf Orb	L	-3.98	-22	18	-24		Paracentr Lob	R	3.37	2	-30	64
Tempr Pol Sup	L	-3.98	-46	10	-16		Occipital Mid	L	3.37	-30	-86	24
ParaHippocamp	L	-3.98	-22	-14	-24		Occipital Mid	L	3.37	-30	-78	24
Supp Motor Ar	L	-3.98	-6	-14	56		Calcarine	L	3.37	-14	-62	16
Cingulum Ant	R	-3.97	10	18	24		Precuneus	R	3.36	18	-54	64
Parietal Sup	R	-3.97	34	-46	64		Temporal Mid	R	3.36	50	-14	-16
SupraMarginal	L	-3.96	-54	-30	32		Thalamus	R	3.36	18	-22	0
Front Inf Tri	L	-3.96	-46	42	8		Temporal Inf	L	3.36	-62	-38	-24
Supp Motor Ar	R	-3.96	2	-6	48		Temporal Inf	L	3.35	-54	-46	-24
Caudate	R	-3.96	18	18	16		Subgenual	R	3.35	2	18	-8
Postcentral	L	-3.96	-46	-6	32		ParaHippocamp	L	3.35	-22	10	-24
Supp Motor Ar	R	-3.96	2	-6	56		Calcarine	L	3.35	-14	-70	8
Cingulum Ant	L	-3.95	-6	34	8		Temporal Mid	R	3.35	58	-6	-16
SupraMarginal	L	-3.95	-54	-30	24		Temporal Mid	R	3.35	50	2	-24
Temporal Inf	L	-3.95	-46	-6	-32		Fusiform	R	3.35	42	-38	-24
Ventr Med PFC	R	-3.95	2	50	-8		Temporal Inf	R	3.34	58	-22	-32
Postcentral	L	-3.95	-46	-14	32		Temporal Mid	R	3.34	58	-14	-16
Front Inf Orb	R	-3.94	50	18	-8		Insula	R	3.34	42	10	-8
Temporal Inf	L	-3.94	-38	2	-40		Cingulum Mid	R	3.34	10	-22	32
Temporal Mid	L	-3.94	-54	-6	-24		Pallidum	R	3.34	26	2	0
Front Inf Tri	L	-3.94	-46	34	16		Putamen	R	3.34	26	18	0
Caudate	R	-3.94	18	10	16		Temporal Inf	R	3.34	42	-30	-24
Precentral	L	-3.93	-54	10	32		Calcarine	L	3.33	-14	-78	8
Temporal Sup	L	-3.93	-46	-38	8		Cingulum Mid	L	3.33	-6	-6	32
Caudate	R	-3.93	10	18	-8		Hippocampus	R	3.33	26	-30	-8
Front Med Orb	R	-3.93	10	18	-24		Temporal Inf	L	3.33	-54	-62	-8
Postcentral	L	-3.92	-54	-14	32		Caudate	L	3.33	-6	2	8
Front Mid	L	-3.92	-38	2	56		Front Inf Orb	R	3.32	26	18	-16
Postcentral	L	-3.92	-62	-14	32		Front Inf Orb	L	3.31	-22	18	-24
Front Inf Tri	L	-3.92	-38	26	16		Hippocampus	R	3.3	26	-22	-16
Postcentral	R	-3.91	26	-30	64		Precuneus	R	3.3	10	-46	64
Precentral	L	-3.91	-38	-6	48		Precuneus	L	3.29	-14	-62	24
Fusiform	L	-3.91	-30	-6	-40		Insula	L	3.28	-30	-22	8
Front Mid	L	-3.9	-38	10	56		Temporal Mid	R	3.28	66	-14	-16
Cingulum Ant	R	-3.9	10	42	0		Temporal Inf	L	3.27	-54	-62	-16
Precentral	L	-3.9	-30	2	48		Precuneus	R	3.27	18	-62	56
Cingulum Post	L	-3.9	-6	-38	8		Temporal Inf	L	3.27	-46	-46	-24
Postcentral	R	-3.9	26	-38	72		Putamen	R	3.27	26	10	0
Cingulum Mid	R	-3.9	10	10	32		Temporal Mid	R	3.26	58	-38	-8
ParaHippocamp	R	-3.89	18	-6	-24		Temporal Inf	L	3.26	-54	-38	-24
Cingulum Mid	L	-3.89	-6	2	40		Temporal Sup	R	3.26	50	2	-8
Supp Motor Ar	L	-3.89	-6	2	48		Temporal Mid	L	3.25	-62	-38	-8
Ventr Med PFC	R	-3.89	2	58	-8		Front Sup Orb	L	3.25	-14	26	-24
Cingulum Ant	R	-3.88	2	10	24		Insula	L	3.25	-38	-14	0
Precentral	R	-3.88	42	2	32		Precuneus	R	3.25	10	-54	64
Supp Motor Ar	R	-3.87	2	2	48		Thalamus	L	3.24	-14	-30	0
Hippocampus	R	-3.87	26	-6	-24		Cingulum Mid	L	3.24	-6	-14	32
Tempr Pol Mid	L	-3.87	-54	2	-16		Precuneus	R	3.23	2	-54	56
Caudate	R	-3.87	10	2	8		Cingulum Post	L	3.23	-6	-46	24
Front Inf Tri	R	-3.87	50	18	0		Amygdala	L	3.23	-22	2	-16
Front Med Orb	R	-3.87	10	26	-24		Temporal Sup	L	3.23	-38	-22	0
Temporal Mid	R	-3.87	58	2	-32		ParaHippocamp	R	3.23	34	-38	-8
Temporal Mid	L	-3.86	-46	-6	-24		Caudate	R	3.23	18	18	8
Precentral	L	-3.86	-46	2	24		Temporal Inf	L	3.23	-46	-6	-32
Temporal Mid	L	-3.86	-46	-30	-8		Cingulum Mid	R	3.23	2	-6	32
Supp Motor Ar	R	-3.86	2	-14	72		Fusiform	L	3.22	-22	-54	-16
Parietal Sup	R	-3.86	18	-78	48		Supp Motor Ar	L	3.22	-6	-22	56
Supp Motor Ar	R	-3.86	2	-14	56		Temporal Inf	R	3.22	58	-38	-24
Postcentral	R	-3.86	26	-38	56		Tempr Pol Mid	L	3.22	-38	2	-32
Frontal Sup	L	-3.85	-14	58	0		Front Med Orb	L	3.22	-14	18	-16
Supp Motor Ar	R	-3.84	2	-14	64		Fusiform	L	3.21	-30	-38	-16
Rolandic Oper	R	-3.84	58	10	0		Putamen	L	3.21	-30	-14	0
Insula	R	-3.84	42	18	0		Occipital Inf	L	3.21	-38	-62	-16
Cingulum Ant	R	-3.84	2	34	16		Lingual	L	3.21	-6	-62	8
SupraMarginal	L	-3.84	-62	-30	24		Cingulum Mid	R	3.2	10	-22	48
Cingulum Mid	R	-3.84	2	-6	40		Insula	L	3.2	-38	10	0
Caudate	L	-3.83	-14	10	16		Tempr Pol Sup	L	3.2	-38	10	-24
Precentral	L	-3.83	-30	-6	56		Temporal Inf	R	3.19	66	-46	-16
Amygdala	L	-3.83	-30	2	-24		Thalamus	R	3.19	26	-22	0
Caudate	L	-3.83	-14	2	24		Subgenual	R	3.19	2	10	-8
Postcentral	R	-3.83	26	-46	56		Precuneus	R	3.18	18	-54	24
Fusiform	L	-3.83	-38	-22	-24		Tempr Pol Sup	L	3.18	-30	10	-24
Postcentral	R	-3.82	26	-38	64		Precuneus	R	3.18	10	-62	24
Precentral	L	-3.82	-38	-6	40		Insula	L	3.18	-38	-6	-8
Occipital Mid	R	-3.82	50	-78	16		Temporal Inf	R	3.17	58	-46	-24
Paracentr Lob	R	-3.82	2	-22	72		Insula	R	3.17	50	2	0
Front Sup Orb	L	-3.82	-14	58	-8		Insula	R	3.17	34	18	-16
Cingulum Mid	R	-3.81	2	-14	48		Insula	R	3.17	34	18	-8
Parietal Sup	R	-3.81	18	-78	56		Insula	L	3.17	-30	18	-8
Cingulum Mid	R	-3.81	2	2	40		Pallidum	R	3.17	26	-6	0
Cingulum Mid	L	-3.81	-6	-6	32		Fusiform	R	3.17	34	-46	-8
Fusiform	L	-3.8	-38	-14	-40		Temporal Mid	R	3.17	66	-54	-8
Cingulum Mid	R	-3.8	10	2	32		Temporal Mid	R	3.16	66	-6	-8
Insula	L	-3.79	-38	10	-8		Lingual	L	3.16	-14	-30	-8
Front Med Orb	R	-3.79	10	34	-24		Supp Motor Ar	R	3.16	2	-6	56
Cingulum Mid	R	-3.79	10	10	40		Thalamus	R	3.16	18	-14	0
Ventr Med PFC	R	-3.79	2	66	-8		Temporal Inf	R	3.16	50	-22	-24
Front Inf Tri	L	-3.78	-38	18	24		Cingulum Mid	R	3.16	2	10	32
Front Inf Tri	L	-3.78	-54	26	24		Temporal Inf	L	3.15	-46	10	-40
Fusiform	L	-3.77	-30	-14	-32		Fusiform	L	3.15	-22	-62	-16
Frontal Sup	R	-3.77	18	10	48		Paracentr Lob	R	3.15	10	-30	56
Cingulum Mid	R	-3.77	2	2	32		Putamen	L	3.15	-22	18	-8
Ventr Med PFC	R	-3.77	10	42	-8		Cingulum Post	R	3.15	10	-38	8
Temporal Inf	R	-3.76	42	-22	-24		Fusiform	L	3.15	-30	-46	-8
Temporal Sup	L	-3.76	-46	-30	8		Lingual	L	3.15	-22	-62	0
Tempr Pol Mid	L	-3.76	-30	10	-40		Precuneus	L	3.14	-6	-54	32
ParaHippocamp	R	-3.76	34	-22	-24		Caudate	R	3.14	18	18	16
Caudate	R	-3.76	10	10	-8		Subgenual	R	3.14	10	10	-16
Cingulum Mid	R	-3.76	2	10	32		Precuneus	L	3.13	-6	-46	48
SupraMarginal	L	-3.75	-54	-22	24		Temporal Sup	R	3.13	58	-6	0
Paracentr Lob	R	-3.75	2	-30	72		Lingual	L	3.13	-6	-62	-8
Temporal Mid	R	-3.75	66	-38	0		Pallidum	R	3.13	18	2	0
Temporal Inf	L	-3.75	-54	-14	-32		Caudate	R	3.12	18	2	24
ParaHippocamp	R	-3.75	18	2	-24		Temporal Inf	R	3.12	58	-46	-16
Fusiform	R	-3.75	34	-22	-32		Calcarine	L	3.12	-14	-54	8
Front Mid	L	-3.75	-38	-6	56		Caudate	R	3.11	18	2	16
Temporal Mid	L	-3.74	-62	-46	0		Cingulum Mid	R	3.11	2	2	32
Temporal Mid	L	-3.74	-62	2	-16		Cingulum Mid	L	3.11	-6	-14	40
Cingulum Ant	R	-3.73	2	50	8		Precuneus	R	3.11	10	-62	56
Hippocampus	R	-3.73	26	-14	-24		Paracentr Lob	L	3.11	-6	-30	56
Cingulum Mid	R	-3.73	2	10	40		Calcarine	L	3.11	-14	-62	8
Parietal Sup	R	-3.73	26	-78	48		Front Inf Orb	R	3.1	42	18	-16
Frontal Sup	L	-3.73	-14	50	0		Occipital Sup	L	3.1	-22	-62	32
Cingulum Ant	R	-3.73	10	42	16		Caudate	L	3.1	-14	-14	24
Fusiform	R	-3.73	34	-14	-24		Putamen	L	3.1	-14	18	-8
Frontal Sup	R	-3.73	26	2	48		Insula	R	3.09	42	2	0
Front Sup Orb	L	-3.72	-14	66	-8		Front Med Orb	L	3.09	-6	18	-24
Temporal Mid	R	-3.72	50	-6	-24		Caudate	R	3.09	10	10	-8
Supp Motor Ar	R	-3.72	2	2	56		Temporal Mid	R	3.09	50	-62	0
Temporal Inf	R	-3.72	42	-14	-32		Hippocampus	R	3.09	26	-38	0
SupraMarginal	L	-3.72	-62	-22	24		Tempr Pol Mid	L	3.09	-54	2	-16
Front Inf Tri	L	-3.72	-46	18	24		Temporal Mid	L	3.09	-46	-30	-8
Supp Motor Ar	R	-3.71	10	10	48		Parietal Sup	R	3.09	18	-62	48
Precentral	L	-3.71	-22	-14	64		Thalamus	L	3.09	-6	-22	0
Hippocampus	R	-3.71	26	-14	-16		Precuneus	L	3.08	-6	-54	40
Temporal Mid	L	-3.71	-62	-46	8		Temporal Inf	R	3.08	66	-38	-16
Front Mid	R	-3.7	34	10	32		Cingulum Mid	R	3.08	10	-14	32
Temporal Sup	L	-3.7	-46	-30	16		Precuneus	R	3.08	18	-46	64
Temporal Sup	L	-3.7	-46	-38	16		Tempr Pol Mid	L	3.07	-46	10	-32
Cingulum Ant	R	-3.7	10	26	24		Insula	L	3.07	-30	-14	8
Front Inf Ope	L	-3.7	-30	10	32		Fusiform	L	3.07	-22	-62	-8
Front Med Orb	R	-3.69	10	42	-16		Front Med Orb	L	3.07	-6	26	-16
Temporal Mid	R	-3.69	50	2	-24		Temporal Inf	L	3.07	-54	-6	-40
Temporal Mid	L	-3.69	-54	-46	8		Precuneus	R	3.07	2	-62	40
Thalamus	L	-3.69	-6	-22	8		Insula	L	3.07	-30	18	-16
Supp Motor Ar	R	-3.68	18	2	48		Temporal Inf	R	3.07	50	-46	-24
Caudate	L	-3.68	-14	-14	24		Angular	L	3.07	-30	-62	40
Front Inf Tri	L	-3.68	-30	18	24		Calcarine	R	3.06	2	-62	16
Front Sup Orb	L	-3.68	-14	66	-16		Temporal Mid	L	3.06	-62	-38	0
Paracentr Lob	R	-3.68	2	-38	72		Lingual	R	3.06	18	-46	0
Postcentral	L	-3.67	-62	-14	40		Temporal Mid	R	3.06	66	-30	-8
Thalamus	R	-3.67	10	-6	0		Temporal Inf	R	3.06	50	-38	-16
Postcentral	L	-3.67	-54	-6	32		Occipital Sup	L	3.06	-22	-78	24
Front Inf Orb	L	-3.67	-22	26	-24		ParaHippocamp	R	3.05	18	-30	-16
Amygdala	R	-3.67	26	-6	-16		Putamen	L	3.05	-22	10	0
Cingulum Ant	R	-3.66	2	18	24		Lingual	L	3.05	-22	-70	0
Supp Motor Ar	R	-3.66	2	-22	64		Heschl	L	3.05	-38	-22	8
Precentral	L	-3.66	-22	-22	56		Occipital Mid	L	3.05	-30	-78	16
Cingulum Mid	R	-3.65	10	18	32		Temporal Inf	R	3.04	50	-54	-8
Precentral	R	-3.65	50	-6	40		Precuneus	L	3.04	-6	-54	24
Front Inf Ope	L	-3.64	-46	18	8		Temporal Inf	R	3.04	42	-30	-16
Temporal Mid	R	-3.64	58	-6	-24		Temporal Inf	L	3.04	-46	-38	-24
Parietal Inf	R	-3.64	42	-38	40		Fusiform	R	3.04	34	-38	-24
Temporal Inf	L	-3.64	-46	-22	-24		Precuneus	R	3.03	2	-62	48
Temporal Sup	L	-3.64	-62	-22	16		Front Mid	L	3.03	-38	34	40
Caudate	L	-3.64	-14	2	16		Temporal Mid	R	3.03	58	-46	-8
Temporal Sup	L	-3.64	-62	-22	8		Lingual	L	3.03	-14	-70	-8
Insula	L	-3.63	-30	10	8		Lingual	R	3.03	18	-38	0
Supp Motor Ar	L	-3.63	-6	-22	48		Occipital Sup	L	3.02	-22	-86	24
Front Inf Ope	L	-3.63	-54	10	24		Front Inf Orb	L	3.02	-22	26	-16
Hippocampus	L	-3.63	-30	-22	-16		Precuneus	R	3.02	18	-38	56
Supp Motor Ar	R	-3.62	10	-6	72		Precuneus	L	3.01	-6	-46	8
Cingulum Mid	L	-3.62	-6	-14	32		Supp Motor Ar	R	3.01	2	-14	72
Front Inf Tri	R	-3.61	58	18	0		Tempr Pol Sup	L	3.01	-54	10	-8
Cingulum Mid	L	-3.61	-6	10	40		Front Inf Orb	R	3.01	26	18	-24
Hippocampus	R	-3.61	26	-22	-16		Fusiform	L	3.01	-22	-70	-16
Temporal Mid	L	-3.61	-46	-46	8		Precuneus	L	3.01	-14	-54	24
ParaHippocamp	L	-3.61	-14	-14	-24		Insula	L	3.01	-38	18	-8
Cingulum Ant	R	-3.61	2	42	16		Front Sup Orb	L	3	-14	34	-24
Front Mid	L	-3.61	-38	10	48		Amygdala	L	3	-30	2	-24
Front Sup Med	R	-3.6	10	66	0		Occipital Sup	L	3	-22	-70	32
SupraMarginal	L	-3.6	-62	-22	40		Subgenual	R	3	2	18	-16
Temporal Inf	R	-3.6	50	-14	-32		Putamen	L	3	-30	2	0
Tempr Pol Mid	L	-3.6	-38	2	-32		Cingulum Mid	R	3	10	-14	40
Supp Motor Ar	R	-3.6	10	-6	64		Temporal Mid	R	3	66	-46	-8
Caudate	L	-3.6	-14	18	16		Front Inf Orb	R	2.99	26	10	-24
Cingulum Mid	R	-3.6	2	-14	40		Front Inf Orb	L	2.99	-30	18	-24
Front Mid	R	-3.6	26	10	48		Putamen	L	2.99	-30	-6	-8
Fusiform	R	-3.59	34	-14	-32		Putamen	L	2.99	-30	2	-8
Precentral	L	-3.59	-46	10	32		Cingulum Ant	R	2.99	2	26	-8
Thalamus	R	-3.59	10	-22	16		Cingulum Mid	R	2.99	10	-6	32
Supp Motor Ar	L	-3.58	-6	-6	56		Temporal Mid	R	2.98	58	2	-16
Tempr Pol Mid	L	-3.58	-54	10	-24		Fusiform	L	2.98	-30	-54	-8
Supp Motor Ar	R	-3.58	2	-22	56		ParaHippocamp	L	2.98	-30	-38	-8
Front Inf Tri	R	-3.58	58	18	8		Temporal Inf	L	2.98	-38	2	-40
Putamen	L	-3.57	-22	2	8		Fusiform	L	2.97	-30	-62	-16
Supp Motor Ar	R	-3.57	10	-6	56		Temporal Mid	R	2.97	50	-6	-24
SupraMarginal	L	-3.57	-46	-30	24		Hippocampus	R	2.96	34	-30	-8
Occipital Sup	R	-3.57	18	-78	40		Precuneus	R	2.95	2	-62	32
Fusiform	L	-3.57	-38	-22	-32		Insula	L	2.95	-38	-14	-8
Cingulum Mid	R	-3.57	10	-6	48		Fusiform	R	2.95	34	-54	-8
Cingulum Mid	R	-3.56	2	-6	32		Fusiform	R	2.94	42	-14	-24
Supp Motor Ar	R	-3.56	10	2	56		Temporal Sup	R	2.94	58	2	-8
Temporal Mid	L	-3.56	-46	2	-24		Fusiform	R	2.94	34	-30	-24
Front Inf Ope	L	-3.55	-38	10	32		Temporal Mid	R	2.94	50	-14	-24
Temporal Mid	R	-3.55	50	-14	-24		Cingulum Mid	L	2.94	-6	-14	48
Supp Motor Ar	R	-3.55	10	2	48		Rolandic Oper	R	2.94	50	-6	8
Insula	L	-3.54	-46	10	-8		Precuneus	R	2.93	2	-62	24
Cingulum Mid	R	-3.54	10	-6	32		Amygdala	R	2.93	26	-6	-16
Postcentral	R	-3.54	34	-38	56		Temporal Mid	R	2.93	66	-6	-16
Cingulum Mid	R	-3.53	10	2	40		Lingual	L	2.93	-6	-62	0
Front Sup Orb	R	-3.53	18	18	-24		Front Inf Ope	R	2.93	50	10	0
Front Med Orb	R	-3.53	10	58	-16		Pallidum	L	2.93	-14	2	0
Postcentral	R	-3.53	34	-38	72		Lingual	R	2.93	18	-54	0
Parietal Sup	R	-3.52	26	-46	64		Cingulum Mid	R	2.92	2	-6	40
Pallidum	L	-3.52	-14	2	0		Tempr Pol Sup	L	2.92	-54	2	-8
Parietal Sup	R	-3.52	26	-46	72		Fusiform	L	2.91	-22	-38	-16
Caudate	R	-3.52	10	10	0		Supp Motor Ar	R	2.91	2	-6	48
Frontal Sup	R	-3.52	18	18	48		Temporal Sup	R	2.91	58	-14	0
Insula	R	-3.52	42	10	0		Cingulum Mid	R	2.91	18	-30	48
Parietal Sup	L	-3.52	-14	-78	56		Thalamus	R	2.91	10	-6	0
Thalamus	R	-3.51	10	-14	16		Temporal Mid	L	2.9	-54	-46	0
Front Mid Orb	R	-3.51	42	58	-8		Tempr Pol Mid	L	2.9	-38	10	-40
Putamen	L	-3.51	-30	2	-8		Cingulum Ant	R	2.9	2	18	24
Precentral	L	-3.51	-30	-6	48		Temporal Inf	R	2.9	42	-22	-24
SupraMarginal	L	-3.5	-62	-30	32		Calcarine	L	2.9	-14	-78	16
Tempr Pol Sup	R	-3.5	58	10	-16		Supp Motor Ar	R	2.9	10	-14	48
Front Mid	L	-3.5	-30	10	48		Hippocampus	L	2.89	-30	-30	-8
Front Inf Ope	R	-3.5	58	10	8		Occipital Mid	L	2.89	-22	-86	8
Postcentral	L	-3.5	-62	-6	32		Precuneus	L	2.88	-6	-46	16
Front Sup Med	L	-3.49	-6	58	8		Putamen	L	2.88	-30	-6	0
Frontal Sup	L	-3.49	-30	-6	64		Front Inf Ope	L	2.88	-46	10	0
Postcentral	R	-3.49	34	-30	64		Front Inf Orb	L	2.88	-22	26	-24
SupraMarginal	L	-3.49	-54	-38	24		Front Med Orb	R	2.88	18	18	-16
Lingual	L	-3.49	-22	-94	-16		Supp Motor Ar	L	2.88	-6	-14	64
Supp Motor Ar	R	-3.49	2	10	48		Cingulum Post	L	2.88	-6	-38	8
Supp Motor Ar	R	-3.48	10	18	56		Hippocampus	R	2.87	34	-38	0
Precentral	L	-3.48	-46	2	32		Cingulum Mid	R	2.87	18	-30	40
Supp Motor Ar	R	-3.48	10	10	56		Insula	R	2.87	42	-6	8
SupraMarginal	L	-3.48	-62	-38	24		Supp Motor Ar	L	2.87	-6	-22	64
Supp Motor Ar	L	-3.48	-6	-22	56		Hippocampus	R	2.87	26	-14	-16
Front Inf Ope	L	-3.48	-54	18	32		Temporal Inf	R	2.86	58	-38	-16
Hippocampus	R	-3.48	34	-22	-16		Putamen	R	2.86	34	2	0
ParaHippocamp	L	-3.48	-22	-14	-32		Paracentr Lob	R	2.86	2	-38	64
Front Sup Med	R	-3.48	10	26	56		Front Mid	R	2.86	34	10	32
Fusiform	R	-3.47	34	-6	-32		Tempr Pol Mid	L	2.86	-38	10	-32
ParaHippocamp	R	-3.47	26	-22	-24		Paracentr Lob	R	2.86	2	-30	72
Front Inf Ope	L	-3.47	-46	18	32		Insula	L	2.86	-38	-14	8
Subgenual	R	-3.47	18	10	-16		Precuneus	R	2.85	18	-54	16
Front Sup Med	R	-3.47	10	50	32		Supp Motor Ar	L	2.85	-6	-14	56
Front Inf Orb	R	-3.47	50	26	-8		ParaHippocamp	R	2.85	26	-38	-8
Frontal Sup	R	-3.47	18	66	24		Caudate	L	2.85	-14	-6	24
Amygdala	R	-3.46	26	2	-24		Cingulum Ant	L	2.85	-6	18	24
Cingulum Mid	R	-3.46	10	-6	40		Temporal Inf	R	2.84	58	-54	-8
Frontal Sup	R	-3.46	18	50	32		Tempr Pol Mid	L	2.84	-54	10	-24
ParaHippocamp	L	-3.45	-30	-22	-24		Precuneus	L	2.84	-14	-54	16
Tempr Pol Sup	L	-3.45	-30	10	-24		Insula	R	2.84	42	10	0
Occipital Mid	R	-3.45	42	-70	16		Putamen	L	2.84	-22	-6	8
Cingulum Mid	R	-3.45	2	-22	48		Cuneus	L	2.84	-14	-62	32
Hippocampus	L	-3.45	-22	-22	-16		SupraMarginal	R	2.84	66	-22	40
Precentral	R	-3.45	42	2	40		Temporal Sup	L	2.84	-46	-38	8
SupraMarginal	R	-3.44	66	-22	32		Thalamus	L	2.83	-14	-22	8
Fusiform	R	-3.44	42	-14	-24		Cingulum Mid	L	2.83	-6	2	40
Precentral	R	-3.44	26	-22	64		Front Med Orb	L	2.83	-6	26	-24
Temporal Mid	L	-3.44	-46	-6	-16		Caudate	L	2.83	-14	2	16
Frontal Sup	L	-3.44	-14	2	56		Temporal Sup	L	2.82	-38	-30	8
Putamen	L	-3.44	-30	-6	-8		Temporal Mid	L	2.82	-46	-38	0
Temporal Inf	R	-3.43	58	-6	-32		Front Inf Orb	R	2.82	34	18	-24
Parietal Sup	R	-3.43	18	-70	40		Occipital Inf	R	2.81	42	-62	-8
Caudate	R	-3.43	18	18	8		Rolandic Oper	R	2.81	58	-6	8
Temporal Sup	L	-3.43	-54	-22	8		Fusiform	R	2.81	42	-70	-16
Supp Motor Ar	R	-3.43	2	-6	72		Temporal Sup	R	2.81	58	2	0
Frontal Sup	L	-3.43	-22	2	56		Insula	L	2.81	-30	-22	16
Supp Motor Ar	R	-3.42	10	18	64		Temporal Sup	L	2.81	-46	-6	-8
Supp Motor Ar	R	-3.42	10	2	64		Paracentr Lob	R	2.8	10	-22	64
Ventr Med PFC	R	-3.42	10	66	-8		Fusiform	L	2.8	-30	-70	-16
Front Inf Ope	R	-3.42	50	10	8		Temporal Sup	L	2.8	-54	-38	8
Precentral	R	-3.42	34	-30	56		Front Mid	L	2.8	-38	26	40
Postcentral	L	-3.42	-54	-14	40		Temporal Sup	L	2.8	-46	-30	0
Temporal Mid	L	-3.41	-54	-22	-8		Insula	R	2.79	50	10	-8
Tempr Pol Sup	L	-3.41	-30	10	-32		Front Inf Orb	L	2.79	-22	34	-16
Postcentral	R	-3.41	58	-14	48		Temporal Mid	L	2.79	-62	-46	0
Temporal Sup	L	-3.41	-62	-22	0		Paracentr Lob	R	2.79	10	-38	64
Front Inf Orb	L	-3.41	-38	26	-16		Temporal Inf	R	2.79	58	-14	-32
Caudate	R	-3.41	18	2	16		Thalamus	R	2.78	18	-6	0
Precentral	R	-3.4	34	-6	48		Insula	R	2.78	42	-14	8
Postcentral	R	-3.4	66	-22	24		Paracentr Lob	L	2.78	-6	-22	72
Front Sup Med	R	-3.4	10	18	40		Subgenual	L	2.78	-14	10	-16
Tempr Pol Mid	R	-3.4	58	10	-24		Fusiform	R	2.78	34	-62	-8
Precentral	L	-3.4	-30	-14	56		Front Sup Orb	L	2.78	-14	34	-16
Frontal Sup	R	-3.4	18	50	24		Tempr Pol Sup	R	2.78	50	18	-16
Front Sup Orb	R	-3.4	10	66	-16		Putamen	L	2.78	-22	2	0
Cingulum Mid	L	-3.4	-6	-22	40		Insula	L	2.78	-38	2	0
Temporal Mid	L	-3.4	-62	-6	-24		Insula	L	2.77	-38	18	0
Temporal Mid	L	-3.39	-54	-46	0		Temporal Mid	L	2.77	-54	-38	0
Temporal Inf	R	-3.39	58	-22	-32		Fusiform	R	2.77	42	-46	-24
Front Inf Orb	L	-3.39	-30	34	-16		Temporal Inf	R	2.77	42	-38	-16
Putamen	L	-3.39	-22	2	0		Putamen	L	2.76	-22	18	0
Frontal Sup	L	-3.39	-14	-6	64		Paracentr Lob	R	2.76	10	-22	56
Paracentr Lob	R	-3.38	18	-22	64		Tempr Pol Sup	L	2.76	-46	10	-16
Caudate	L	-3.38	-14	10	24		Front Sup Orb	L	2.76	-22	34	-24
Precuneus	R	-3.38	18	-62	64		Insula	L	2.76	-38	-6	0
Temporal Inf	L	-3.38	-54	-6	-40		Cingulum Mid	R	2.76	2	2	40
Front Sup Orb	L	-3.38	-6	58	-24		Temporal Sup	L	2.76	-46	-22	0
Paracentr Lob	R	-3.38	2	-30	64		Precuneus	L	2.75	-6	-54	16
Postcentral	R	-3.37	42	-30	48		Paracentr Lob	L	2.75	-6	-38	56
Front Sup Orb	L	-3.37	-14	50	-16		Postcentral	R	2.75	58	-14	40
Cingulum Ant	L	-3.37	-6	50	8		Temporal Sup	R	2.75	66	-6	0
Caudate	R	-3.37	18	26	0		Thalamus	R	2.75	10	-14	0
Supp Motor Ar	R	-3.37	10	-14	48		Fusiform	R	2.75	34	-38	-16
Postcentral	R	-3.37	50	-14	48		Hippocampus	L	2.74	-22	-30	-8
Temporal Sup	L	-3.37	-54	-22	16		Front Inf Ope	L	2.74	-46	18	0
Thalamus	L	-3.37	-6	-30	8		Amygdala	R	2.74	26	2	-24
Precentral	L	-3.37	-46	10	40		Cingulum Mid	R	2.74	10	2	32
Front Mid	R	-3.36	26	18	48		Thalamus	R	2.74	10	-6	8
ParaHippocamp	R	-3.36	26	-6	-32		Putamen	R	2.74	26	10	8
Cingulum Ant	L	-3.36	-6	26	16		Precuneus	R	2.74	18	-46	8
Ventr Med PFC	R	-3.35	10	58	-8		Front Inf Orb	L	2.74	-30	26	-8
Postcentral	R	-3.35	58	-14	40		Temporal Inf	L	2.73	-46	-6	-40
Occipital Mid	R	-3.35	26	-94	0		Temporal Inf	R	2.73	50	-14	-32
Supp Motor Ar	R	-3.35	10	-14	64		Temporal Sup	L	2.73	-46	-30	8
Temporal Inf	L	-3.35	-62	-14	-32		Front Mid	L	2.72	-38	2	64
Front Inf Tri	L	-3.35	-46	42	0		Calcarine	L	2.72	-6	-70	8
Thalamus	R	-3.34	10	-14	0		Temporal Mid	R	2.72	66	-38	-8
Parietal Sup	R	-3.34	34	-46	72		Temporal Mid	L	2.71	-54	-30	-8
Cingulum Ant	R	-3.34	10	34	24		Tempr Pol Sup	R	2.71	58	10	-8
Front Sup Orb	R	-3.34	18	66	-8		Cingulum Mid	L	2.71	-6	-6	40
Temporal Inf	L	-3.34	-54	-6	-32		Temporal Sup	L	2.71	-46	-14	0
Front Sup Med	R	-3.34	10	50	16		Supp Motor Ar	R	2.71	10	-14	56
Front Sup Med	R	-3.34	10	42	24		Front Inf Orb	L	2.71	-46	18	-8
Front Mid	L	-3.33	-22	10	48		Fusiform	R	2.71	26	-30	-24
Supp Motor Ar	R	-3.33	10	-14	56		Tempr Pol Sup	R	2.71	42	18	-24
Fusiform	R	-3.33	34	-30	-24		Thalamus	R	2.7	10	-14	16
Front Mid	L	-3.33	-30	2	56		Calcarine	R	2.7	18	-54	8
Frontal Sup	L	-3.33	-14	58	32		Cingulum Mid	R	2.7	10	-6	40
Precuneus	R	-3.33	18	-62	72		Temporal Inf	R	2.7	50	-22	-32
Postcentral	R	-3.33	50	-22	48		Temporal Mid	L	2.69	-54	-30	0
Occipital Sup	R	-3.33	26	-78	40		Front Inf Orb	L	2.69	-30	26	-24
Front Mid	L	-3.32	-38	10	40		Precuneus	L	2.69	-6	-54	48
Front Med Orb	R	-3.32	10	42	-24		Occipital Mid	L	2.69	-30	-70	32
Cingulum Mid	R	-3.32	10	-14	32		ParaHippocamp	R	2.69	18	2	-24
Paracentr Lob	R	-3.32	10	-14	72		Cingulum Mid	L	2.69	-14	-30	48
Frontal Sup	L	-3.32	-22	2	64		Amygdala	L	2.68	-22	2	-24
Temporal Mid	L	-3.32	-62	-22	-8		Front Inf Orb	L	2.68	-38	18	-16
Cingulum Mid	R	-3.31	10	-14	40		Insula	R	2.68	42	18	-8
Temporal Mid	L	-3.31	-54	-38	-8		Temporal Mid	L	2.68	-62	-14	-24
Temporal Inf	R	-3.31	42	-30	-24		Precuneus	L	2.68	-22	-54	24
Frontal Sup	L	-3.31	-22	-6	72		Calcarine	L	2.67	-22	-70	8
ParaHippocamp	R	-3.31	26	-14	-32		Thalamus	L	2.67	-6	-6	0
Postcentral	R	-3.31	34	-30	72		Insula	L	2.66	-30	-14	16
Insula	L	-3.3	-30	18	-16		Tempr Pol Sup	R	2.66	34	18	-32
Temporal Inf	L	-3.3	-46	2	-40		Paracentr Lob	L	2.66	-6	-30	64
Cingulum Ant	L	-3.3	-6	42	8		Temporal Inf	L	2.66	-38	-54	-8
Lingual	L	-3.29	-14	-94	-16		Rolandic Oper	L	2.66	-38	-22	16
Supp Motor Ar	L	-3.29	-6	10	48		Precuneus	R	2.66	18	-62	40
Putamen	L	-3.28	-30	-14	-8		Cingulum Mid	L	2.66	-6	18	32
Temporal Mid	R	-3.28	58	2	-16		Temporal Mid	R	2.65	50	-54	0
Front Inf Ope	L	-3.28	-54	18	8		Putamen	L	2.65	-30	-6	8
Thalamus	R	-3.28	10	-6	8		Front Inf Orb	L	2.65	-30	26	-16
Precentral	R	-3.28	34	-22	48		Putamen	R	2.65	34	-14	8
Front Inf Ope	L	-3.27	-54	18	16		Temporal Mid	L	2.64	-46	-6	-16
Front Inf Orb	L	-3.27	-30	26	-16		Caudate	R	2.64	10	18	-8
Front Sup Med	R	-3.27	10	50	8		Hippocampus	L	2.63	-30	-6	-24
Front Mid	L	-3.27	-30	18	56		SupraMarginal	R	2.63	66	-30	40
Cingulum Mid	R	-3.27	2	-22	40		Calcarine	L	2.62	-6	-62	16
Parietal Sup	R	-3.27	18	-70	48		Lingual	R	2.62	26	-46	-8
Temporal Sup	L	-3.26	-54	-22	0		Thalamus	R	2.62	18	-30	0
Supp Motor Ar	L	-3.26	-6	-22	64		Tempr Pol Sup	L	2.62	-30	10	-32
Insula	L	-3.26	-30	-6	16		Cuneus	L	2.61	-14	-70	24
Temporal Sup	L	-3.26	-38	-30	16		Tempr Pol Mid	R	2.61	50	10	-32
SupraMarginal	L	-3.25	-46	-38	24		Front Mid	L	2.61	-46	34	32
Cingulum Ant	R	-3.25	10	50	0		Front Inf Ope	L	2.61	-54	18	0
Front Mid	L	-3.25	-38	18	56		Precuneus	R	2.6	2	-62	56
Occipital Mid	R	-3.25	42	-78	16		Tempr Pol Mid	R	2.6	42	10	-32
Frontal Sup	L	-3.25	-22	58	32		Hippocampus	L	2.6	-30	-22	-8
SupraMarginal	L	-3.25	-62	-30	40		Rolandic Oper	L	2.6	-54	10	0
Precentral	L	-3.24	-30	-14	64		Tempr Pol Sup	L	2.6	-30	18	-32
Cingulum Ant	L	-3.24	-6	18	24		ParaHippocamp	R	2.6	34	-22	-24
Front Mid	R	-3.24	26	18	40		Temporal Sup	L	2.6	-46	-22	8
Temporal Inf	R	-3.24	42	-6	-32		Angular	L	2.59	-30	-54	40
Front Inf Tri	L	-3.23	-46	26	24		Temporal Mid	R	2.59	58	2	-24
Precentral	R	-3.23	34	-14	48		Supp Motor Ar	R	2.59	2	2	56
Precuneus	R	-3.23	18	-70	56		Temporal Inf	L	2.59	-54	-30	-24
Rolandic Oper	L	-3.23	-38	2	16		Pallidum	L	2.59	-22	-6	0
Cingulum Mid	R	-3.23	2	18	32		Cingulum Mid	R	2.59	2	18	32
Precentral	L	-3.23	-38	-14	40		Precuneus	L	2.59	-6	-62	32
Cingulum Mid	R	-3.23	2	-14	32		Cingulum Ant	R	2.58	2	26	16
Angular	R	-3.23	50	-70	24		Front Med Orb	R	2.58	2	26	-16
Parietal Inf	R	-3.23	34	-38	40		Paracentr Lob	R	2.58	10	-30	64
Supp Motor Ar	R	-3.23	10	2	72		Heschl	R	2.58	50	-14	8
Caudate	L	-3.23	-6	2	8		Temporal Sup	L	2.58	-46	-30	16
Postcentral	R	-3.22	34	-30	48		Temporal Sup	L	2.58	-46	-14	-8
Front Mid	L	-3.22	-46	18	40		Front Mid	L	2.58	-46	26	40
Precentral	L	-3.22	-54	-6	40		Front Inf Tri	L	2.57	-54	26	8
Postcentral	R	-3.22	42	-22	48		Front Inf Ope	L	2.57	-54	18	8
Front Inf Orb	L	-3.22	-38	34	-16		Lingual	L	2.57	-14	-78	0
Supp Motor Ar	L	-3.21	-6	-14	64		Putamen	L	2.56	-30	-14	-8
Frontal Sup	R	-3.21	18	10	56		Temporal Sup	R	2.56	58	-46	16
Cingulum Mid	R	-3.21	18	-30	48		Putamen	R	2.56	26	2	8
Occipital Mid	R	-3.21	26	-86	0		Occipital Sup	L	2.56	-22	-78	32
Precuneus	R	-3.2	18	-70	32
Paracentr Lob	R	-3.2	10	-22	56
Supp Motor Ar	R	-3.2	2	-30	56
Temporal Mid	R	-3.2	66	-6	-24
Cingulum Mid	R	-3.2	10	26	32
Frontal Sup	R	-3.2	18	26	56
Front Inf Tri	L	-3.2	-54	18	24
Parietal Sup	L	-3.2	-22	-70	64
Front Mid	R	-3.2	34	2	56
Front Mid	L	-3.2	-30	10	56
Insula	R	-3.19	50	10	-8
Parietal Inf	R	-3.19	58	-22	40
Front Sup Orb	R	-3.19	26	66	-8
Precentral	R	-3.19	42	-6	48
Front Med Orb	R	-3.18	10	50	-16
Front Sup Med	R	-3.18	2	50	32
Hippocampus	R	-3.18	34	-6	-16
Front Inf Ope	L	-3.18	-46	10	0
Parietal Sup	L	-3.18	-14	-70	64
Precentral	R	-3.18	34	2	48
Cuneus	R	-3.17	10	-94	16
Paracentr Lob	R	-3.17	18	-30	64
Occipital Sup	L	-3.17	-22	-86	40
Parietal Inf	R	-3.17	50	-38	40
Ventr Med PFC	R	-3.17	10	50	-8
Temporal Inf	R	-3.16	50	-22	-24
Hippocampus	R	-3.16	34	-14	-16
Tempr Pol Sup	R	-3.16	50	18	-16
Front Med Orb	R	-3.16	18	34	-16
Precentral	L	-3.16	-22	-22	64
Front Inf Tri	R	-3.16	50	18	8
Precentral	R	-3.16	42	-14	48
Front Sup Med	L	-3.15	-6	58	24
Supp Motor Ar	R	-3.15	2	2	64
Paracentr Lob	R	-3.15	10	-22	72
Paracentr Lob	R	-3.14	10	-22	64
Front Inf Ope	L	-3.14	-38	10	8
Supp Motor Ar	L	-3.14	-6	-14	72
Tempr Pol Sup	L	-3.14	-62	2	-8
Precentral	L	-3.14	-62	10	24
Amygdala	R	-3.14	26	2	-16
Putamen	R	-3.14	18	10	-8
Insula	R	-3.14	42	10	8
Precentral	L	-3.13	-38	-14	64
ParaHippocamp	R	-3.13	34	-30	-16
Front Mid	L	-3.13	-38	42	8
Calcarine	L	-3.13	-6	-94	8
Temporal Mid	L	-3.13	-46	-54	8
Tempr Pol Sup	R	-3.13	50	10	-16
Fusiform	L	-3.13	-30	-22	-32
Front Mid Orb	R	-3.13	34	58	-8
Paracentr Lob	R	-3.13	2	-38	64
Precentral	L	-3.13	-46	-6	40
Temporal Mid	L	-3.13	-46	-22	-8
Thalamus	L	-3.12	-14	-22	16
Temporal Sup	L	-3.12	-46	-22	0
Cingulum Mid	R	-3.12	2	18	40
SupraMarginal	R	-3.12	66	-22	40
Precentral	R	-3.11	50	-6	48
Fusiform	R	-3.11	26	-30	-24
Temporal Inf	R	-3.11	58	-14	-32
Supp Motor Ar	R	-3.11	10	18	48
SupraMarginal	L	-3.11	-54	-30	40
Temporal Mid	L	-3.11	-46	-38	-8
Cingulum Mid	L	-3.1	-6	-22	32
Front Mid	L	-3.1	-46	50	8
Precentral	L	-3.1	-54	2	24
Thalamus	L	-3.1	-14	-14	16
Tempr Pol Sup	R	-3.1	58	10	-8
Precentral	R	-3.09	58	-6	32
ParaHippocamp	R	-3.09	26	2	-32
Frontal Sup	L	-3.09	-30	2	64
Front Sup Orb	L	-3.09	-14	42	-24
Occipital Inf	L	-3.09	-22	-102	-8
Paracentr Lob	R	-3.08	18	-22	72
Front Med Orb	R	-3.08	10	58	-24
Caudate	R	-3.08	18	-6	16
Supp Motor Ar	L	-3.08	-6	-6	64
Postcentral	L	-3.08	-54	-6	24
Front Inf Ope	L	-3.08	-46	10	16
Frontal Sup	L	-3.07	-14	66	0
Front Sup Orb	R	-3.07	18	42	-16
Front Sup Med	R	-3.07	10	50	24
Front Inf Tri	R	-3.07	50	26	0
Cingulum Mid	L	-3.07	-6	18	32
Front Inf Orb	L	-3.07	-38	18	-16
Front Mid	R	-3.07	26	50	32
Rolandic Oper	L	-3.06	-54	10	0
Front Mid	R	-3.06	26	10	56
Rolandic Oper	L	-3.06	-46	-22	16
Temporal Mid	R	-3.06	66	-6	-16
Frontal Sup	L	-3.05	-14	-14	64
Supp Motor Ar	L	-3.05	-6	2	56
Front Mid	L	-3.05	-46	10	48
Paracentr Lob	R	-3.05	10	-38	80
Cingulum Mid	R	-3.05	10	-22	48
Postcentral	R	-3.05	42	-30	56
Front Inf Tri	R	-3.05	58	18	16
Insula	L	-3.05	-38	10	0
Supp Motor Ar	R	-3.05	2	18	48
Front Sup Orb	L	-3.05	-14	58	-16
Frontal Sup	R	-3.05	26	2	56
Temporal Mid	L	-3.04	-46	2	-32
Front Inf Tri	R	-3.04	58	26	0
Cingulum Mid	L	-3.03	-6	18	40
Postcentral	R	-3.03	26	-30	72
Postcentral	R	-3.03	50	-14	32
Temporal Inf	R	-3.03	50	-6	-32
Temporal Mid	L	-3.03	-54	-14	-24
Temporal Mid	L	-3.03	-54	-6	-16
Occipital Mid	R	-3.03	50	-78	24
Postcentral	R	-3.03	66	-14	32
Precentral	R	-3.02	50	-6	32
Tempr Pol Sup	L	-3.02	-38	10	-24
Temporal Sup	L	-3.02	-46	-22	8
Frontal Sup	R	-3.02	34	58	0
Paracentr Lob	L	-3.02	-6	-22	72
Front Sup Orb	R	-3.02	18	34	-24
Front Mid	L	-3.02	-46	18	48
Parietal Inf	R	-3.01	58	-30	40
Frontal Sup	L	-3.01	-14	50	16
Parietal Sup	R	-3.01	34	-46	56
Tempr Pol Sup	L	-3.01	-54	2	-8
Front Inf Ope	L	-3.01	-38	18	32
Temporal Mid	L	-3.01	-62	-6	-16
Front Inf Orb	L	-3.01	-30	18	-24
Front Sup Med	R	-3	2	66	8
Precentral	R	-3	34	-22	64
Front Mid	L	-3	-46	26	40
Cingulum Mid	R	-3	10	-22	32
Postcentral	R	-3	58	-6	40
SupraMarginal	L	-3	-62	-38	32
Frontal Sup	L	-3	-14	10	48
Tempr Pol Mid	R	-3	50	10	-32
Hippocampus	L	-2.99	-30	-22	-8
Front Sup Med	L	-2.99	-6	50	24
Cingulum Ant	R	-2.99	2	50	16
Temporal Mid	R	-2.99	58	-6	-16
Front Sup Med	R	-2.99	10	58	24
Temporal Mid	R	-2.99	58	-14	-24
Parietal Sup	R	-2.99	42	-46	64
Front Sup Med	R	-2.99	10	26	48
Tempr Pol Mid	L	-2.98	-30	18	-40
Front Inf Tri	L	-2.98	-38	26	24
Cingulum Ant	L	-2.98	-6	34	16
Front Sup Med	R	-2.98	2	58	16
Temporal Sup	L	-2.98	-54	-46	16
SupraMarginal	L	-2.97	-54	-14	24
Thalamus	R	-2.97	18	-6	0
Tempr Pol Sup	R	-2.97	26	10	-32
Precentral	R	-2.97	50	2	32
Fusiform	L	-2.97	-22	-86	-16
ParaHippocamp	R	-2.97	26	-30	-16
Calcarine	R	-2.97	2	-94	8
Tempr Pol Sup	R	-2.97	50	18	-24
Postcentral	R	-2.97	42	-38	56
Front Inf Orb	L	-2.97	-46	42	-16
Parietal Sup	R	-2.97	26	-54	72
Temporal Sup	L	-2.96	-62	-6	-8
Front Mid	L	-2.96	-46	26	32
Front Med Orb	R	-2.96	18	26	-16
Front Inf Tri	L	-2.96	-38	42	0
Temporal Inf	R	-2.96	50	-30	-24
Insula	R	-2.95	42	2	0
Front Sup Orb	R	-2.95	26	58	-8
Postcentral	R	-2.95	50	-30	48
Occipital Sup	R	-2.95	18	-94	24
Rolandic Oper	L	-2.95	-38	-22	16
Tempr Pol Sup	L	-2.95	-46	2	-8
SupraMarginal	R	-2.94	50	-30	32
Postcentral	R	-2.94	42	-38	64
Precentral	L	-2.94	-22	-22	72
Front Sup Orb	R	-2.94	18	26	-24
ParaHippocamp	L	-2.94	-22	-22	-24
Frontal Sup	R	-2.94	26	50	40
Fusiform	L	-2.94	-38	-30	-24
Temporal Mid	R	-2.93	50	2	-32
Precentral	L	-2.93	-30	-14	48
SupraMarginal	L	-2.93	-54	-22	40
Occipital Mid	R	-2.93	26	-102	0
Precentral	R	-2.93	34	-22	56
Cingulum Mid	R	-2.93	2	-22	32
Occipital Mid	L	-2.92	-38	-70	24
Supp Motor Ar	R	-2.92	2	10	56
Front Sup Orb	L	-2.92	-22	34	-24
Tempr Pol Sup	R	-2.92	50	10	-24
Temporal Sup	R	-2.92	58	2	0
Occipital Mid	R	-2.92	50	-70	16
Insula	L	-2.91	-38	2	-8
Front Sup Med	L	-2.91	-6	58	16
Precentral	L	-2.91	-54	10	40
Thalamus	L	-2.91	-6	-22	0
Front Inf Tri	R	-2.91	42	26	0
Front Sup Med	R	-2.91	2	50	24
Tempr Pol Sup	L	-2.91	-30	18	-32
Temporal Mid	L	-2.9	-46	-46	16
Front Sup Med	L	-2.9	-6	50	16
Insula	R	-2.9	50	2	0
Occipital Mid	L	-2.9	-38	-78	24
Fusiform	R	-2.9	34	-6	-40
Frontal Sup	R	-2.9	18	58	24
Cingulum Ant	R	-2.89	2	26	24
Cingulum Mid	R	-2.89	10	-22	40
Precentral	L	-2.89	-22	-14	72
Temporal Inf	L	-2.89	-46	-30	-24
Front Sup Med	R	-2.88	18	66	0
Temporal Sup	L	-2.88	-62	-46	16
Front Inf Tri	R	-2.88	58	26	8
Front Inf Orb	R	-2.88	26	10	-24
Occipital Mid	L	-2.88	-46	-78	16
Frontal Sup	R	-2.88	18	26	40
Paracentr Lob	R	-2.88	10	-30	56
Tempr Pol Mid	L	-2.87	-38	10	-40
Temporal Sup	L	-2.87	-38	-30	8
Postcentral	R	-2.87	34	-38	48
Occipital Sup	R	-2.87	26	-86	40
Frontal Sup	R	-2.87	26	26	40
Occipital Mid	L	-2.86	-38	-86	24
Precentral	L	-2.86	-46	-14	40
Temporal Sup	L	-2.86	-62	-14	0
SupraMarginal	L	-2.86	-62	-38	40
Occipital Mid	L	-2.86	-38	-86	16
Thalamus	L	-2.86	-6	-22	16
Cingulum Mid	R	-2.86	18	-30	40
Temporal Inf	L	-2.85	-54	-22	-24
Insula	R	-2.85	42	18	8
Front Mid	R	-2.85	34	10	40
Lingual	R	-2.85	18	-78	0
Front Mid Orb	R	-2.85	18	58	-16
Cingulum Mid	R	-2.85	2	-30	48
Precuneus	R	-2.85	18	-62	32
Postcentral	R	-2.84	58	-14	32
Supp Motor Ar	R	-2.84	10	10	64
Cingulum Mid	R	-2.84	10	-30	48
Precentral	R	-2.84	34	-6	56
Front Sup Med	R	-2.83	10	58	0
Precuneus	R	-2.83	2	-38	56
Front Inf Tri	R	-2.83	58	26	16
Precuneus	R	-2.83	18	-38	56
Temporal Inf	R	-2.83	42	2	-32
Front Med Orb	R	-2.83	10	50	-24
Precuneus	R	-2.82	10	-78	56
Paracentr Lob	R	-2.82	10	-30	72
Tempr Pol Mid	L	-2.82	-38	10	-32
Temporal Mid	L	-2.82	-54	-22	-16
Occipital Mid	L	-2.81	-38	-78	16
Front Sup Orb	R	-2.81	18	58	-8
Temporal Mid	L	-2.81	-46	-14	-16
Calcarine	R	-2.81	10	-102	0
Front Mid	R	-2.81	42	58	0
Parietal Sup	L	-2.81	-14	-70	56
Precentral	L	-2.81	-14	-22	64
Postcentral	R	-2.81	66	-6	32
Tempr Pol Sup	R	-2.81	34	10	-32
Frontal Sup	R	-2.8	18	58	32
Insula	R	-2.8	42	18	-8
ParaHippocamp	R	-2.8	18	-30	-16
Postcentral	R	-2.8	50	-22	32
Postcentral	L	-2.79	-62	-6	24
Temporal Inf	R	-2.79	58	-22	-24
Fusiform	R	-2.79	26	2	-40
Postcentral	R	-2.79	50	-30	56
Front Mid	R	-2.79	26	26	48
Tempr Pol Mid	L	-2.79	-46	10	-24
Paracentr Lob	L	-2.78	-6	-30	56
Precentral	L	-2.78	-38	-14	48
Fusiform	R	-2.78	42	-6	-40
Front Inf Orb	R	-2.78	26	18	-24
Front Sup Med	L	-2.78	-6	58	32
Front Mid	L	-2.78	-46	2	56
Frontal Sup	R	-2.78	18	26	48
Temporal Mid	R	-2.78	66	-30	0
Front Sup Med	L	-2.78	-6	66	24
Parietal Inf	R	-2.77	58	-22	48
Precuneus	R	-2.77	18	-54	72
Calcarine	R	-2.77	18	-62	16
Precentral	L	-2.77	-54	2	32
Temporal Mid	L	-2.77	-62	-38	-8
Temporal Inf	L	-2.77	-62	-22	-24
Frontal Sup	L	-2.77	-14	66	24
Frontal Sup	R	-2.77	26	58	32
Thalamus	R	-2.76	10	-14	8
Caudate	R	-2.76	18	10	8
Front Mid	L	-2.76	-22	18	56
Front Mid	R	-2.76	34	-6	64
Hippocampus	R	-2.75	18	-30	-8
Postcentral	L	-2.75	-62	-14	24
Temporal Mid	L	-2.75	-54	2	-32
Cingulum Ant	R	-2.75	2	42	24
Precentral	R	-2.75	42	10	32
Front Sup Med	R	-2.75	2	34	56
Cuneus	R	-2.75	18	-78	32
Precentral	L	-2.75	-22	-30	72
Thalamus	R	-2.74	10	-30	8
Front Mid Orb	L	-2.74	-22	42	-16
Postcentral	L	-2.74	-46	-22	40
Occipital Inf	L	-2.74	-22	-94	-8
Precentral	R	-2.73	42	2	48
Front Sup Orb	L	-2.73	-22	66	-8
Temporal Mid	R	-2.73	58	-38	0
Front Mid	R	-2.73	34	10	48
Cingulum Ant	L	-2.73	-6	26	24
Occipital Mid	R	-2.73	34	-78	16
Temporal Mid	L	-2.73	-54	-54	8
Tempr Pol Sup	R	-2.72	26	18	-32
Occipital Mid	R	-2.72	42	-70	24
Front Mid	L	-2.72	-46	-6	56
Paracentr Lob	R	-2.72	10	-30	64
Front Sup Med	R	-2.72	10	34	32
Cingulum Mid	R	-2.72	10	-30	40
Occipital Sup	R	-2.72	26	-70	32
Temporal Mid	L	-2.72	-62	-30	-16
Parietal Sup	R	-2.72	26	-70	40
Frontal Sup	R	-2.72	18	66	16
Cuneus	R	-2.71	18	-70	24
Parietal Sup	R	-2.71	26	-62	64
Front Mid	R	-2.71	34	50	32
Front Inf Tri	L	-2.71	-38	34	16
Frontal Sup	L	-2.71	-14	58	24
Frontal Sup	L	-2.71	-14	2	64
Tempr Pol Mid	R	-2.71	42	10	-32
Parietal Inf	R	-2.7	42	-38	48
Frontal Sup	L	-2.7	-14	-14	72
Occipital Sup	R	-2.7	26	-70	24
Precentral	R	-2.7	42	-6	64
Temporal Inf	L	-2.7	-54	-30	-16
Frontal Sup	L	-2.7	-14	50	24
Front Sup Med	R	-2.7	10	26	40
Tempr Pol Sup	L	-2.69	-38	18	-24
Calcarine	R	-2.69	18	-70	16
Fusiform	R	-2.69	26	-6	-40
Rolandic Oper	L	-2.69	-46	2	16
Precentral	L	-2.69	-38	-6	64
Occipital Sup	R	-2.68	18	-94	16
Paracentr Lob	R	-2.68	18	-30	80
Supp Motor Ar	R	-2.68	2	2	72
Calcarine	R	-2.68	18	-78	8
SupraMarginal	L	-2.67	-46	-38	32
Front Inf Orb	L	-2.67	-30	26	-24
Postcentral	L	-2.67	-6	-38	72
Parietal Sup	R	-2.67	34	-62	64
Front Sup Med	R	-2.67	18	50	0
Temporal Mid	L	-2.67	-62	-22	-16
SupraMarginal	L	-2.67	-54	-38	32
Frontal Sup	R	-2.67	26	-6	56
Precentral	R	-2.67	58	2	32
Thalamus	R	-2.66	18	-14	0
Cingulum Mid	R	-2.66	10	-30	32
Cingulum Ant	L	-2.66	-6	42	16
Front Inf Ope	R	-2.66	42	2	24
Occipital Mid	L	-2.66	-30	-70	24
Parietal Sup	R	-2.66	34	-54	64
Front Inf Tri	R	-2.65	50	26	16
Tempr Pol Sup	R	-2.65	34	10	-24
Temporal Sup	L	-2.65	-62	-14	8
Cuneus	R	-2.65	18	-62	24
Front Mid	L	-2.65	-38	2	64
Precuneus	R	-2.65	18	-46	72
Cingulum Ant	R	-2.65	18	34	24
Tempr Pol Sup	L	-2.65	-38	26	-24
Front Inf Ope	L	-2.64	-54	10	16
Supp Motor Ar	R	-2.64	10	10	72
Precentral	R	-2.64	50	2	48
Front Inf Tri	R	-2.64	58	26	24
Precentral	R	-2.63	42	-22	56
Front Sup Med	R	-2.63	2	26	56
Frontal Sup	L	-2.63	-14	58	8
Frontal Sup	R	-2.63	18	58	16
Front Med Orb	R	-2.63	18	18	-16
Front Inf Ope	R	-2.63	58	10	16
Front Inf Tri	R	-2.63	42	10	24
Front Sup Med	R	-2.63	10	42	32
Front Inf Tri	R	-2.63	42	26	8
Cingulum Mid	L	-2.63	-6	-30	48
Precentral	R	-2.63	42	-6	56
SupraMarginal	L	-2.63	-46	-30	40
Pallidum	R	-2.63	18	2	0
Front Sup Med	R	-2.63	10	34	56
Front Mid	R	-2.63	34	2	64
Tempr Pol Sup	L	-2.62	-46	18	-24
Precentral	R	-2.62	26	-22	72
Calcarine	R	-2.62	18	-70	8
Front Inf Ope	L	-2.62	-46	10	8
Occipital Mid	R	-2.62	34	-94	0
Precentral	L	-2.62	-38	-14	56
Postcentral	R	-2.62	58	-6	48
Calcarine	R	-2.62	2	-86	8
Frontal Sup	R	-2.62	18	50	40
Tempr Pol Sup	R	-2.62	42	10	-24
Front Sup Orb	R	-2.62	18	50	-16
Temporal Mid	L	-2.62	-62	-54	8
Front Mid Orb	R	-2.62	42	50	-8
Precuneus	R	-2.61	2	-46	72
Putamen	R	-2.61	26	2	-8
Parietal Sup	R	-2.61	26	-54	64
Hippocampus	R	-2.61	26	-30	-8
Paracentr Lob	L	-2.61	-6	-30	64
Precuneus	L	-2.61	-6	-46	72
Frontal Sup	R	-2.61	18	18	56
Temporal Mid	R	-2.6	50	-6	-16
Precuneus	R	-2.6	2	-46	64
Precentral	L	-2.6	-46	2	40
Precuneus	R	-2.6	18	-46	56
Precuneus	L	-2.6	-14	-78	48
Temporal Inf	L	-2.6	-46	-46	-8
Front Sup Med	R	-2.6	2	66	24
Front Inf Orb	L	-2.6	-38	42	-16
Temporal Sup	L	-2.59	-54	-6	-8
Temporal Inf	R	-2.59	42	-30	-16
Tempr Pol Mid	R	-2.59	50	18	-32
Hippocampus	L	-2.59	-22	-38	8
Precuneus	R	-2.59	18	-62	40
Thalamus	R	-2.59	10	-22	0
Tempr Pol Mid	R	-2.59	26	10	-40
Cingulum Post	R	-2.58	10	-38	16
Precentral	L	-2.58	-30	-22	64
Caudate	R	-2.58	18	18	0
Temporal Inf	R	-2.58	58	-30	-24
Precentral	L	-2.57	-62	10	16
Precuneus	R	-2.57	10	-38	56
Front Mid	L	-2.57	-38	50	8
Precentral	R	-2.57	50	2	40
Temporal Mid	R	-2.57	66	-30	-8
Thalamus	R	-2.57	18	-14	16
Front Mid	R	-2.57	42	50	0
Front Sup Med	R	-2.57	10	58	32
Calcarine	L	-2.57	-6	-86	8
Calcarine	R	-2.57	10	-94	8
Fusiform	L	-2.56	-38	-30	-16
SupraMarginal	R	-2.56	58	-22	24
Front Sup Med	R	-2.56	10	58	40
Front Sup Med	R	-2.56	10	66	16
Paracentr Lob	L	-2.56	-6	-30	72
Parietal Sup	R	-2.56	26	-70	48
Precuneus	R	-2.56	18	-62	56
Occipital Mid	R	-2.56	18	-94	0
Front Mid Orb	R	-2.56	50	50	-8
Precentral	L	-2.56	-46	-6	48
Front Inf Orb	R	-2.56	42	26	-8
Front Inf Tri	R	-2.55	50	26	8
Postcentral	L	-2.55	-38	-22	40
Hippocampus	L	-2.55	-22	-38	0
Front Inf Orb	R	-2.55	34	18	-24
Parietal Sup	R	-2.55	42	-46	56
Front Sup Med	R	-2.55	10	58	16
Supp Motor Ar	L	-2.55	-6	18	48
Precentral	R	-2.55	50	-6	56
Postcentral	R	-2.55	42	-30	64
Precentral	L	-2.55	-30	-22	56
Occipital Sup	R	-2.55	18	-86	40
Tempr Pol Sup	R	-2.55	42	18	-24
Paracentr Lob	R	-2.55	10	-38	72
Temporal Mid	L	-2.54	-62	-54	0
Temporal Sup	R	-2.54	58	2	-8
Temporal Sup	L	-2.54	-62	-6	0
Precentral	R	-2.54	42	10	40
Occipital Mid	R	-2.54	34	-86	16
Cingulum Mid	R	-2.54	2	-30	40
Tempr Pol Sup	R	-2.54	50	2	-16
Front Inf Tri	R	-2.54	50	26	24
Cingulum Mid	R	-2.54	18	-38	48
Frontal Sup	L	-2.53	-14	66	8
Frontal Sup	R	-2.53	18	34	40
Front Sup Orb	R	-2.53	26	50	-8
Front Inf Orb	R	-2.53	50	34	-8
Precentral	R	-2.53	34	-22	72
Front Mid	R	-2.53	26	26	56
Front Sup Med	R	-2.53	10	66	24
Temporal Mid	R	-2.53	66	-38	-8
Paracentr Lob	L	-2.53	-6	-38	64
Front Mid	L	-2.53	-38	18	40
Temporal Mid	R	-2.53	58	-30	0
Precuneus	R	-2.53	18	-54	64
Calcarine	R	-2.53	18	-94	-8
Frontal Sup	L	-2.53	-22	10	56
Occipital Mid	L	-2.52	-38	-78	32
Postcentral	R	-2.52	58	-22	32
Temporal Mid	R	-2.52	66	-14	-24
Angular	R	-2.52	50	-70	40
Occipital Sup	R	-2.51	26	-62	24
Paracentr Lob	R	-2.51	18	-38	64
Front Mid	R	-2.51	34	10	56
Front Mid	R	-2.51	34	10	64
Putamen	R	-2.51	18	10	0
Parietal Inf	R	-2.51	34	-78	48
Precentral	R	-2.51	50	10	32
Cingulum Ant	R	-2.51	2	34	24
Supp Motor Ar	R	-2.5	18	-14	64
Precuneus	R	-2.5	10	-78	48
Occipital Mid	R	-2.5	34	-86	8
Occipital Mid	R	-2.5	34	-70	24
Rolandic Oper	L	-2.5	-54	-6	16
Calcarine	R	-2.49	18	-78	16
Paracentr Lob	R	-2.49	10	-38	64
Precentral	R	-2.49	26	-14	64
Tempr Pol Sup	R	-2.49	34	18	-32
Insula	R	-2.49	42	10	-8
Insula	L	-2.49	-30	-22	16
Supp Motor Ar	R	-2.49	2	18	56
Cuneus	R	-2.49	10	-78	24
SupraMarginal	R	-2.49	50	-38	32
Paracentr Lob	R	-2.49	18	-30	72
Cingulum Mid	R	-2.48	10	-38	48
Front Mid	R	-2.48	34	26	48
Cuneus	R	-2.48	10	-86	16
Tempr Pol Mid	R	-2.47	42	18	-32
Precuneus	R	-2.47	18	-54	24
Front Inf Tri	R	-2.47	50	18	16
Parietal Sup	R	-2.47	26	-70	56
Subgenual	R	-2.47	26	10	-16
Lingual	L	-2.47	-14	-46	0
Frontal Sup	R	-2.47	26	58	0
Frontal Sup	L	-2.47	-22	26	56
Front Mid	L	-2.47	-22	26	40
Precuneus	R	-2.47	18	-54	56
Thalamus	L	-2.47	-6	-14	16
Fusiform	R	-2.47	34	2	-40
Temporal Mid	R	-2.47	58	-38	-8
Pallidum	L	-2.46	-22	-6	0
Front Mid	L	-2.46	-30	18	32
Precentral	L	-2.46	-46	-14	48
Supp Motor Ar	R	-2.46	18	10	64
Occipital Mid	R	-2.46	42	-78	24
Precuneus	R	-2.45	18	-46	48
Lingual	R	-2.45	18	-70	0
Occipital Mid	R	-2.45	34	-94	16
Front Sup Med	R	-2.45	18	58	0
Calcarine	L	-2.45	-14	-102	0
Cuneus	R	-2.45	10	-86	24
Postcentral	L	-2.44	-62	-14	16
Rolandic Oper	L	-2.44	-38	-14	16
Occipital Mid	R	-2.44	34	-78	40
Supp Motor Ar	R	-2.44	18	18	64
Front Sup Med	R	-2.44	2	58	32
Front Sup Med	L	-2.44	-6	66	16
Frontal Sup	R	-2.44	34	50	0
Front Inf Tri	L	-2.44	-30	26	24
Front Mid	R	-2.43	26	50	24
Temporal Sup	L	-2.43	-62	-14	-8
Precuneus	L	-2.43	-22	-46	8
Postcentral	L	-2.43	-62	-6	16
Supp Motor Ar	R	-2.43	2	10	64
Calcarine	R	-2.43	2	-86	0
Rolandic Oper	L	-2.43	-46	-14	16
Precentral	R	-2.43	34	-14	56
Occipital Mid	L	-2.42	-38	-70	32
Supp Motor Ar	R	-2.42	18	2	64
Front Inf Orb	L	-2.42	-46	42	-8
Rolandic Oper	L	-2.42	-62	-6	8
Supp Motor Ar	L	-2.42	-6	10	56
Supp Motor Ar	R	-2.42	18	-6	64
Occipital Inf	L	-2.42	-30	-94	-8
Precentral	L	-2.41	-30	-22	72
Precentral	L	-2.41	-38	-22	64
Front Inf Orb	R	-2.41	42	50	-16
Occipital Mid	R	-2.41	26	-86	16
Temporal Sup	L	-2.41	-54	-14	-8
Precuneus	R	-2.4	10	-46	72
Precentral	R	-2.4	42	2	56
Temporal Inf	R	-2.4	50	-6	-40
Front Mid Orb	R	-2.4	26	58	-16
Front Sup Med	R	-2.4	10	66	8
Temporal Sup	L	-2.4	-54	-14	0
Front Inf Tri	R	-2.4	50	34	0
Frontal Sup	L	-2.4	-14	-6	72
Frontal Sup	R	-2.4	18	34	56
Fusiform	R	-2.39	26	-78	-8
Occipital Sup	R	-2.39	18	-86	24
Parietal Inf	R	-2.39	50	-38	48
Tempr Pol Mid	L	-2.39	-46	10	-32
Putamen	L	-2.39	-30	2	0
Temporal Sup	L	-2.39	-54	-14	8
Parietal Inf	R	-2.39	58	-30	48
Calcarine	R	-2.39	26	-70	8
Postcentral	L	-2.38	-22	-30	64
Front Mid	R	-2.38	34	34	48
Precentral	R	-2.38	42	-22	64
Rolandic Oper	L	-2.38	-54	-14	16
Front Inf Tri	R	-2.38	42	42	0
Parietal Inf	R	-2.38	58	-38	40
Front Mid	L	-2.37	-38	26	48
Tempr Pol Sup	L	-2.37	-54	2	0
Front Inf Tri	R	-2.37	58	18	24
Temporal Mid	R	-2.37	58	-30	-8
Fusiform	L	-2.37	-30	-30	-24
Front Inf Ope	L	-2.37	-54	10	8
Front Sup Med	R	-2.37	10	50	40
Front Mid	L	-2.37	-22	26	32
Calcarine	R	-2.36	18	-62	8
Occipital Mid	R	-2.36	34	-94	8
Frontal Sup	R	-2.36	26	66	0
Calcarine	L	-2.36	-6	-86	0
Front Mid	L	-2.36	-30	34	48
Calcarine	R	-2.36	10	-86	8
Frontal Sup	R	-2.36	18	34	32
Cingulum Mid	R	-2.36	2	-38	48
Calcarine	R	-2.36	2	-94	0
Temporal Mid	L	-2.35	-54	-62	8
Occipital Mid	L	-2.35	-30	-86	16
Tempr Pol Sup	L	-2.35	-38	18	-32
Cingulum Mid	R	-2.35	2	-30	32
Thalamus	R	-2.35	18	-22	16
Occipital Sup	R	-2.35	18	-78	24
Cuneus	R	-2.35	10	-78	32
Front Sup Med	R	-2.35	2	50	40
Frontal Sup	L	-2.34	-22	58	0
Postcentral	R	-2.34	18	-38	80
Front Mid	R	-2.34	34	26	56
Rolandic Oper	L	-2.34	-54	2	16
Front Sup Med	R	-2.34	10	34	40
Front Sup Med	R	-2.34	2	42	48
Front Sup Med	R	-2.34	2	58	24
Front Inf Tri	R	-2.33	42	34	16
Precentral	R	-2.33	42	-14	56
Front Mid	L	-2.33	-30	26	48
Front Mid	L	-2.33	-46	42	16
Putamen	R	-2.33	34	2	-8
Paracentr Lob	R	-2.33	18	-38	72
Precentral	L	-2.33	-46	2	48
Front Inf Orb	L	-2.33	-38	42	-8
Temporal Mid	R	-2.33	66	-38	8
Postcentral	R	-2.32	50	-38	56
Cuneus	R	-2.32	2	-94	16
Calcarine	R	-2.32	10	-86	0
Frontal Sup	L	-2.32	-22	34	48
Occipital Inf	L	-2.32	-30	-86	-16
Front Sup Med	L	-2.32	-6	58	40
Caudate	R	-2.31	18	18	-8
Temporal Inf	L	-2.31	-54	-30	-24
Temporal Sup	L	-2.31	-54	-6	0
Temporal Mid	L	-2.31	-54	-14	-16
Precentral	R	-2.31	50	10	40
Temporal Mid	R	-2.31	66	-14	-16
Heschl	L	-2.31	-38	-22	8
Frontal Sup	R	-2.31	34	42	40
Front Sup Med	R	-2.31	2	26	48
Front Inf Tri	L	-2.31	-46	34	24
Postcentral	L	-2.31	-54	-14	48
Precentral	R	-2.31	58	2	40
Precuneus	R	-2.31	18	-46	64
Front Inf Orb	R	-2.3	26	18	-16
Precuneus	R	-2.3	10	-54	72
Front Sup Med	L	-2.3	-6	50	32
Front Mid	L	-2.3	-38	18	48
Precuneus	R	-2.3	10	-62	64
Tempr Pol Mid	R	-2.3	34	18	-40
Front Sup Med	L	-2.3	-6	66	8
Front Inf Tri	R	-2.3	58	34	0
Frontal Sup	R	-2.3	18	42	32
Precuneus	L	-2.3	-14	-46	8
Cingulum Mid	L	-2.29	-6	-30	40
Temporal Mid	L	-2.29	-38	-70	16
Front Inf Tri	R	-2.29	50	34	16
Cingulum Mid	R	-2.29	18	-38	40
Cingulum Mid	L	-2.29	-14	-30	48
Temporal Inf	L	-2.29	-46	10	-40
Front Mid	L	-2.29	-38	26	40
SupraMarginal	L	-2.29	-54	-46	24
Rolandic Oper	L	-2.28	-38	-6	16
Parietal Sup	L	-2.28	-22	-62	56
Front Mid	L	-2.28	-22	50	0
Tempr Pol Mid	R	-2.28	42	18	-40
Temporal Sup	L	-2.28	-46	-6	-8
Thalamus	L	-2.28	-14	-30	8
Fusiform	R	-2.28	34	-38	-24
Precuneus	R	-2.27	10	-78	40
Rolandic Oper	L	-2.27	-62	10	8
Postcentral	L	-2.27	-30	-22	48
