# Supplementary material for: Spatiotemporal brain hierarchies of auditory memory recognition and predictive coding
Source: Nat Commun. 2024 May 21;15:4313. doi: 10.1038/s41467-024-48302-4 (PMC11109219; doi:10.1038/s41467-024-48302-4)
Supplement: Supplementary file 9 — Supplementary Data 6 [file 41467_2024_48302_MOESM9_ESM.xlsx]

## Sheet: Precentral_L
Memorised versus Novel T1						Memorised versus Novel T2						Memorised versus Novel T3						Memorised versus Novel T4
Cluster size	p-value	Time (1)	Time (end)	Peak t-value		Cluster size	p-value	Time (1)	Time (end)	Peak t-value		Cluster size	p-value	Time (1)	Time (end)	Peak t-value		Cluster size	p-value	Time (1)	Time (end)	Peak t-value
24	< 0,001	1.47	1.56	3.47		19	< 0,001	1.73	1.8	4.44		41	< 0,001	1.73	1.89	4.84		5	< 0,001	2.69	2.71	3.42
21	< 0,001	1.29	1.37	4.59		16	< 0,001	0.9	0.96	3.49		19	< 0,001	1.92	1.99	3.29
17	< 0,001	1.72	1.79	4.43		13	< 0,001	1.84	1.89	3.71		13	< 0,001	1.31	1.36	3.52
15	< 0,001	0.62	0.68	3.7		10	< 0,001	1.9	1.94	2.85		9	< 0,001	2.15	2.18	3.04
12	< 0,001	1.82	1.87	3.22		7	< 0,001	1.6	1.63	2.8		7	< 0,001	2.06	2.08	2.43
11	< 0,001	0.58	0.62	4.19
9	< 0,001	1.66	1.69	4.01

## Sheet: Precentral_R
Memorised versus Novel T1						Memorised versus Novel T2						Memorised versus Novel T3						Memorised versus Novel T4
Cluster size	p-value	Time (1)	Time (end)	Peak t-value		Cluster size	p-value	Time (1)	Time (end)	Peak t-value		Cluster size	p-value	Time (1)	Time (end)	Peak t-value		Cluster size	p-value	Time (1)	Time (end)	Peak t-value
26	< 0,001	1.66	1.76	4.27		33	< 0,001	1.64	1.77	4.18		24	< 0,001	1.66	1.76	4.28		14	< 0,001	1.94	2	-5.13
11	< 0,001	0.9	0.94	2.45		8	< 0,001	2.27	2.3	-2.66		5	< 0,001	1.33	1.35	2.57		9	< 0,001	1.68	1.72	3.54
10	< 0,001	0.6	0.64	3.72														8	< 0,001	3.49	3.52	-3.03
9	< 0,001	1.77	1.8	3.16														7	< 0,001	0.64	0.67	-3.64
8	< 0,001	0.56	0.59	2.88

## Sheet: Frontal_Sup_L
Memorised versus Novel T1						Memorised versus Novel T2						Memorised versus Novel T3						Memorised versus Novel T4
Cluster size	p-value	Time (1)	Time (end)	Peak t-value		Cluster size	p-value	Time (1)	Time (end)	Peak t-value		Cluster size	p-value	Time (1)	Time (end)	Peak t-value		Cluster size	p-value	Time (1)	Time (end)	Peak t-value
16	< 0,001	0.62	0.68	4.29		11	< 0,001	2.13	2.17	-2.94		14	< 0,001	1.44	1.49	3.85		4	< 0,001	1.8	1.81	2.46
8	< 0,001	0.72	0.75	3.43		9	< 0,001	0.98	1.02	3.5
6	< 0,001	2.22	2.24	-3.33		9	< 0,001	2.19	2.22	-3.32
						8	< 0,001	1.7	1.73	-2.59
						6	< 0,001	3.34	3.36	-2.68

## Sheet: Frontal_Sup_R
Memorised versus Novel T1						Memorised versus Novel T2						Memorised versus Novel T3						Memorised versus Novel T4
Cluster size	p-value	Time (1)	Time (end)	Peak t-value		Cluster size	p-value	Time (1)	Time (end)	Peak t-value		Cluster size	p-value	Time (1)	Time (end)	Peak t-value		Cluster size	p-value	Time (1)	Time (end)	Peak t-value
6	< 0,001	0.55	0.57	3.3		6	< 0,001	3.04	3.06	2.36								5	< 0,001	2.65	2.66	2.97
6	< 0,001	2.17	2.19	3.08
6	< 0,001	2.26	2.28	3.31

## Sheet: Frontal_Sup_Orb_L
Memorised versus Novel T1						Memorised versus Novel T2						Memorised versus Novel T3						Memorised versus Novel T4
Cluster size	p-value	Time (1)	Time (end)	Peak t-value		Cluster size	p-value	Time (1)	Time (end)	Peak t-value		Cluster size	p-value	Time (1)	Time (end)	Peak t-value		Cluster size	p-value	Time (1)	Time (end)	Peak t-value
13	< 0,001	2.05	2.1	-3.32		10	< 0,001	1.07	1.1	3.17		19	< 0,001	1.95	2.02	-3.3		6	< 0,001	2.08	2.1	-2.75
7	< 0,001	1.97	2	-3.65		5	< 0,001	3.87	3.89	2.45		9	< 0,001	1.62	1.65	-3.45		6	< 0,001	2.41	2.43	2.54
7	< 0,001	2.15	2.18	-2.91		4	< 0,001	3.73	3.74	2.14		9	< 0,001	2.15	2.18	-2.78
												7	< 0,001	1.58	1.61	-2.42
												7	< 0,001	2.96	2.98	-3.46

## Sheet: Frontal_Sup_Orb_R
Memorised versus Novel T1						Memorised versus Novel T2						Memorised versus Novel T3						Memorised versus Novel T4
Cluster size	p-value	Time (1)	Time (end)	Peak t-value		Cluster size	p-value	Time (1)	Time (end)	Peak t-value		Cluster size	p-value	Time (1)	Time (end)	Peak t-value		Cluster size	p-value	Time (1)	Time (end)	Peak t-value
61	< 0,001	1.64	1.88	6.1		42	< 0,001	0.93	1.1	4.9		58	< 0,001	1.31	1.54	5.68		44	< 0,001	1.68	1.85	4.57
52	< 0,001	0.58	0.78	5.29		38	< 0,001	1.72	1.87	4.39		39	< 0,001	1.72	1.87	5.62		15	< 0,001	1.96	2.02	-3.07
20	< 0,001	1.42	1.5	3.42		8	< 0,001	1.89	1.92	2.88		15	< 0,001	1.88	1.93	5.52		10	< 0,001	2.03	2.06	-2.66
19	< 0,001	1.51	1.58	3.74														9	< 0,001	2.1	2.14	-3.71
12	< 0,001	1.05	1.1	3.94
11	< 0,001	1.31	1.35	3.9
11	< 0,001	1.36	1.4	3.82

## Sheet: Frontal_Mid_L
Memorised versus Novel T1						Memorised versus Novel T2						Memorised versus Novel T3						Memorised versus Novel T4
Cluster size	p-value	Time (1)	Time (end)	Peak t-value		Cluster size	p-value	Time (1)	Time (end)	Peak t-value		Cluster size	p-value	Time (1)	Time (end)	Peak t-value		Cluster size	p-value	Time (1)	Time (end)	Peak t-value
41	< 0,001	1.03	1.19	5.07		54	< 0,001	0.94	1.15	4.57		30	< 0,001	1.42	1.54	3.74		5	< 0,001	1.82	1.84	2.59
33	< 0,001	0.72	0.85	4.72		18	< 0,001	1.46	1.53	3.31		22	< 0,001	1.76	1.84	3.7		5	< 0,001	2	2.01	-2.66
24	< 0,001	0.59	0.68	5.18		16	< 0,001	1.4	1.46	2.9		17	< 0,001	1.32	1.38	4.87		4	< 0,001	1.76	1.77	2.88
20	< 0,001	0.94	1.01	3.69								10	< 0,001	3.06	3.1	4.1
12	< 0,001	1.49	1.53	3.02								9	< 0,001	3.32	3.35	2.61
9	< 0,001	1.45	1.48	3.56								9	< 0,001	3.89	3.92	3.06

## Sheet: Frontal_Mid_R
Memorised versus Novel T1						Memorised versus Novel T2						Memorised versus Novel T3						Memorised versus Novel T4
Cluster size	p-value	Time (1)	Time (end)	Peak t-value		Cluster size	p-value	Time (1)	Time (end)	Peak t-value		Cluster size	p-value	Time (1)	Time (end)	Peak t-value		Cluster size	p-value	Time (1)	Time (end)	Peak t-value
17	< 0,001	0.91	0.97	3.88		14	< 0,001	1.65	1.7	4.2		23	< 0,001	1.66	1.75	3.97		9	< 0,001	1.97	2	-2.88
7	< 0,001	1.74	1.76	2.8		10	< 0,001	1.73	1.77	2.91		12	< 0,001	1.31	1.36	3.68		7	< 0,001	1.69	1.72	3.25
6	< 0,001	0.61	0.63	2.08		7	< 0,001	1.56	1.59	3.31		9	< 0,001	1.51	1.54	3.2		6	< 0,001	0.68	0.7	-2.97
6	< 0,001	1.69	1.71	2.63		7	< 0,001	3.92	3.95	3.93		8	< 0,001	1.45	1.48	2.67		6	< 0,001	1.94	1.96	-2.49
6	< 0,001	1.78	1.8	2.48

## Sheet: Frontal_Mid_Orb_L
Memorised versus Novel T1						Memorised versus Novel T2						Memorised versus Novel T3						Memorised versus Novel T4
Cluster size	p-value	Time (1)	Time (end)	Peak t-value		Cluster size	p-value	Time (1)	Time (end)	Peak t-value		Cluster size	p-value	Time (1)	Time (end)	Peak t-value		Cluster size	p-value	Time (1)	Time (end)	Peak t-value
5	< 0,001	1.82	1.84	2.63		4	< 0,001	2.18	2.19	-2.26		6	< 0,001	3.61	3.63	-2.82		5	< 0,001	1.53	1.54	-2.34
						4	< 0,001	2.31	2.32	-2.25

## Sheet: Frontal_Mid_Orb_R
Memorised versus Novel T1						Memorised versus Novel T2						Memorised versus Novel T3						Memorised versus Novel T4
Cluster size	p-value	Time (1)	Time (end)	Peak t-value		Cluster size	p-value	Time (1)	Time (end)	Peak t-value		Cluster size	p-value	Time (1)	Time (end)	Peak t-value		Cluster size	p-value	Time (1)	Time (end)	Peak t-value
78	< 0,001	1.64	1.95	6.96		78	< 0,001	1.64	1.95	6.49		58	< 0,001	1.66	1.88	5.35		55	< 0,001	1.67	1.89	5.45
62	< 0,001	1.31	1.55	5.42		53	< 0,001	1.32	1.52	5.08		57	< 0,001	1.31	1.54	6.2		10	< 0,001	2.03	2.06	-2.92
49	< 0,001	0.57	0.76	5.69		49	< 0,001	0.94	1.13	4.51		15	< 0,001	1.89	1.95	5.26		8	< 0,001	1.99	2.02	-3.65
12	< 0,001	0.1	0.14	3.8		11	< 0,001	1.54	1.58	3.43
12	< 0,001	3.6	3.64	4.19

[truncated: 80 more sheets: Frontal_Inf_Oper_L, Frontal_Inf_Oper_R, Frontal_Inf_Tri_L, Frontal_Inf_Tri_R, Frontal_Inf_Orb_L, Frontal_Inf_Orb_R, Rolandic_Oper_L, Rolandic_Oper_R, Supp_Motor_Area_L, Supp_Motor_Area_R, Olfactory_L, Olfactory_R, Frontal_Sup_Medial_L, Frontal_Sup_Medial_R, Frontal_Med_Orb_L, Frontal_Med_Orb_R, Rectus_L, Rectus_R, Insula_L, Insula_R …]
