# Supplementary material for: Spatiotemporal brain hierarchies of auditory memory recognition and predictive coding
Source: Nat Commun. 2024 May 21;15:4313. doi: 10.1038/s41467-024-48302-4 (PMC11109219; doi:10.1038/s41467-024-48302-4)
Supplement: Supplementary file 10 — Supplementary Data 7 [file 41467_2024_48302_MOESM10_ESM.xlsx]

## Sheet: HeschlsL
Memorized versus NewT1						Memorized versus NewT2						Memorized versus NewT3						Memorized versus NewT4
Cluster size	p-value	time (1)	time (end)	Peak t-value		Cluster size	p-value	time (1)	time (end)	Peak t-value		Cluster size	p-value	time (1)	time (end)	Peak t-value		Cluster size	p-value	time (1)	time (end)	Peak t-value
27	< .001	0.524	0.628	7.16789		27	< .001	1.256	1.36	4.22225		27	< .001	1.252	1.356	4.4444		21	< .001	1.636	1.716	6.57717
24	< .001	0.896	0.988	6.73797		22	< .001	0.888	0.972	6.26451		11	< .001	1.648	1.688	4.30278
16	< .001	0.64	0.7	4.03996		11	< .001	0.112	0.152	3.93319		9	< .001	1.5	1.532	2.93348
16	< .001	1.256	1.316	4.5368		11	< .001	1.64	1.68	4.19135
16	< .001	1.648	1.708	6.06672		7	< .001	0.072	0.096	-5.157
9	< .001	1.744	1.776	3.36095

## Sheet: HeschlsR
Memorized versus NewT1						Memorized versus NewT2						Memorized versus NewT3						Memorized versus NewT4
Cluster size	p-value	time (1)	time (end)	Peak t-value		Cluster size	p-value	time (1)	time (end)	Peak t-value		Cluster size	p-value	time (1)	time (end)	Peak t-value		Cluster size	p-value	time (1)	time (end)	Peak t-value
47	< .001	0.544	0.728	7.34892		32	< .001	1.264	1.388	5.07741		52	< .001	1.292	1.496	4.6787		30	< .001	1.652	1.768	6.59512
39	< .001	1.644	1.796	6.60193		24	< .001	1.644	1.736	5.79279		26	< .001	1.656	1.756	5.3727		30	< .001	1.944	2.06	-4.31722
20	< .001	0.908	0.984	4.03247		22	< .001	0.928	1.012	5.28966		21	< .001	1.936	2.016	-3.1049		8	< .001	0.072	0.1	-5.30705
18	< .001	1.264	1.332	4.26285		16	< .001	1.056	1.116	3.62948		9	< .001	0.104	0.136	2.80849		8	< .001	2.144	2.172	-3.03424
13	< .001	2.168	2.216	-3.42743		7	< .001	0.02	0.044	3.29999		8	< .001	1.244	1.272	2.69887		7	< .001	0.016	0.04	2.62813
10	< .001	1.956	1.992	-2.94521		7	< .001	0.108	0.132	3.34463								7	< .001	1.776	1.8	2.9207
						7	< .001	1.452	1.476	2.82263
						7	< .001	1.96	1.984	-3.44815

## Sheet: HippL
Memorized versus NewT1						Memorized versus NewT2						Memorized versus NewT3						Memorized versus NewT4
Cluster size	p-value	time (1)	time (end)	Peak t-value		Cluster size	p-value	time (1)	time (end)	Peak t-value		Cluster size	p-value	time (1)	time (end)	Peak t-value		Cluster size	p-value	time (1)	time (end)	Peak t-value
54	< .001	0.98	1.192	5.11886		34	< .001	1.028	1.16	4.92742		57	< .001	1.312	1.536	4.6333		45	< .001	1.732	1.908	5.68353
34	< .001	0.564	0.696	4.54849		19	< .001	1.756	1.828	3.83881		29	< .001	1.756	1.868	4.49491		19	< .001	1.652	1.724	3.61493
21	< .001	1.744	1.824	4.82725		17	< .001	0.944	1.008	3.40578		11	< .001	2.048	2.088	-3.19871		11	< .001	2.148	2.188	-3.14103
16	< .001	0.72	0.78	4.51354		14	< .001	2.232	2.284	-3.28577								8	< .001	2.672	2.7	3.50171
12	< .001	1.436	1.48	3.49596		8	< .001	0.064	0.092	-3.3396								7	< .001	2.068	2.092	-2.61184
11	< .001	0.812	0.852	3.55826		7	< .001	0.668	0.692	-3.54497
10	< .001	0.932	0.968	3.22849

## Sheet: HippR
Memorized versus NewT1						Memorized versus NewT2						Memorized versus NewT3						Memorized versus NewT4
Cluster size	p-value	time (1)	time (end)	Peak t-value		Cluster size	p-value	time (1)	time (end)	Peak t-value		Cluster size	p-value	time (1)	time (end)	Peak t-value		Cluster size	p-value	time (1)	time (end)	Peak t-value
53	< .001	1.684	1.892	4.7062		56	< .001	1.708	1.928	5.93981		52	< .001	1.316	1.52	6.72097		53	< .001	1.684	1.892	6.56142
49	< .001	0.584	0.776	7.65772		53	< .001	0.948	1.156	6.23899		20	< .001	1.804	1.88	3.92082		51	< .001	1.96	2.16	-4.8028
17	< .001	1.452	1.516	5.75223		42	< .001	1.364	1.528	4.54674		19	< .001	1.564	1.636	-4.38767
11	< .001	1.4	1.44	3.17148		16	< .001	3.768	3.828	3.34378		16	< .001	1.188	1.248	4.17052
10	< .001	0.104	0.14	3.84563		14	< .001	1.632	1.684	3.98966		12	< .001	0.1	0.144	3.56911
						13	< .001	0.104	0.152	3.8622		11	< .001	3.896	3.936	3.74579

## Sheet: ACC
Memorized versus NewT1						Memorized versus NewT2						Memorized versus NewT3						Memorized versus NewT4
Cluster size	p-value	time (1)	time (end)	Peak t-value		Cluster size	p-value	time (1)	time (end)	Peak t-value		Cluster size	p-value	time (1)	time (end)	Peak t-value		Cluster size	p-value	time (1)	time (end)	Peak t-value
65	< .001	0.576	0.832	7.44632		56	< .001	0.94	1.16	7.48035		58	< .001	1.312	1.54	6.13439		51	< .001	1.964	2.164	-3.74562
40	< .001	1.416	1.572	5.53704		32	< .001	1.74	1.864	4.7988		33	< .001	1.74	1.868	5.18686		49	< .001	1.7	1.892	6.53825
34	< .001	1.048	1.18	4.90229		22	< .001	1.404	1.488	4.68179		9	< .001	3.892	3.924	3.31111		7	< .001	2.172	2.196	-2.45856
26	< .001	1.74	1.84	6.1125		19	< .001	3.88	3.952	3.68889
21	< .001	0.952	1.032	3.37363		12	< .001	1.348	1.392	3.1909
13	< .001	1.848	1.896	3.23807		10	< .001	3.964	4	3.95554
						9	< .001	2.136	2.168	-3.17353

## Sheet: MC
Memorized versus NewT1						Memorized versus NewT2						Memorized versus NewT3						Memorized versus NewT4
Cluster size	p-value	time (1)	time (end)	Peak t-value		Cluster size	p-value	time (1)	time (end)	Peak t-value		Cluster size	p-value	time (1)	time (end)	Peak t-value		Cluster size	p-value	time (1)	time (end)	Peak t-value
47	< .001	0.676	0.86	-6.05754		53	< .001	0.976	1.184	-6.17088		50	< .001	1.356	1.552	-5.96052		50	< .001	1.724	1.92	-6.16542
47	< .001	1	1.184	-5.25437		17	< .001	1.648	1.712	4.17005		29	< .001	1.764	1.876	-6.49431
41	< .001	1.384	1.544	-4.91546		14	< .001	1.792	1.844	-3.68431		16	< .001	1.884	1.944	-4.29446
21	< .001	1.652	1.732	4.73104		12	< .001	1.276	1.32	5.15992		15	< .001	1.66	1.716	4.08879
14	< .001	3.704	3.756	-3.20866		12	< .001	2.248	2.292	3.56719		9	< .001	0.068	0.1	-3.34536
13	< .001	1.876	1.924	-4.15464
