# Supplementary material for: Spatiotemporal brain hierarchies of auditory memory recognition and predictive coding
Source: Nat Commun. 2024 May 21;15:4313. doi: 10.1038/s41467-024-48302-4 (PMC11109219; doi:10.1038/s41467-024-48302-4)
Supplement: Supplementary file 11 — Supplementary Data 8 [file 41467_2024_48302_MOESM11_ESM.xlsx]

## Sheet: HeschlsL
Memorized versus NewT1						Memorized versus NewT2						Memorized versus NewT3						Memorized versus NewT4
Cluster size	p-value	time (1)	time (end)	Peak t-value		Cluster size	p-value	time (1)	time (end)	Peak t-value		Cluster size	p-value	time (1)	time (end)	Peak t-value		Cluster size	p-value	time (1)	time (end)	Peak t-value
26	< .001	0.524	0.624	5.03732		35	< .001	1.248	1.384	5.07672		25	< .001	1.248	1.344	5.1399		21	< .001	1.636	1.716	5.80824
23	< .001	0.9	0.988	5.96353		19	< .001	0.88	0.952	6.22593		13	< .001	1.644	1.692	3.48429		7	< .001	0.068	0.092	-5.26476
16	< .001	1.256	1.316	4.83722		11	< .001	0.112	0.152	3.54699		8	< .001	0.072	0.1	-4.0302		6	< .001	1.84	1.86	3.43068
15	< .001	1.648	1.704	5.20003		8	< .001	0.068	0.096	-5.77822		8	< .001	1.504	1.532	4.13712
9	< .001	0.536	0.568	3.84244								8	< .001	2.036	2.064	-3.3679
8	< .001	1.424	1.452	-3.8224

## Sheet: HeschlsR
Memorized versus NewT1						Memorized versus NewT2						Memorized versus NewT3						Memorized versus NewT4
Cluster size	p-value	time (1)	time (end)	Peak t-value		Cluster size	p-value	time (1)	time (end)	Peak t-value		Cluster size	p-value	time (1)	time (end)	Peak t-value		Cluster size	p-value	time (1)	time (end)	Peak t-value
43	< .001	0.556	0.724	5.3925		27	< .001	1.28	1.384	5.00647		51	< .001	1.296	1.496	4.83335		36	< .001	1.648	1.788	6.5588
34	< .001	1.644	1.776	5.65012		24	< .001	1.644	1.736	5.70724		29	< .001	1.948	2.06	-3.74725		25	< .001	1.952	2.048	-3.5787
19	< .001	0.912	0.984	4.5761		20	< .001	0.928	1.004	5.51261		26	< .001	1.656	1.756	5.72008		9	< .001	0.068	0.1	-5.36975
16	< .001	2.156	2.216	-4.02071		12	< .001	1.996	2.04	-3.89066		15	< .001	2.156	2.212	-4.22736
15	< .001	1.264	1.32	4.36344		8	< .001	1.088	1.116	3.04146		13	< .001	2.088	2.136	-3.47999
14	< .001	1.136	1.188	-4.21649
12	< .001	1.952	1.996	-3.21259

## Sheet: HippL
Memorized versus NewT1						Memorized versus NewT2						Memorized versus NewT3						Memorized versus NewT4
Cluster size	p-value	time (1)	time (end)	Peak t-value		Cluster size	p-value	time (1)	time (end)	Peak t-value		Cluster size	p-value	time (1)	time (end)	Peak t-value		Cluster size	p-value	time (1)	time (end)	Peak t-value
43	< .001	0.996	1.164	4.93682		51	< .001	0.956	1.156	5.35411		48	< .001	1.324	1.512	6.20917		62	< .001	1.676	1.92	7.78141
33	< .001	0.572	0.7	5.09793		27	< .001	1.74	1.844	4.9668		32	< .001	1.756	1.88	4.42511		31	< .001	1.98	2.1	-4.96415
22	< .001	1.744	1.828	5.03179		16	< .001	1.444	1.504	2.97743		14	< .001	2	2.052	-3.66553		19	< .001	2.144	2.216	-4.29772
20	< .001	1.432	1.508	3.52474		13	< .001	2.008	2.056	-3.17017		9	< .001	2.06	2.092	-3.18151		14	< .001	1.168	1.22	3.0248
20	< .001	2.144	2.22	-4.15086		12	< .001	1.852	1.896	3.21668								7	< .001	2.66	2.684	3.56274
19	< .001	0.712	0.784	4.62632
18	< .001	2.02	2.088	-3.70732

## Sheet: HippR
Memorized versus NewT1						Memorized versus NewT2						Memorized versus NewT3						Memorized versus NewT4
Cluster size	p-value	time (1)	time (end)	Peak t-value		Cluster size	p-value	time (1)	time (end)	Peak t-value		Cluster size	p-value	time (1)	time (end)	Peak t-value		Cluster size	p-value	time (1)	time (end)	Peak t-value
45	< .001	0.584	0.76	7.04808		53	< .001	1.724	1.932	6.60245		49	< .001	1.32	1.512	8.35862		54	< .001	1.96	2.172	-5.55205
26	< .001	1.776	1.876	5.63072		47	< .001	0.96	1.144	6.26875		39	< .001	1.556	1.708	-4.95263		49	< .001	1.7	1.892	7.74571
15	< .001	1.46	1.516	6.5139		14	< .001	1.456	1.508	4.29474		20	< .001	1.816	1.892	4.92829		9	< .001	1.364	1.396	3.26326
13	< .001	3.564	3.612	3.56146		8	< .001	1.364	1.392	2.72843		7	< .001	1.908	1.932	3.24659		6	< .001	2.116	2.136	-3.94967
13	< .001	1.428	1.476	3.85721		8	< .001	3.676	3.704	3.04613		7	< .001	2.952	2.976	-3.72187		6	< .001	2.484	2.504	3.02247

## Sheet: ACC
Memorized versus NewT1						Memorized versus NewT2						Memorized versus NewT3						Memorized versus NewT4
Cluster size	p-value	time (1)	time (end)	Peak t-value		Cluster size	p-value	time (1)	time (end)	Peak t-value		Cluster size	p-value	time (1)	time (end)	Peak t-value		Cluster size	p-value	time (1)	time (end)	Peak t-value
22	< .001	0.608	0.692	3.91485		20	< .001	0.956	1.032	3.91511		12	< .001	1.44	1.484	3.93458		9	< .001	1.96	1.992	-3.85155
10	< .001	1.436	1.472	4.17931		18	< .001	3.88	3.948	3.67928		10	< .001	1.8	1.836	3.34862		5	< .001	1.724	1.74	3.21413
8	< .001	2.152	2.18	-2.58581		10	< .001	1.448	1.484	3.36442		7	< .001	0.98	1.004	-3.03785		5	< .001	1.788	1.804	2.60715
7	< .001	2.22	2.244	-3.27624		10	< .001	3.964	4	4.28298		18	< .001	2.016	2.084	-4.58678		6	< .001	0.124	0.144	2.88535
10	< .001	1.46	1.496	3.14223		8	< .001	1.072	1.1	2.92316		12	< .001	1.648	1.692	4.52549
10	< .001	1.744	1.78	3.67446		8	< .001	2.14	2.168	-2.8651		9	< .001	0.072	0.104	-4.23186
9	< .001	1.792	1.824	2.75613

## Sheet: MC
Memorized versus NewT1						Memorized versus NewT2						Memorized versus NewT3						Memorized versus NewT4
Cluster size	p-value	time (1)	time (end)	Peak t-value		Cluster size	p-value	time (1)	time (end)	Peak t-value		Cluster size	p-value	time (1)	time (end)	Peak t-value		Cluster size	p-value	time (1)	time (end)	Peak t-value
23	< .001	1	1.088	-4.77737		30	< .001	0.98	1.096	-5.99386		50	< .001	1.36	1.556	-6.33777		47	< .001	1.736	1.92	-5.54213
17	< .001	0.708	0.772	-4.46742		14	< .001	1.124	1.176	-3.67732		20	< .001	1.776	1.852	-5.00175		24	< .001	1.948	2.04	-4.17292
11	< .001	0.628	0.668	-4.00373		9	< .001	1.416	1.448	-3.07829		8	< .001	3.456	3.484	-3.46273		9	< .001	0.068	0.1	-5.07135
11	< .001	0.82	0.86	-3.32385		8	< .001	2.416	2.444	2.67355		7	< .001	1.9	1.924	-3.80682		9	< .001	0.128	0.16	3.25867
10	< .001	3.716	3.752	-2.91389		13	< .001	1.452	1.5	2.97854		12	< .001	2.088	2.132	-3.61636
9	< .001	1.416	1.448	-3.71424		9	< .001	0.112	0.144	3.48934
9	< .001	2.168	2.2	-3.44167
