# Supplementary material for: Spatiotemporal brain hierarchies of auditory memory recognition and predictive coding
Source: Nat Commun. 2024 May 21;15:4313. doi: 10.1038/s41467-024-48302-4 (PMC11109219; doi:10.1038/s41467-024-48302-4)
Supplement: Supplementary file 12 — Supplementary Data 9 [file 41467_2024_48302_MOESM12_ESM.xlsx]

## Sheet: ACL
Memorized versus NewT1						Memorized versus NewT2						Memorized versus NewT3						Memorized versus NewT4
Cluster size	p-value	time (1)	time (end)	Peak t-value		Cluster size	p-value	time (1)	time (end)	Peak t-value		Cluster size	p-value	time (1)	time (end)	Peak t-value		Cluster size	p-value	time (1)	time (end)	Peak t-value
46	< .001	0.52	0.7	6.74526		34	< .001	1.256	1.388	3.56209		36	< .001	1.252	1.392	4.79927		39	< .001	1.636	1.788	6.92746
36	< .001	0.896	1.036	6.26172		29	< .001	0.896	1.008	4.81414		32	< .001	1.424	1.548	3.92845		17	< .001	1.804	1.868	4.45779
32	< .001	1.252	1.376	4.05667		13	< .001	1.108	1.156	4.02113		21	< .001	1.748	1.828	4.30036		8	< .001	2.672	2.7	2.68222
30	< .001	1.74	1.856	4.9913		13	< .001	1.644	1.692	4.32668		15	< .001	2.016	2.072	-2.96854
27	< .001	1.428	1.532	3.78306		10	< .001	1.048	1.084	2.64566		12	< .001	1.648	1.692	5.36136
19	< .001	1.648	1.72	6.82086		9	< .001	0.116	0.148	3.6562
16	< .001	1.544	1.604	3.72866		9	< .001	1.796	1.828	3.27774
15	< .001	0.724	0.78	3.93416		8	< .001	0.068	0.096	-4.81269
15	< .001	1.1	1.156	4.09373

## Sheet: ACR
Memorized versus NewT1						Memorized versus NewT2						Memorized versus NewT3						Memorized versus NewT4
Cluster size	p-value	time (1)	time (end)	Peak t-value		Cluster size	p-value	time (1)	time (end)	Peak t-value		Cluster size	p-value	time (1)	time (end)	Peak t-value		Cluster size	p-value	time (1)	time (end)	Peak t-value
45	< .001	0.556	0.732	7.47688		62	< .001	1.264	1.508	5.22662		52	< .001	1.304	1.508	5.51728		57	< .001	1.656	1.88	6.7657
41	< .001	1.644	1.804	6.93648		40	< .001	1.64	1.796	7.20078		26	< .001	1.66	1.76	4.65515		31	< .001	1.944	2.064	-4.36699
16	< .001	2.072	2.132	-2.72895		25	< .001	1.04	1.136	5.05489		15	< .001	0.104	0.16	3.35046		9	< .001	0.012	0.044	3.79983
15	< .001	1.268	1.324	3.10813		23	< .001	0.936	1.024	6.34219		11	< .001	1.596	1.636	-4.32166		9	< .001	0.12	0.152	3.11137
14	< .001	2.18	2.232	-3.05557		14	< .001	0.108	0.16	4.56049		8	< .001	1.224	1.252	3.26383		9	< .001	2.072	2.104	-3.30148
10	< .001	0.948	0.984	4.10895		10	< .001	3.788	3.824	3.49942		8	< .001	1.956	1.984	-3.53657

## Sheet: HITL
Memorized versus NewT1						Memorized versus NewT2						Memorized versus NewT3						Memorized versus NewT4
Cluster size	p-value	time (1)	time (end)	Peak t-value		Cluster size	p-value	time (1)	time (end)	Peak t-value		Cluster size	p-value	time (1)	time (end)	Peak t-value		Cluster size	p-value	time (1)	time (end)	Peak t-value
82	< .001	0.528	0.852	6.02378		63	< .001	0.94	1.188	5.50965		62	< .001	1.3	1.544	6.38059		67	< .001	1.644	1.908	6.81119
78	< .001	0.9	1.208	5.5826		27	< .001	2.196	2.3	-3.40583		40	< .001	1.744	1.9	5.74993		15	< .001	2.16	2.216	-3.72204
47	< .001	1.392	1.576	5.48451		25	< .001	1.748	1.844	5.00596		7	< .001	-0.004	0.02	3.03823		11	< .001	1.996	2.036	-3.05124
46	< .001	1.728	1.908	5.73621		12	< .001	1.44	1.484	3.41458		7	< .001	2.048	2.072	-2.77686		9	< .001	2.596	2.628	3.1498
15	< .001	1.324	1.38	3.81928		10	< .001	1.868	1.904	2.88916								8	< .001	2.068	2.096	-3.3101
						9	< .001	2.076	2.108	-3.69061								8	< .001	2.672	2.7	3.35521

## Sheet: HITR
Memorized versus NewT1						Memorized versus NewT2						Memorized versus NewT3						Memorized versus NewT4
Cluster size	p-value	time (1)	time (end)	Peak t-value		Cluster size	p-value	time (1)	time (end)	Peak t-value		Cluster size	p-value	time (1)	time (end)	Peak t-value		Cluster size	p-value	time (1)	time (end)	Peak t-value
69	< .001	1.66	1.932	5.45011		74	< .001	1.636	1.928	6.12335		55	< .001	1.312	1.528	6.68691		56	< .001	1.676	1.896	7.45112
50	< .001	0.58	0.776	7.30831		51	< .001	0.944	1.144	6.18204		28	< .001	1.772	1.88	4.03987		55	< .001	1.96	2.176	-5.37095
20	< .001	1.368	1.444	3.38147		41	< .001	1.352	1.512	4.95661		16	< .001	1.572	1.632	-4.76067		9	< .001	0.012	0.044	3.16707
17	< .001	1.452	1.516	4.95945		10	< .001	0.104	0.14	3.73937		12	< .001	0.096	0.14	3.78197
11	< .001	2.188	2.228			10	< .001	3.784	3.82	3.11028		10	< .001	3.9	3.936	3.41091
						10	< .001	3.896	3.932	3.1113		9	< .001	1.892	1.924	3.40579

## Sheet: VMPFC
Memorized versus NewT1						Memorized versus NewT2						Memorized versus NewT3						Memorized versus NewT4
Cluster size	p-value	time (1)	time (end)	Peak t-value		Cluster size	p-value	time (1)	time (end)	Peak t-value		Cluster size	p-value	time (1)	time (end)	Peak t-value		Cluster size	p-value	time (1)	time (end)	Peak t-value
74	< .001	0.896	1.188	6.12756		69	< .001	1.656	1.928	5.94375		57	< .001	1.312	1.536	7.04328		60	< .001	1.972	2.208	-4.3561
71	< .001	0.572	0.852	7.27657		65	< .001	1.336	1.592	5.65883		53	< .001	1.724	1.932	6.48686		59	< .001	1.68	1.912	8.91857
69	< .001	1.68	1.952	6.83083		62	< .001	0.94	1.184	7.38572		8	< .001	3.896	3.924			11	< .001	2.576	2.616	2.80755
67	< .001	1.312	1.576	5.57168		29	< .001	3.868	3.98	3.18089								9	< .001	1.608	1.64	2.95226
24	< .001	3.808	3.9	4.15016		16	< .001	2.28	2.34	-3.25591
						12	< .001	2.124	2.168	-2.88884

## Sheet: MC
Memorized versus NewT1						Memorized versus NewT2						Memorized versus NewT3						Memorized versus NewT4
Cluster size	p-value	time (1)	time (end)	Peak t-value		Cluster size	p-value	time (1)	time (end)	Peak t-value		Cluster size	p-value	time (1)	time (end)	Peak t-value		Cluster size	p-value	time (1)	time (end)	Peak t-value
48	< .001	0.676	0.864	-5.18334		53	< .001	0.976	1.184	-5.77047		49	< .001	1.36	1.552	-5.41397		48	< .001	1.732	1.92	-5.4041
47	< .001	1	1.184	-5.32534		19	< .001	1.644	1.716	4.70685		29	< .001	1.764	1.876	-5.77366		11	< .001	1.656	1.696	4.46737
40	< .001	1.384	1.54	-4.85732		13	< .001	1.792	1.84	-3.2876		20	< .001	1.884	1.96	-4.27313		8	< .001	0.076	0.104
21	< .001	1.652	1.732	5.44074		12	< .001	1.276	1.32	5.20433		15	< .001	1.66	1.716	4.19927
16	< .001	1.872	1.932	-4.37413		10	< .001	0.908	0.944	4.19392		10	< .001	0.068	0.104	-3.51583
14	< .001	3.704	3.756	-3.53325		10	< .001	1.884	1.92	-2.94168
13	< .001	1.792	1.84	-3.42007
10	< .001	0.632	0.668
10	< .001	1.224	1.26

## Sheet: MNI_Coordinates_ROIs
Left Auditory Cortex (ACL)					Right Auditory Cortex (ACR)					Left Hippocampus Inferior Temporal (HITL)					Right Hippocampus Inferior Temporal (RITL)					Medial Cingulate Gyrus (MC)					Ventromedial Prefrontal Cortex (VMPFC)
Voxel #	MNI coordinates				Voxel #	MNI coordinates
	x	y	z			x	y	z		Voxel #	MNI coordinates				Voxel #	MNI coordinates				Voxel #	MNI coordinates				Voxel #	MNI coordinates
1	-54	-22	-32		1	50	-22	-32			x	y	z			x	y	z			x	y	z			x	y	z
2	-46	-22	-32		2	58	-22	-32		1	-38	-6	-48		1	26	-6	-48		1	-14	-38	-16		1	-14	2	-40
3	-54	-14	-32		3	42	-14	-32		2	-30	-6	-48		2	34	-6	-48		2	-14	-30	-16		2	-14	10	-32
4	-46	-14	-32		4	50	-14	-32		3	-22	-6	-48		3	42	-6	-48		3	-22	-78	-8		3	-62	2	-24
5	-38	-14	-32		5	58	-14	-32		4	-38	2	-48		4	26	2	-48		4	-6	-46	-8		4	-6	10	-24
6	-54	2	-32		6	50	2	-32		5	-30	2	-48		5	34	2	-48		5	-6	-38	-8		5	2	10	-24
7	-46	2	-32		7	58	2	-32		6	-22	2	-48		6	42	2	-48		6	-6	-30	-8		6	-6	18	-24
8	-54	-54	-24		8	58	-54	-24		7	-46	-14	-40		7	34	-14	-40		7	-6	-22	-8		7	2	18	-24
9	-62	-46	-24		9	58	-46	-24		8	-38	-14	-40		8	42	-14	-40		8	2	-6	-8		8	-14	26	-24
10	-54	-46	-24		10	58	-38	-24		9	-30	-14	-40		9	50	-14	-40		9	2	2	-8		9	-6	26	-24
11	-62	-38	-24		11	50	-30	-24		10	-46	-6	-40		10	26	-6	-40		10	10	2	-8		10	2	26	-24
12	-54	-38	-24		12	58	-30	-24		11	-38	-6	-40		11	34	-6	-40		11	10	10	-8		11	10	26	-24
13	-62	-30	-24		13	66	-30	-24		12	-30	-6	-40		12	42	-6	-40		12	-30	-86	0		12	-14	34	-24
14	-54	-30	-24		14	34	-22	-24		13	-22	-6	-40		13	50	-6	-40		13	-22	-78	0		13	-6	34	-24
15	-46	-30	-24		15	42	-22	-24		14	-46	2	-40		14	26	2	-40		14	-22	-70	0		14	2	34	-24
16	-62	-22	-24		16	50	-22	-24		15	-38	2	-40		15	34	2	-40		15	-14	-70	0		15	10	34	-24
17	-54	-22	-24		17	58	-22	-24		16	-30	2	-40		16	42	2	-40		16	-6	-70	0		16	2	42	-24
18	-46	-22	-24		18	66	-22	-24		17	-22	2	-40		17	50	2	-40		17	-6	-30	0		17	10	42	-24
19	-38	-22	-24		19	34	-14	-24		18	-30	10	-40		18	34	10	-40		18	2	-30	0		18	-62	2	-16
20	-30	-22	-24		20	42	-14	-24		19	-30	-46	-32		19	34	-46	-32		19	10	-22	0		19	-54	2	-16
21	-54	-14	-24		21	50	-14	-24		20	-54	-22	-32		20	18	-22	-32		20	2	-6	0		20	-54	10	-16
22	-46	-14	-24		22	58	-14	-24		21	-46	-22	-32		21	34	-22	-32		21	2	2	0		21	-6	10	-16
23	-38	-14	-24		23	26	-6	-24		22	-38	-22	-32		22	42	-22	-32		22	2	10	0		22	2	10	-16
24	-30	-14	-24		24	34	-6	-24		23	-30	-22	-32		23	50	-22	-32		23	10	10	0		23	-6	18	-16
25	-46	-6	-24		25	42	-6	-24		24	-14	-22	-32		24	58	-22	-32		24	-38	-78	8		24	2	18	-16
26	-38	-6	-24		26	50	-6	-24		25	-54	-14	-32		25	18	-14	-32		25	-22	-78	8		25	-14	26	-16
27	-30	-6	-24		27	26	2	-24		26	-46	-14	-32		26	26	-14	-32		26	-46	-70	8		26	-6	26	-16
28	-22	-6	-24		28	34	2	-24		27	-38	-14	-32		27	34	-14	-32		27	-22	-70	8		27	2	26	-16
29	-46	2	-24		29	42	2	-24		28	-30	-14	-32		28	42	-14	-32		28	-14	-70	8		28	10	26	-16
30	-38	2	-24		30	50	2	-24		29	-22	-14	-32		29	50	-14	-32		29	-22	-62	8		29	-22	34	-16
31	-30	2	-24		31	26	10	-24		30	-54	-6	-32		30	58	-14	-32		30	-14	-62	8		30	-14	34	-16
32	-22	2	-24		32	34	10	-24		31	-46	-6	-32		31	18	-6	-32		31	-14	-54	8		31	-6	34	-16
33	-46	10	-24		33	42	10	-24		32	-38	-6	-32		32	26	-6	-32		32	-6	-54	8		32	2	34	-16
34	-38	10	-24		34	50	10	-24		33	-30	-6	-32		33	34	-6	-32		33	-6	-46	8		33	10	34	-16
35	-30	10	-24		35	50	-46	-16		34	-22	-6	-32		34	42	-6	-32		34	2	-38	8		34	2	42	-16
36	-22	10	-24		36	58	-46	-16		35	-14	-6	-32		35	50	-6	-32		35	2	2	8		35	10	42	-16
37	-62	-54	-16		37	66	-46	-16		36	-54	2	-32		36	58	-6	-32		36	2	26	8		36	-54	10	-8
38	-62	-46	-16		38	50	-38	-16		37	-46	2	-32		37	26	2	-32		37	-22	-62	16		37	-46	10	-8
39	-54	-46	-16		39	58	-38	-16		38	-38	2	-32		38	34	2	-32		38	-22	-54	16		38	-6	10	-8
40	-46	-46	-16		40	66	-38	-16		39	-30	2	-32		39	42	2	-32		39	-6	-54	16		39	2	10	-8
41	-62	-38	-16		41	34	-30	-16		40	-22	2	-32		40	50	2	-32		40	-14	-46	16		40	-46	18	-8
42	-54	-38	-16		42	42	-30	-16		41	-30	-54	-24		41	58	2	-32		41	-6	-46	16		41	-6	18	-8
43	-46	-38	-16		43	50	-30	-16		42	-46	-46	-24		42	34	-54	-24		42	-6	-38	16		42	2	18	-8
44	-62	-30	-16		44	58	-30	-16		43	-38	-46	-24		43	34	-46	-24		43	-6	-6	16		43	10	18	-8
45	-54	-30	-16		45	66	-30	-16		44	-30	-46	-24		44	42	-46	-24		44	2	18	16		44	-46	26	-8
46	-46	-30	-16		46	26	-22	-16		45	-38	-38	-24		45	50	-46	-24		45	2	26	16		45	-6	26	-8
47	-38	-30	-16		47	34	-22	-16		46	-30	-38	-24		46	18	-38	-24		46	2	34	16		46	2	26	-8
48	-30	-30	-16		48	42	-22	-16		47	-14	-38	-24		47	34	-38	-24		47	-30	-54	24		47	10	26	-8
49	-62	-22	-16		49	50	-22	-16		48	-62	-30	-24		48	42	-38	-24		48	-14	-54	24		48	-54	34	-8
50	-54	-22	-16		50	58	-22	-16		49	-54	-30	-24		49	18	-30	-24		49	-6	-54	24		49	-46	34	-8
51	-46	-22	-16		51	66	-22	-16		50	-46	-30	-24		50	26	-30	-24		50	2	-54	24		50	-38	34	-8
52	-38	-22	-16		52	26	-14	-16		51	-38	-30	-24		51	34	-30	-24		51	-6	-46	24		51	-30	34	-8
53	-30	-22	-16		53	34	-14	-16		52	-30	-30	-24		52	42	-30	-24		52	2	-46	24		52	-22	34	-8
54	-22	-22	-16		54	42	-14	-16		53	-22	-30	-24		53	50	-30	-24		53	-6	-38	24		53	-14	34	-8
55	-62	-14	-16		55	50	-14	-16		54	-14	-30	-24		54	58	-30	-24		54	2	-38	24		54	-6	34	-8
56	-54	-14	-16		56	58	-14	-16		55	-38	-22	-24		55	66	-30	-24		55	-6	-30	24		55	2	34	-8
57	-46	-14	-16		57	66	-14	-16		56	-30	-22	-24		56	10	-22	-24		56	2	-30	24		56	10	34	-8
58	-38	-14	-16		58	26	-6	-16		57	-22	-22	-24		57	18	-22	-24		57	-6	-22	24		57	18	34	-8
59	-30	-14	-16		59	34	-6	-16		58	-14	-22	-24		58	26	-22	-24		58	2	-22	24		58	-14	42	-8
60	-22	-14	-16		60	42	-6	-16		59	-6	-22	-24		59	34	-22	-24		59	-14	-14	24		59	-6	42	-8
61	-54	-6	-16		61	50	-6	-16		60	-46	-14	-24		60	42	-22	-24		60	-6	-14	24		60	2	42	-8
62	-46	-6	-16		62	58	-6	-16		61	-38	-14	-24		61	18	-14	-24		61	2	-14	24		61	10	42	-8
63	-38	-6	-16		63	18	2	-16		62	-30	-14	-24		62	26	-14	-24		62	-14	-6	24		62	18	42	-8
64	-30	-6	-16		64	26	2	-16		63	-22	-14	-24		63	34	-14	-24		63	-6	-6	24		63	-54	10	0
65	-22	-6	-16		65	34	2	-16		64	-14	-14	-24		64	42	-14	-24		64	2	-6	24		64	-46	10	0
66	-30	2	-16		66	50	-54	-8		65	-46	-6	-24		65	50	-14	-24		65	-14	2	24		65	2	10	0
67	-22	2	-16		67	58	-54	-8		66	-38	-6	-24		66	18	-6	-24		66	-6	2	24		66	-54	18	0
68	-14	2	-16		68	66	-54	-8		67	-30	-6	-24		67	26	-6	-24		67	2	2	24		67	-46	18	0
69	-62	-54	-8		69	42	-46	-8		68	-22	-6	-24		68	34	-6	-24		68	-22	10	24		68	-6	18	0
70	-54	-54	-8		70	50	-46	-8		69	-14	-6	-24		69	42	-6	-24		69	-22	18	24		69	2	18	0
71	-46	-54	-8		71	58	-46	-8		70	-30	2	-24		70	50	-6	-24		70	2	18	24		70	10	18	0
72	-62	-46	-8		72	66	-46	-8		71	-38	10	-24		71	34	2	-24		71	10	18	24		71	-54	26	0
73	-54	-46	-8		73	34	-38	-8		72	-30	-46	-16		72	42	10	-24		72	2	26	24		72	-46	26	0
74	-46	-46	-8		74	42	-38	-8		73	-38	-38	-16		73	34	-46	-16		73	10	26	24		73	-38	26	0
75	-38	-46	-8		75	50	-38	-8		74	-30	-38	-16		74	18	-38	-16		74	2	34	24		74	-14	26	0
76	-70	-38	-8		76	58	-38	-8		75	-14	-38	-16		75	34	-38	-16		75	-38	-54	32		75	-6	26	0
77	-62	-38	-8		77	66	-38	-8		76	-30	-30	-16		76	42	-38	-16		76	-22	-54	32		76	2	26	0
78	-54	-38	-8		78	26	-30	-8		77	-22	-30	-16		77	2	-30	-16		77	-14	-54	32		77	10	26	0
79	-46	-38	-8		79	34	-30	-8		78	-14	-30	-16		78	10	-30	-16		78	-6	-54	32		78	18	26	0
80	-38	-38	-8		80	42	-30	-8		79	-6	-30	-16		79	18	-30	-16		79	2	-54	32		79	-54	34	0
81	-30	-38	-8		81	50	-30	-8		80	2	-30	-16		80	26	-30	-16		80	-38	-46	32		80	-46	34	0
82	-70	-30	-8		82	58	-30	-8		81	-30	-22	-16		81	34	-30	-16		81	-14	-46	32		81	-38	34	0
83	-62	-30	-8		83	66	-30	-8		82	-22	-22	-16		82	10	-22	-16		82	-6	-46	32		82	-30	34	0
84	-54	-30	-8		84	26	-22	-8		83	-14	-22	-16		83	18	-22	-16		83	2	-46	32		83	-22	34	0
85	-46	-30	-8		85	34	-22	-8		84	-6	-22	-16		84	26	-22	-16		84	-6	-38	32		84	-14	34	0
86	-38	-30	-8		86	42	-22	-8		85	-38	-14	-16		85	34	-22	-16		85	2	-38	32		85	-6	34	0
87	-30	-30	-8		87	50	-22	-8		86	-30	-14	-16		86	18	-14	-16		86	-14	-30	32		86	2	34	0
88	-22	-30	-8		88	58	-22	-8		87	-22	-14	-16		87	26	-14	-16		87	-6	-30	32		87	10	34	0
89	-62	-22	-8		89	66	-22	-8		88	-14	-14	-16		88	34	-14	-16		88	2	-30	32		88	18	34	0
90	-54	-22	-8		90	18	-14	-8		89	-38	-6	-16		89	42	-14	-16		89	10	-30	32		89	26	34	0
91	-46	-22	-8		91	26	-14	-8		90	-30	-6	-16		90	2	-6	-16		90	-30	-22	32		90	-14	42	0
92	-38	-22	-8		92	34	-14	-8		91	2	-6	-16		91	10	-6	-16		91	-14	-22	32		91	-6	42	0
93	-30	-22	-8		93	42	-14	-8		92	-54	2	-16		92	34	-6	-16		92	-6	-22	32		92	2	42	0
94	-22	-22	-8		94	50	-14	-8		93	-38	2	-16		93	42	-6	-16		93	2	-22	32		93	10	42	0
95	-62	-14	-8		95	58	-14	-8		94	2	2	-16		94	2	2	-16		94	10	-22	32		94	18	42	0
96	-54	-14	-8		96	66	-14	-8		95	-54	10	-16		95	42	2	-16		95	-30	-14	32		95	10	10	8
97	-46	-14	-8		97	18	-6	-8		96	2	10	-16		96	58	2	-16		96	-22	-14	32		96	18	10	8
98	-38	-14	-8		98	26	-6	-8		97	-46	18	-16		97	2	10	-16		97	-14	-14	32		97	2	18	8
99	-30	-14	-8		99	42	-6	-8		98	-46	34	-16		98	58	10	-16		98	-6	-14	32		98	10	18	8
100	-22	-14	-8		100	50	-6	-8		99	-22	34	-16		99	50	18	-16		99	2	-14	32		99	18	18	8
101	-14	-14	-8		101	58	-6	-8		100	-54	-46	-8		100	26	34	-16		100	10	-14	32		100	26	18	8
102	-62	-6	-8		102	66	-6	-8		101	-46	-46	-8		101	50	34	-16		101	-30	-6	32		101	-14	26	8
103	-54	-6	-8		103	42	2	-8		102	-22	-46	-8		102	10	-46	-8		102	-22	-6	32		102	-6	26	8
104	-46	-6	-8		104	58	-54	0		103	-14	-46	-8		103	18	-46	-8		103	-14	-6	32		103	2	26	8
105	-38	-6	-8		105	66	-54	0		104	-6	-46	-8		104	26	-46	-8		104	-6	-6	32		104	10	26	8
106	-22	-6	-8		106	50	-46	0		105	-30	-38	-8		105	50	-46	-8		105	2	-6	32		105	18	26	8
107	-14	-6	-8		107	58	-46	0		106	-22	-38	-8		106	58	-46	-8		106	10	-6	32		106	26	26	8
108	-38	2	-8		108	66	-46	0		107	-14	-38	-8		107	2	-38	-8		107	-30	2	32		107	-14	34	8
109	-62	-54	0		109	34	-38	0		108	-6	-38	-8		108	10	-38	-8		108	-22	2	32		108	-6	34	8
110	-54	-54	0		110	42	-38	0		109	2	-38	-8		109	18	-38	-8		109	10	10	32		109	2	34	8
111	-62	-46	0		111	50	-38	0		110	-22	-30	-8		110	26	-38	-8		110	10	18	32		110	10	34	8
112	-54	-46	0		112	58	-38	0		111	-14	-30	-8		111	34	-38	-8		111	10	26	32		111	18	34	8
113	-46	-46	0		113	66	-38	0		112	-6	-30	-8		112	2	-30	-8		112	10	34	32		112	-14	42	8
114	-70	-38	0		114	18	-30	0		113	2	-30	-8		113	10	-30	-8		113	-6	-54	40		113	-6	42	8
115	-62	-38	0		115	26	-30	0		114	-22	-22	-8		114	18	-30	-8		114	2	-54	40		114	2	42	8
116	-54	-38	0		116	34	-30	0		115	-14	-22	-8		115	26	-30	-8		115	-54	-46	40		115	18	2	16
117	-46	-38	0		117	42	-30	0		116	-6	-22	-8		116	2	-22	-8		116	-46	-46	40		116	2	10	16
118	-38	-38	0		118	50	-30	0		117	2	-22	-8		117	10	-22	-8		117	-14	-46	40		117	10	10	16
119	-30	-38	0		119	58	-30	0		118	-30	-14	-8		118	18	-22	-8		118	-6	-46	40		118	18	10	16
120	-62	-30	0		120	66	-30	0		119	-22	-14	-8		119	26	-22	-8		119	2	-46	40		119	26	10	16
121	-54	-30	0		121	18	-22	0		120	-14	-14	-8		120	2	-14	-8		120	-14	-38	40		120	-14	18	16
122	-46	-30	0		122	26	-22	0		121	-6	-14	-8		121	10	-14	-8		121	-6	-38	40		121	-6	18	16
123	-38	-30	0		123	34	-22	0		122	2	-14	-8		122	18	-14	-8		122	2	-38	40		122	2	18	16
124	-30	-30	0		124	42	-22	0		123	-6	-6	-8		123	26	-14	-8		123	10	-38	40		123	10	18	16
125	-22	-30	0		125	50	-22	0		124	2	-6	-8		124	34	-14	-8		124	-14	-30	40		124	18	18	16
126	-14	-30	0		126	58	-22	0		125	-54	2	-8		125	2	-6	-8		125	-6	-30	40		125	26	18	16
127	-62	-22	0		127	66	-22	0		126	-46	2	-8		126	10	-6	-8		126	2	-30	40		126	-14	26	16
128	-54	-22	0		128	18	-14	0		127	2	2	-8		127	2	2	-8		127	10	-30	40		127	-6	26	16
129	-46	-22	0		129	26	-14	0		128	-54	10	-8		128	50	2	-8		128	-22	-22	40		128	2	26	16
130	-38	-22	0		130	34	-14	0		129	-46	10	-8		129	58	2	-8		129	-14	-22	40		129	10	26	16
131	-30	-22	0		131	42	-14	0		130	2	10	-8		130	-6	10	-8		130	-6	-22	40		130	18	26	16
132	-22	-22	0		132	50	-14	0		131	10	10	-8		131	2	10	-8		131	2	-22	40		131	26	26	16
133	-14	-22	0		133	58	-14	0		132	-46	18	-8		132	50	10	-8		132	10	-22	40		132	-6	34	16
134	-62	-14	0		134	66	-14	0		133	-38	18	-8		133	58	10	-8		133	18	-22	40		133	2	34	16
135	-54	-14	0		135	18	-6	0		134	-30	18	-8		134	2	18	-8		134	-38	-14	40		134	10	34	16
136	-46	-14	0		136	26	-6	0		135	-14	18	-8		135	18	18	-8		135	-30	-14	40		135	18	-6	24
137	-38	-14	0		137	34	-6	0		136	2	18	-8		136	34	18	-8		136	-22	-14	40		136	26	-6	24
138	-30	-14	0		138	42	-6	0		137	-46	26	-8		137	42	18	-8		137	-14	-14	40		137	18	2	24
139	-22	-14	0		139	50	-6	0		138	-38	26	-8		138	50	18	-8		138	-6	-14	40		138	26	2	24
140	-14	-14	0		140	58	-6	0		139	-30	26	-8		139	26	26	-8		139	2	-14	40		139	-14	10	24
141	-62	-6	0		141	66	-6	0		140	-22	26	-8		140	34	26	-8		140	10	-14	40		140	10	10	24
142	-54	-6	0		142	42	2	0		141	-46	34	-8		141	42	26	-8		141	18	-14	40		141	18	10	24
143	-46	-6	0		143	50	2	0		142	-38	34	-8		142	50	26	-8		142	-38	-6	40		142	26	10	24
144	-38	-6	0		144	58	2	0		143	-30	34	-8		143	34	34	-8		143	-30	-6	40		143	34	10	24
145	-30	-6	0		145	66	-54	8		144	-46	42	-8		144	42	34	-8		144	-22	-6	40		144	-14	18	24
146	-22	-6	0		146	34	-38	8		145	-62	-54	0		145	50	34	-8		145	-14	-6	40		145	10	18	24
147	-14	-6	0		147	42	-38	8		146	-22	-54	0		146	50	42	-8		146	-6	-6	40		146	18	18	24
148	-54	2	0		148	50	-38	8		147	-14	-54	0		147	18	-54	0		147	2	-6	40		147	26	18	24
149	-46	2	0		149	58	-38	8		148	-30	-46	0		148	26	-54	0		148	10	-6	40		148	34	18	24
150	-38	2	0		150	66	-38	8		149	-22	-46	0		149	66	-54	0		149	2	2	40		149	-14	26	24
151	-62	-54	8		151	26	-30	8		150	-14	-46	0		150	10	-46	0		150	10	2	40		150	-6	26	24
152	-62	-38	8		152	34	-30	8		151	-22	-38	0		151	18	-46	0		151	10	10	40		151	10	26	24
153	-54	-38	8		153	42	-30	8		152	-14	-38	0		152	26	-46	0		152	10	18	40		152	18	26	24
154	-46	-38	8		154	50	-30	8		153	-22	-30	0		153	34	-46	0		153	-6	-46	48		153	26	26	24
155	-38	-38	8		155	58	-30	8		154	-14	-30	0		154	10	-38	0		154	2	-46	48		154	-14	34	24
156	-30	-38	8		156	66	-30	8		155	-6	-30	0		155	18	-38	0		155	10	-46	48		155	10	34	24
157	-70	-30	8		157	10	-22	8		156	2	-30	0		156	26	-38	0		156	-14	-38	48		156	34	-14	32
158	-62	-30	8		158	18	-22	8		157	10	-30	0		157	-6	-30	0		157	-6	-38	48		157	26	-6	32
159	-54	-30	8		159	26	-22	8		158	-14	-22	0		158	2	-30	0		158	2	-38	48		158	34	-6	32
160	-46	-30	8		160	34	-22	8		159	-6	-22	0		159	10	-30	0		159	10	-38	48		159	42	-6	32
161	-38	-30	8		161	42	-22	8		160	-6	-14	0		160	18	-30	0		160	-14	-30	48		160	18	2	32
162	-30	-30	8		162	50	-22	8		161	-54	10	0		161	26	-30	0		161	-6	-30	48		161	26	2	32
163	-22	-30	8		163	58	-22	8		162	-46	10	0		162	10	-22	0		162	2	-30	48		162	34	2	32
164	-62	-22	8		164	66	-22	8		163	2	10	0		163	18	-22	0		163	10	-30	48		163	42	2	32
165	-54	-22	8		165	18	-14	8		164	10	10	0		164	10	-14	0		164	18	-30	48		164	18	10	32
166	-46	-22	8		166	26	-14	8		165	-38	18	0		165	-6	10	0		165	-14	-22	48		165	26	10	32
167	-38	-22	8		167	34	-14	8		166	-30	18	0		166	2	10	0		166	-6	-22	48		166	34	10	32
168	-30	-22	8		168	42	-14	8		167	-22	18	0		167	50	10	0		167	2	-22	48		167	26	18	32
169	-22	-22	8		169	50	-14	8		168	-14	18	0		168	58	10	0		168	10	-22	48		168	42	-14	40
170	-14	-22	8		170	58	-14	8		169	-6	18	0		169	2	18	0		169	18	-22	48		169	34	-6	40
171	-6	-22	8		171	66	-14	8		170	2	18	0		170	10	18	0		170	-30	-14	48		170	42	-6	40
172	-62	-14	8		172	42	-6	8		171	-54	26	0		171	18	18	0		171	-22	-14	48		171	34	2	40
173	-54	-14	8		173	50	-6	8		172	-46	26	0		172	26	18	0		172	-14	-14	48		172	42	2	40
174	-46	-14	8		174	58	-6	8		173	-38	26	0		173	34	18	0		173	-6	-14	48		173	26	10	40
175	-38	-14	8		175	66	-6	8		174	-30	26	0		174	42	18	0		174	2	-14	48		174	34	10	40
176	-30	-14	8		176	50	2	8		175	-22	26	0		175	2	26	0		175	10	-14	48		175	42	-6	48
177	-22	-14	8		177	58	2	8		176	2	26	0		176	26	26	0		176	18	-14	48		176	34	18	48
178	-14	-14	8		178	34	-38	16		177	-54	34	0		177	34	26	0		177	-46	-6	48
179	-62	-6	8		179	66	-38	16		178	-46	34	0		178	42	26	0		178	-38	-6	48
180	-54	-6	8		180	26	-30	16		179	-38	34	0		179	50	26	0		179	-14	-6	48
181	-46	-6	8		181	34	-30	16		180	-30	34	0		180	58	26	0		180	-6	-6	48
182	-38	-6	8		182	42	-30	16		181	-22	34	0		181	26	34	0		181	2	-6	48
183	-62	2	8		183	50	-30	16		182	-30	-62	8		182	34	34	0		182	10	-6	48
184	-54	2	8		184	58	-30	16		183	-30	-54	8		183	42	34	0		183	-14	2	48
185	-46	2	8		185	66	-30	16		184	-22	-54	8		184	50	34	0		184	-6	2	48
186	-62	-38	16		186	26	-22	16		185	-14	-54	8		185	58	34	0		185	2	2	48
187	-30	-38	16		187	34	-22	16		186	-54	-46	8		186	34	-62	8		186	10	2	48
188	-62	-30	16		188	42	-22	16		187	-22	-46	8		187	18	-54	8		187	10	-46	56
189	-54	-30	16		189	50	-22	16		188	-14	-46	8		188	26	-54	8		188	-6	-38	56
190	-46	-30	16		190	58	-22	16		189	-6	-46	8		189	34	-54	8		189	2	-38	56
191	-38	-30	16		191	66	-22	16		190	2	-46	8		190	2	-46	8		190	10	-38	56
192	-30	-30	16		192	34	-14	16		191	-22	-38	8		191	10	-46	8		191	-14	-30	56
193	-22	-30	16		193	42	-14	16		192	-14	-38	8		192	18	-46	8		192	-6	-30	56
194	-62	-22	16		194	50	-14	16		193	-6	-38	8		193	26	-46	8		193	2	-30	56
195	-54	-22	16		195	58	-14	16		194	2	-38	8		194	58	-46	8		194	10	-30	56
196	-46	-22	16		196	66	-14	16		195	-14	-30	8		195	2	-38	8		195	18	-30	56
197	-38	-22	16		197	50	-6	16		196	-14	10	8		196	10	-38	8		196	-14	-22	56
198	-30	-22	16		198	58	-6	16		197	-6	10	8		197	18	-38	8		197	-6	-22	56
199	-22	-22	16		199	66	-6	16		198	-22	18	8		198	26	-38	8		198	2	-22	56
200	-62	-14	16		200	58	2	16		199	-14	18	8		199	18	-30	8		199	10	-22	56
201	-54	-14	16		201	66	2	16		200	2	18	8		200	10	10	8		200	18	-22	56
202	-46	-14	16		202	34	-30	24		201	-30	26	8		201	18	10	8		201	-14	-14	56
203	-38	-14	16		203	42	-30	24		202	-22	26	8		202	2	18	8		202	-6	-14	56
204	-30	-14	16		204	50	-30	24		203	-30	34	8		203	10	18	8		203	2	-14	56
205	-62	-6	16		205	58	-30	24		204	-14	-46	16		204	18	18	8		204	10	-14	56
206	-54	-6	16		206	66	-30	24		205	-14	-30	16		205	26	18	8		205	18	-14	56
207	-46	-6	16		207	34	-22	24		206	-14	10	16		206	26	26	8		206	-46	-6	56
208	-62	2	16		208	42	-22	24		207	-22	18	16		207	34	26	8		207	-30	-6	56
209	-54	2	16		209	50	-22	24		208	-14	18	16		208	34	34	8		208	-14	-6	56
210	-62	-30	24		210	58	-22	24		209	-6	18	16		209	18	-46	16		209	-6	-6	56
211	-54	-30	24		211	66	-22	24		210	-30	26	16		210	26	-46	16		210	2	-6	56
212	-46	-30	24		212	42	-14	24		211	-22	26	16		211	18	-30	16		211	10	-6	56
213	-38	-30	24		213	50	-14	24		212	-14	26	16		212	10	2	16		212	18	-6	56
214	-30	-30	24		214	58	-14	24		213	-30	34	16		213	10	10	16		213	-14	2	56
215	-62	-22	24		215	66	-14	24		214	-14	2	24		214	18	10	16		214	-6	2	56
216	-54	-22	24		216	58	-6	24		215	-6	2	24		215	10	18	16		215	2	2	56
217	-46	-22	24		217	66	-6	24		216	-22	10	24		216	18	18	16		216	10	2	56
218	-38	-22	24		218	58	2	24		217	-14	10	24		217	26	18	16		217	-6	10	56
219	-30	-22	24		219	66	2	24		218	-6	10	24		218	18	26	16		218	2	10	56
220	-62	-14	24		220	42	10	24		219	-22	18	24		219	26	26	16		219	10	-46	64
221	-54	-14	24		221	58	-30	32		220	-14	18	24		220	34	26	16		220	-6	-38	64
222	-46	-14	24		222	66	-30	32		221	-6	18	24		221	34	34	16		221	2	-38	64
223	-38	-14	24		223	50	-22	32		222	-30	26	24		222	10	2	24		222	10	-38	64
224	-62	-6	24		224	58	-22	32		223	-14	26	24		223	18	2	24		223	-6	-30	64
225	-54	-6	24		225	66	-22	32		224	-14	-14	32		224	10	10	24		224	2	-30	64
226	-62	2	24		226	58	-14	32		225	-6	-14	32		225	18	10	24		225	10	-30	64
227	-54	2	24		227	66	-14	32		226	-6	-6	32		226	26	10	24		226	18	-30	64
228	-38	10	24		228	66	-6	32		227	-14	2	32		227	10	18	24		227	-14	-22	64
229	-62	-30	32		229	58	2	32		228	-6	2	32		228	18	18	24		228	-6	-22	64
230	-54	-30	32		230	42	10	32		229	-22	10	32		229	26	18	24		229	2	-22	64
231	-62	-22	32		231	50	10	32		230	-14	10	32		230	18	26	24		230	10	-22	64
232	-54	-22	32		232	66	-38	40		231	-14	-22	40		231	34	26	24		231	18	-22	64
233	-46	-22	32		233	66	-30	40		232	-6	-22	40		232	10	-14	32		232	-14	-14	64
234	-62	-14	32		234	58	2	40		233	-14	-14	40		233	18	-14	32		233	-6	-14	64
235	-54	-14	32		235	58	10	40		234	-6	-14	40		234	10	-6	32		234	2	-14	64
236	-62	-6	32							235	-6	-6	40		235	10	2	32		235	10	-14	64
237	-62	2	32							236	2	-30	48		236	18	2	32		236	18	-14	64
238	-54	2	32							237	-6	2	48		237	18	10	32		237	-38	-6	64
239	-46	10	32							238	-14	-6	56		238	26	10	32		238	-14	-6	64
240	-38	10	32												239	10	-22	40		239	-6	-6	64
241	-62	-38	40												240	18	-22	40		240	2	-6	64
242	-62	-30	40												241	10	-14	40		241	10	-6	64
243	-62	-14	40												242	18	-14	40		242	-14	2	64
244	-54	2	40												243	10	-6	40		243	-6	2	64
245	-54	10	40												244	2	-30	48		244	2	2	64
246	-54	2	48												245	10	2	48		245	10	2	64
															246	18	-6	56		246	-6	10	64
																				247	2	10	64
																				248	2	-38	72
																				249	10	-38	72
																				250	-6	-30	72
																				251	2	-30	72
																				252	10	-30	72
																				253	-6	-22	72
																				254	2	-22	72
																				255	10	-22	72
																				256	-14	-14	72
																				257	-6	-14	72
																				258	2	-14	72
																				259	10	-14	72
																				260	-14	-6	72
																				261	-6	-6	72
																				262	2	-6	72
																				263	10	-6	72
																				264	-6	2	72
																				265	2	2	72
																				266	10	2	72
																				267	10	-38	80
