# Supplementary material for: Spatiotemporal brain hierarchies of auditory memory recognition and predictive coding
Source: Nat Commun. 2024 May 21;15:4313. doi: 10.1038/s41467-024-48302-4 (PMC11109219; doi:10.1038/s41467-024-48302-4)
Supplement: Supplementary file 13 — Supplementary Data 10 [file 41467_2024_48302_MOESM13_ESM.xlsx]

## Sheet: Sheet1
LEFT HESCHL'S GYRUS							RIGHT HESCHL'S GYRUS							LEFT HIPPOCAMPUS							RIGHT HIPPOCAMPUS							ANTERIOR CINGULATE GYRUS							MEDIAL CINGULATE GYRUS
NT1							NT1							NT1							NT1							NT1							NT1
Tone 1	Tone 2	Lower limit	Difference	Upper limit	P-value		Tone 1	Tone 2	Lower limit	Difference	Upper limit	P-value		Tone 1	Tone 2	Lower limit	Difference	Upper limit	P-value		Tone 1	Tone 2	Lower limit	Difference	Upper limit	P-value		Tone 1	Tone 2	Lower limit	Difference	Upper limit	P-value		Tone 1	Tone 2	Lower limit	Difference	Upper limit	P-value
2	3	-23.7928	-4.38881	15.0152	0.937807		2	3	-25.4579	-1.08362	23.2907	0.999467		2	3	-14.1291	-3.01911	8.09091	0.897838		2	3	-29.7245	-17.6121	-5.49971	0.00107465		2	3	-14.62	-7.09394	0.432089	0.0730544		2	3	-6.03608	2.44157	10.9192	0.880984
2	4	-31.0123	-11.6083	7.79565	0.415317		2	4	-37.1262	-12.7519	11.6224	0.534756		2	4	-22.9301	-11.8201	-0.710076	0.0318478		2	4	-30.2983	-18.186	-6.07358	0.000662695		2	4	-17.9718	-10.4458	-2.91977	0.00205641		2	4	-4.64024	3.83741	12.3151	0.650339
2	5	-27.499	-8.095	11.309	0.706797		2	5	-34.4161	-10.0418	14.3325	0.714871		2	5	-18.2459	-7.13589	3.97413	0.350512		2	5	-30.6782	-18.5659	-6.45348	< ,001		2	5	-16.4871	-8.96104	-1.43501	0.0119171		2	5	1.35119	9.82884	18.3065	0.0153546
3	4	-26.6235	-7.21951	12.1845	0.774502		3	4	-36.0426	-11.6683	12.706	0.607813		3	4	-19.911	-8.80099	2.30904	0.175089		3	4	-12.6863	-0.573874	11.5385	0.999356		3	4	-10.8779	-3.35186	4.17417	0.662094		3	4	-7.08182	1.39584	9.87349	0.974569
3	5	-23.1102	-3.70619	15.6978	0.961195		3	5	-33.3325	-8.9582	15.4161	0.78097		3	5	-15.2268	-4.11678	6.99324	0.776673		3	5	-13.0661	-0.953768	11.1586	0.997072		3	5	-9.39313	-1.8671	5.65893	0.919953		3	5	-1.09038	7.38727	15.8649	0.112927
4	5	-15.8907	3.51332	22.9173	0.966645		4	5	-21.6642	2.71011	27.0844	0.99188		4	5	-6.42581	4.68421	15.7942	0.699858		4	5	-12.4923	-0.379894	11.7325	0.999813		4	5	-6.04127	1.48476	9.01078	0.957491		4	5	-2.48621	5.99144	14.4691	0.265857
NT2							NT2							NT2							NT2							NT2							NT2
3	4	-28.0886	-9.60538	8.8778	0.442477		3	4	-20.4104	1.01415	22.4387	0.993237		3	4	-22.2615	-11.7697	-1.27791	0.0232757		3	4	-35.5674	-24.0127	-12.4581	< ,001		3	4	-20.9435	-13.1916	-5.4398	< ,001		3	4	5.15481	13.4005	21.6462	< ,001
3	5	-30.7221	-12.2389	6.24425	0.26679		3	5	-25.6479	-4.22342	17.2011	0.889023		3	5	-27.1173	-16.6255	-6.13366	0.00059798		3	5	-33.0458	-21.4911	-9.93646	< ,001		3	5	-22.0146	-14.2628	-6.51095	< ,001		3	5	3.06742	11.3131	19.5588	0.00372491
4	5	-21.1167	-2.63355	15.8496	0.940384		4	5	-26.6621	-5.23756	16.187	0.834549		4	5	-15.3476	-4.85575	5.63606	0.523569		4	5	-9.03307	2.5216	14.0763	0.865758		4	5	-8.82299	-1.07115	6.68068	0.943828		4	5	-10.3331	-2.08739	6.15831	0.823716
NT3							NT3							NT3							NT3							NT3							NT3
4	5	-22.1466	-6.56021	9.02618	0.409412		4	5	-23.5805	-5.32414	12.9322	0.567605		4	5	-23.415	-13.7792	-4.14342	0.00506725		4	5	-43.7406	-31.787	-19.8333	< ,001		4	5	-24.1169	-16.4301	-8.74318	< ,001		4	5	2.24189	10.4227	18.6035	0.012523
