# Supplementary material for: Spatiotemporal brain hierarchies of auditory memory recognition and predictive coding
Source: Nat Commun. 2024 May 21;15:4313. doi: 10.1038/s41467-024-48302-4 (PMC11109219; doi:10.1038/s41467-024-48302-4)
Supplement: Supplementary file 14 — Supplementary Data 11 [file 41467_2024_48302_MOESM14_ESM.xlsx]

## Sheet: M_vs_NewT1
Heschl's gyrus - left hemisphere								Heschl's gyrus - right hemisphere								Hippocampus - left hemisphere								Hippocampus - right hemisphere								Medial cingulate gyrus								Anterior cingulate gyrus								Left occipital superior lobe
Cluster #	Cluster size	MCS p-value	Freq (1)	Freq (2)	time (1)	time (end)		Cluster #	Cluster size	MCS p-value	Freq (1)	Freq (2)	time (1)	time (end)		Cluster #	Cluster size	MCS p-value	Freq (1)	Freq (2)	time (1)	time (end)		Cluster #	Cluster size	MCS p-value	Freq (1)	Freq (2)	time (1)	time (end)		Cluster #	Cluster size	MCS p-value	Freq (1)	Freq (2)	time (1)	time (end)		Cluster #	Cluster size	MCS p-value	Freq (1)	Freq (2)	time (1)	time (end)		Cluster #	Cluster size
1	5504	< .001	3	20	0.748	4		1	807	< .001	5	12	1.952	3.024		1	3499	< .001	3	16	0.468	3.764		1	3196	< .001	3	23	1.464	3.208		1	5167	< .001	3	22	1.192	4		1	1101	< .001	3	10	1.916	3.044		1	9417
2	843	< .001	9	17	3.024	3.896		2	761	< .001	2	4	1.944	4		2	1202	< .001	24	53	0.548	1.024		2	366	< .001	5	6	3.076	3.928		2	667	< .001	13	19	2.548	3.108		2	696	< .001	4	9	0.228	1.688		2	162
3	645	< .001	12	23	2.616	3.156		3	750	< .001	3	6	-0.044	1.696		3	620	< .001	12	19	2.892	3.524		3	257	< .001	16	22	2.212	2.556		3	641	< .001	3	7	-0.048	1		3	691	< .001	14	19	2.224	2.94		3	124
4	236	< .001	31	39	3.34	3.488		4	293	< .001	15	20	2.244	2.564		4	250	< .001	12	22	2.62	2.856		4	219	< .001	1	1	0.604	1.476		4	348	< .001	21	33	3.468	3.7		4	240	< .001	14	21	1.884	2.112		4	120
5	189	< .001	14	18	2.292	2.576		5	163	< .001	34	48	0.24	0.3		5	207	< .001	15	23	2.392	2.572		5	169	< .001	20	25	1.776	1.992		5	215	< .001	26	37	0.584	0.752		5	192	< .001	26	34	3.496	3.644		5	112
6	145	< .001	2	3	-0.048	0.364		6	153	< .001	29	37	2.588	2.688		6	201	< .001	20	24	1.78	2.012		6	166	< .001	10	13	3.26	3.5		6	93	< .001	13	16	1.164	1.3		6	154	< .001	43	52	0.388	0.492		6	42
7	101	< .001	13	16	1.128	1.248		7	113	< .001	50	60	0.188	0.24		7	177	< .001	4	5	1.184	1.688		7	151	< .001	19	24	1.484	1.644		7	71	< .001	26	30	3.852	3.932		7	101	< .001	2	2	-0.048	0.352		7	28
8	97	< .001	6	7	0.272	0.544		8	104	< .001	37	53	-0.1	-0.068		8	177	< .001	17	22	1.568	1.728		8	129	< .001	14	16	3.648	3.92		8	61	< .001	53	60	0.728	0.76		8	100	< .001	9	11	3.844	4		8	25
9	88	< .001	50	59	0.736	0.784		9	97	< .001	15	18	2.688	2.808		9	151	< .001	20	23	2.152	2.372		9	126	< .001	25	31	1.28	1.376		9	58	< .001	26	30	2.868	2.928		9	89	< .001	4	4	3.056	3.408		9	24
10	48	< .001	32	35	0.688	0.74		10	95	< .001	38	51	-0.036	0.004		10	134	< .001	13	16	1.072	1.26		10	120	< .001	51	60	0.236	0.292		10	49	< .001	42	49	0.428	0.468		10	88	< .001	45	54	0.928	0.972		10	24
11	41	< .001	18	19	1.668	1.756		11	88	< .001	28	33	3.272	3.352		11	112	< .001	26	35	3.624	3.74		11	110	< .001	28	32	3.54	3.668		11	38	< .001	14	15	3.276	3.352		11	76	< .001	16	19	1.412	1.504
12	39	< .001	8	9	0.544	0.664		12	85	< .001	15	18	1.604	1.732		12	92	< .001	35	43	2.816	2.872		12	105	< .001	27	33	0.784	0.876		12	32	< .001	19	21	3.936	3.988		12	68	< .001	23	26	0.66	0.736
13	35	< .001	16	17	1.504	1.58		13	51	< .001	33	39	2.112	2.156		13	83	< .001	30	39	2.26	2.312		13	101	< .001	29	34	3.264	3.36		13	31	< .001	37	41	1.5	1.532		13	67	< .001	3	3	0.692	0.956
14	34	< .001	20	22	3.02	3.076		14	48	< .001	17	19	2.88	2.964		14	76	< .001	2	2	-0.044	0.256		14	92	< .001	7	7	0.328	0.692		14	26	< .001	44	49	0.608	0.636		14	66	< .001	16	20	1.208	1.276
15	24	< .001	2	3	-0.1	-0.056		15	40	< .001	13	14	0.72	0.828		15	74	< .001	21	24	3.024	3.116		15	70	< .001	4	4	0.236	0.512										15	66	< .001	45	52	3.38	3.428
16	20	< .001	32	35	0.932	0.956		16	31	< .001	13	14	3.852	3.916		16	70	< .001	13	15	1.528	1.672		16	60	< .001	14	15	1.128	1.248										16	63	< .001	43	52	0.616	0.652
								17	26	< .001	30	33	2.444	2.476		17	69	< .001	32	37	2.06	2.128		17	58	< .001	19	22	0.108	0.18										17	62	< .001	16	18	2.996	3.092
								18	24	< .001	35	38	2.272	2.3		18	57	< .001	31	36	3.396	3.456		18	52	< .001	11	12	0.092	0.208										18	60	< .001	29	33	3.92	3.98
								19	20	< .001	15	16	0.508	0.552		19	53	< .001	17	19	3.416	3.488		19	36	< .001	14	15	0.24	0.32										19	54	< .001	2	2	3.788	4
								20	17	< .001	7	7	1.72	1.784		20	30	< .001	27	34	-0.056	-0.04		20	35	< .001	5	5	1.616	1.752										20	48	< .001	41	46	0.324	0.364
								21	14	< .001	16	16	0.256	0.308		21	22	< .001	32	34	1.372	1.408		21	34	< .001	21	23	3.296	3.356										21	45	< .001	37	45	-0.048	-0.024
								22	14	< .001	34	36	0.028	0.052		22	16	< .001	31	33	3.98	4		22	29	< .001	55	60	0.352	0.372										22	43	< .001	43	49	3.896	3.928
								23	13	< .001	22	23	0.964	0.996										23	18	< .001	55	60	0.408	0.424										23	33	< .001	14	15	3.144	3.232
								24	13	< .001	37	39	0.328	0.348										24	16	< .001	30	31	1.472	1.5										24	33	< .001	14	15	3.728	3.804
								25	12	< .001	3	3	-0.1	-0.056																										25	32	< .001	44	49	3.012	3.036
								26	11	< .001	21	22	1.836	1.86																										26	26	< .001	26	29	3.164	3.2
								27	9	< .001	32	34	0.116	0.136																										27	26	< .001	47	54	0.716	0.732
																																								28	23	< .001	48	53	0.792	0.812
																																								29	22	< .001	38	42	-0.092	-0.072
																																								30	17	< .001	38	41	0.704	0.72
																																								31	12	< .001	2	2	-0.1	-0.056
[truncated: 12 more columns]

## Sheet: M_vs_NewT2
Heschl's gyrus - left hemisphere								Heschl's gyrus - right hemisphere								Hippocampus - left hemisphere								Hippocampus - right hemisphere								Medial cingulate gyrus								Anterior cingulate gyrus
Cluster #	Cluster size	MCS p-value	Freq (1)	Freq (2)	time (1)	time (end)		Cluster #	Cluster size	MCS p-value	Freq (1)	Freq (2)	time (1)	time (end)		Cluster #	Cluster size	MCS p-value	Freq (1)	Freq (2)	time (1)	time (end)		Cluster #	Cluster size	MCS p-value	Freq (1)	Freq (2)	time (1)	time (end)		Cluster #	Cluster size	MCS p-value	Freq (1)	Freq (2)	time (1)	time (end)		Cluster #	Cluster size	MCS p-value	Freq (1)	Freq (2)	time (1)	time (end)
1	7807	< .001	3	27	0.748	3.656		1	6443	< .001	2	23	0.464	3.4		1	7053	< .001	3	25	0.74	3.772		1	6816	< .001	3	28	1.116	3.316		1	5955	< .001	3	23	0.172	4		1	3105	< .001	3	13	0.904	3.536
2	210	< .001	14	17	1.008	1.296		2	349	< .001	10	17	3.784	4		2	427	< .001	25	40	0.504	0.732		2	438	< .001	3	5	0.876	2.056		2	391	< .001	22	32	3.44	3.736		2	335	< .001	25	35	3.788	4
3	110	< .001	16	19	0.784	0.912		3	248	< .001	13	20	2.884	3.304		3	137	< .001	27	34	3.912	4		3	182	< .001	11	16	0.108	0.324		3	128	< .001	27	35	0.632	0.708		3	278	< .001	25	34	3.48	3.688
4	82	< .001	3	3	-0.008	0.316		4	200	< .001	13	17	1.096	1.34		4	135	< .001	2	2	-0.048	0.488		4	171	< .001	19	23	0.768	1.028		4	103	< .001	19	23	0.068	0.172		4	269	< .001	2	2	-0.048	1.024
5	59	< .001	29	33	3.476	3.536		5	170	< .001	12	16	3.468	3.668		5	73	< .001	20	24	0.06	0.144		5	132	< .001	7	8	0.788	1.092		5	86	< .001	26	30	2.884	2.976		5	184	< .001	25	33	0.632	0.736
6	46	< .001	47	55	-0.06	-0.036		6	127	< .001	6	7	-0.008	0.328		6	64	< .001	4	4	3.288	3.54		6	89	< .001	20	23	3.212	3.336		6	80	< .001	18	23	1.576	1.636		6	175	< .001	18	23	3.632	3.808
7	42	< .001	5	5	3.08	3.244		7	104	< .001	14	17	0.124	0.28		7	57	< .001	28	37	-0.064	-0.04		7	69	< .001	29	34	3.224	3.296		7	77	< .001	28	33	3.864	3.928		7	113	< .001	14	19	0.532	0.64
8	42	< .001	30	34	0.92	0.968		8	87	< .001	34	47	-0.1	-0.072		8	55	< .001	21	23	3.044	3.128		8	45	< .001	20	22	3.44	3.512		8	72	< .001	5	5	3.428	3.712		8	104	< .001	29	35	1.66	1.732
9	40	< .001	40	45	2.064	2.1		9	85	< .001	16	22	-0.044	0.048		9	52	< .001	32	37	3.824	3.864		9	39	< .001	23	26	3.052	3.112		9	70	< .001	24	31	-0.1	-0.064		9	97	< .001	12	13	0.348	0.548
10	39	< .001	39	43	2.536	2.576		10	81	< .001	28	33	2.748	2.816		10	46	< .001	32	37	1.36	1.4		10	36	< .001	7	7	3.636	3.776		10	66	< .001	24	30	-0.044	0		10	94	< .001	2	2	3.628	4
11	32	< .001	29	35	-0.064	-0.048		11	77	< .001	32	48	-0.052	-0.024		11	43	< .001	27	31	3.732	3.776		11	29	< .001	14	14	3.82	3.932		11	45	< .001	19	21	2.964	3.052		11	86	< .001	4	4	0.176	0.516
12	30	< .001	31	34	2.74	2.772		12	76	< .001	18	20	0.976	1.116		12	41	< .001	30	35	0	0.032		12	20	< .001	12	13	3.42	3.492		12	40	< .001	28	31	3.336	3.4		12	70	< .001	43	49	0.444	0.488
13	28	< .001	33	37	3.34	3.368		13	61	< .001	27	30	3.628	3.7		13	40	< .001	22	24	3.188	3.252										13	38	< .001	19	22	3.932	3.988		13	68	< .001	18	21	0.152	0.248
14	27	< .001	9	9	0.132	0.236		14	55	< .001	30	33	3.344	3.408		14	37	< .001	31	35	2.088	2.128										14	29	< .001	26	28	0.22	0.268		14	65	< .001	16	20	3.936	4
15	27	< .001	25	27	0.552	0.588		15	46	< .001	17	22	-0.1	-0.056		15	32	< .001	44	49	0.712	0.74										15	24	< .001	14	14	3.66	3.752		15	56	< .001	36	42	1.86	1.9
16	23	< .001	3	3	3.912	4		16	38	< .001	30	32	1.2	1.256		16	30	< .001	13	13	0.012	0.128										16	21	< .001	19	20	0.96	1.02		16	34	< .001	27	31	-0.1	-0.072
								17	36	< .001	10	10	1.196	1.336		17	24	< .001	21	23	0.84	0.884										17	17	< .001	12	12	0.068	0.132		17	32	< .001	26	30	-0.04	-0.008
								18	30	< .001	17	18	0.768	0.832																										18	25	< .001	27	29	0.064	0.104
								19	23	< .001	41	45	0.032	0.052																										19	20	< .001	58	60	-0.004	0.028
								20	20	< .001	31	33	3.928	3.956																										20	18	< .001	33	36	1.044	1.068
																																								21	18	< .001	38	41	0.336	0.356
																																								22	16	< .001	49	53	-0.068	-0.052
																																								23	13	< .001	21	22	1.008	1.04
																																								24	13	< .001	46	48	3.144	3.164
																																								25	12	< .001	2	2	-0.1	-0.056

## Sheet: M_vs_NewT3
Heschl's gyrus - left hemisphere								Heschl's gyrus - right hemisphere								Hippocampus - left hemisphere								Hippocampus - right hemisphere								Medial cingulate gyrus								Anterior cingulate gyrus
Cluster #	Cluster size	MCS p-value	Freq (1)	Freq (2)	time (1)	time (end)		Cluster #	Cluster size	MCS p-value	Freq (1)	Freq (2)	time (1)	time (end)		Cluster #	Cluster size	MCS p-value	Freq (1)	Freq (2)	time (1)	time (end)		Cluster #	Cluster size	MCS p-value	Freq (1)	Freq (2)	time (1)	time (end)		Cluster #	Cluster size	MCS p-value	Freq (1)	Freq (2)	time (1)	time (end)		Cluster #	Cluster size	MCS p-value	Freq (1)	Freq (2)	time (1)	time (end)
1	10604	< .001	2	24	0.932	3.932		1	4440	< .001	2	23	1.772	4		1	7100	< .001	3	22	0.66	3.852		1	7166	< .001	2	26	0.976	3.76		1	8163	< .001	2	32	0.364	4		1	6656	< .001	2	28	0.964	4
2	336	< .001	38	54	1.796	1.9		2	669	< .001	4	8	1.008	1.748		2	507	< .001	1	1	1.884	3.908		2	238	< .001	14	19	0.988	1.264		2	271	< .001	16	22	0.856	1.124		2	370	< .001	13	19	1.104	1.504
3	218	< .001	15	20	0.724	0.924		3	341	< .001	30	43	2.192	2.404		3	492	< .001	11	18	3.264	3.66		3	145	< .001	14	17	3.432	3.712		3	116	< .001	9	10	0.896	1.148		3	193	< .001	20	27	0.788	1.04
4	140	< .001	39	46	2.024	2.112		4	309	< .001	8	15	3.552	3.996		4	273	< .001	40	60	1.792	1.892		4	136	< .001	20	26	1.776	1.904		4	84	< .001	30	35	0.296	0.372		4	73	< .001	28	32	1.912	1.984
5	114	< .001	3	3	-0.036	0.416		5	231	< .001	2	2	1.076	1.996		5	220	< .001	18	32	-0.032	0.068		5	97	< .001	18	23	3.076	3.176		5	81	< .001	14	19	1.228	1.364		5	72	< .001	33	39	2.028	2.08
6	82	< .001	24	29	2.392	2.476		6	161	< .001	39	52	2.016	2.076		6	200	< .001	2	2	1.064	1.86		6	97	< .001	19	22	3.252	3.368		6	75	< .001	35	43	3.46	3.504		6	71	< .001	22	28	1.384	1.44
7	76	< .001	25	29	2.604	2.692		7	155	< .001	25	36	2.564	2.664		7	159	< .001	25	34	0.536	0.68		7	86	< .001	25	30	0.54	0.64		7	70	< .001	9	10	0.032	0.232		7	68	< .001	15	17	3.456	3.608
8	72	< .001	37	45	2.3	2.34		8	147	< .001	13	16	3.432	3.624		8	113	< .001	18	31	-0.092	-0.052		8	80	< .001	7	7	0.532	0.848		8	69	< .001	30	36	2.328	2.376		8	61	< .001	27	33	2.596	2.644
9	58	< .001	24	28	2.116	2.176		9	128	< .001	36	42	3.572	3.676		9	102	< .001	8	9	0.212	0.456		9	72	< .001	29	36	2.356	2.4		9	59	< .001	28	32	2.872	2.932		9	44	< .001	44	52	2.936	2.96
10	58	< .001	24	28	3.948	4		10	102	< .001	14	17	1.148	1.28		10	94	< .001	13	15	1.064	1.24		10	68	< .001	28	33	3.288	3.36		10	54	< .001	34	40	2.024	2.072		10	43	< .001	15	16	-0.04	0.064
11	38	< .001	29	33	0.72	0.772		11	68	< .001	41	53	3.852	3.904		11	87	< .001	31	37	3.188	3.26		11	48	< .001	35	40	2.18	2.22		11	51	< .001	30	34	1.896	1.948		11	36	< .001	14	15	3.756	3.848
12	35	< .001	25	28	3.052	3.096		12	66	< .001	2	2	-0.048	0.212		12	48	< .001	16	18	2.872	2.952		12	45	< .001	8	8	0.26	0.436		12	37	< .001	4	5	-0.052	0.088		12	33	< .001	23	25	2.668	2.72
13	34	< .001	24	26	1.884	1.936		13	56	< .001	10	11	1.216	1.376		13	36	< .001	23	25	1.388	1.44		13	37	< .001	29	32	0.896	0.936		13	37	< .001	54	60	0.392	0.42		13	31	< .001	15	15	0.368	0.488
14	33	< .001	41	47	3.62	3.648		14	50	< .001	32	35	0.512	0.572		14	36	< .001	34	37	3.316	3.36		14	34	< .001	19	21	-0.008	0.044		14	24	< .001	12	13	1.16	1.24		14	26	< .001	9	9	0.924	1.024
15	32	< .001	37	42	0.436	0.464		15	48	< .001	16	19	-0.032	0.036		15	30	< .001	6	8	-0.048	0.028		15	27	< .001	57	60	0.34	0.368		15	22	< .001	27	29	0.192	0.228		15	21	< .001	4	4	-0.048	0.032
16	32	< .001	48	53	3.836	3.86		16	46	< .001	31	33	1.628	1.692		16	30	< .001	21	22	2.148	2.204		16	26	< .001	32	35	3.196	3.228		16	21	< .001	11	11	0.668	0.748		16	20	< .001	15	16	-0.1	-0.064
								17	32	< .001	22	24	0.956	1.004		17	26	< .001	38	44	-0.1	-0.084		17	25	< .001	20	21	3.584	3.644										17	19	< .001	44	47	2.228	2.248
								18	31	< .001	32	36	0.232	0.26										18	22	< .001	38	40	1.568	1.596
								19	25	< .001	16	19	-0.092	-0.056										19	21	< .001	30	34	0.02	0.04
								20	17	< .001	15	15	3.736	3.8

## Sheet: M_vs_NewT4
Heschl's gyrus - left hemisphere								Heschl's gyrus - right hemisphere								Hippocampus - left hemisphere								Hippocampus - right hemisphere								Medial cingulate gyrus								Anterior cingulate gyrus
Cluster #	Cluster size	MCS p-value	Freq (1)	Freq (2)	time (1)	time (end)		Cluster #	Cluster size	MCS p-value	Freq (1)	Freq (2)	time (1)	time (end)		Cluster #	Cluster size	MCS p-value	Freq (1)	Freq (2)	time (1)	time (end)		Cluster #	Cluster size	MCS p-value	Freq (1)	Freq (2)	time (1)	time (end)		Cluster #	Cluster size	MCS p-value	Freq (1)	Freq (2)	time (1)	time (end)		Cluster #	Cluster size	MCS p-value	Freq (1)	Freq (2)	time (1)	time (end)
1	3156	< .001	7	18	1.728	3.64		1	6171	< .001	1	27	1.128	3.916		1	2587	< .001	6	18	1.1	3.28		1	8111	< .001	2	29	0.892	4		1	1472	< .001	2	5	1.336	3.488		1	1452	< .001	8	19	1.94	3.24
2	1536	< .001	2	9	1.432	3.256		2	287	< .001	13	18	1.6	1.872		2	640	< .001	2	4	1.496	3.016		2	379	< .001	18	29	1.424	1.72		2	1411	< .001	7	19	1.768	3.076		2	1150	< .001	2	4	1.344	3.568
3	301	< .001	8	12	0.04	0.368		3	264	< .001	13	18	1.088	1.316		3	603	< .001	7	16	3.008	3.704		3	293	< .001	10	15	0.04	0.368		3	383	< .001	12	19	0.912	1.288		3	409	< .001	14	20	2.484	2.928
4	290	< .001	27	35	2.296	2.468		4	162	< .001	1	1	-0.044	0.6		4	297	< .001	42	52	0.84	1.016		4	237	< .001	16	29	-0.004	0.208		4	152	< .001	8	9	0.872	1.184		4	173	< .001	16	20	1.116	1.288
5	244	< .001	26	31	2.888	3.128		5	121	< .001	25	34	1.6	1.676		5	266	< .001	37	50	0.684	0.808		5	146	< .001	1	1	3.42	4		5	118	< .001	11	14	2.924	3.096		5	111	< .001	45	55	0.604	0.652
6	242	< .001	26	35	2.484	2.688		6	109	< .001	25	35	2.548	2.62		6	258	< .001	1	2	3.48	4		6	113	< .001	23	27	2.6	2.72		6	75	< .001	7	8	1.528	1.768		6	100	< .001	14	16	3.66	3.896
7	224	< .001	11	17	0.96	1.228		7	100	< .001	42	51	1.74	1.804		7	161	< .001	32	36	0.836	1.02		7	109	< .001	1	1	-0.048	0.384		7	52	< .001	16	18	2.576	2.656		7	94	< .001	32	47	2.52	2.56
8	179	< .001	26	34	2.084	2.2		8	99	< .001	31	35	2.276	2.396		8	148	< .001	32	44	1.352	1.48		8	77	< .001	2	2	0.444	0.748		8	46	< .001	29	32	0.432	0.48		8	81	< .001	22	26	0.44	0.536
9	161	< .001	27	32	3.76	3.9		9	83	< .001	14	16	0.22	0.36		9	117	< .001	25	29	2.504	2.66		9	71	< .001	13	14	0.676	0.896		9	36	< .001	18	19	2.832	2.916		9	67	< .001	34	40	0.196	0.248
10	140	< .001	2	3	3.712	4		10	81	< .001	13	15	0.496	0.64		10	115	< .001	45	51	1.18	1.264		10	68	< .001	25	29	3.748	3.836		10	30	< .001	44	52	-0.056	-0.04		10	46	< .001	24	28	3.884	3.944
11	127	< .001	26	31	1.616	1.772		11	68	< .001	4	4	0.632	0.9		11	109	< .001	42	51	-0.016	0.052		11	63	< .001	26	29	1.764	1.84		11	24	< .001	41	45	1.372	1.396		11	41	< .001	8	8	1.576	1.736
12	100	< .001	21	24	0.496	0.636		12	60	< .001	45	51	1.992	2.032		12	68	< .001	14	16	1.096	1.216		12	49	< .001	8	8	0.94	1.132		12	21	< .001	7	7	0.26	0.34		12	40	< .001	17	18	1.784	1.872
13	94	< .001	38	50	0.696	0.736		13	41	< .001	24	27	3.372	3.428		13	54	< .001	26	29	3.836	3.896		13	44	< .001	7	7	0.76	0.932		13	20	< .001	18	19	0.064	0.104		13	40	< .001	18	20	0.976	1.052
14	63	< .001	19	23	-0.044	0.012		14	37	< .001	44	53	3.74	3.764		14	49	< .001	31	35	0.012	0.056		14	43	< .001	8	8	0.264	0.432		14	17	< .001	39	42	1.5	1.52		14	39	< .001	9	10	0.936	1.044
15	62	< .001	16	18	1.46	1.576		15	35	< .001	12	13	3.844	3.972		15	48	< .001	33	38	0.46	0.516		15	38	< .001	23	25	2.852	2.904		15	16	< .001	16	17	3.02	3.056		15	36	< .001	8	8	0.504	0.644
16	56	< .001	27	29	3.58	3.672		16	31	< .001	39	42	1.512	1.544		16	38	< .001	33	36	0.588	0.636		16	35	< .001	10	18	-0.064	-0.032		16	16	< .001	29	31	0.868	0.896		16	35	< .001	8	9	0.216	0.308
17	49	< .001	29	31	0.332	0.42		17	29	< .001	10	10	1.26	1.372		17	32	< .001	10	10	0.072	0.196										17	14	< .001	12	12	1.56	1.612		17	32	< .001	22	24	2.436	2.484
18	49	< .001	29	32	0.52	0.58		18	29	< .001	29	31	2.448	2.496		18	32	< .001	20	21	0.076	0.144										18	11	< .001	21	22	3.648	3.676		18	26	< .001	20	21	0.172	0.224
19	47	< .001	19	23	-0.1	-0.06		19	26	< .001	5	5	3.252	3.352		19	29	< .001	41	49	-0.072	-0.048										19	10	< .001	14	14	3.276	3.312		19	25	< .001	42	47	1.38	1.396
20	47	< .001	22	23	1.396	1.504		20	22	< .001	6	7	-0.044	0.012		20	26	< .001	29	31	2.368	2.412																		20	21	< .001	12	12	0.376	0.456
21	44	< .001	6	6	0.624	0.796		21	18	< .001	3	3	3.932	4		21	21	< .001	33	35	0.156	0.188																		21	21	< .001	13	13	1.892	1.972
22	35	< .001	17	18	0.12	0.2										22	19	< .001	2	2	0.708	0.78																		22	20	< .001	19	20	3.656	3.7
23	33	< .001	12	12	1.572	1.7										23	19	< .001	34	36	3.2	3.228																		23	20	< .001	50	54	2.332	2.348
24	32	< .001	20	21	3.448	3.528										24	18	< .001	45	49	1.396	1.412																		24	18	< .001	50	53	0.94	0.956
25	31	< .001	14	15	0.432	0.496										25	16	< .001	46	50	0.64	0.656																		25	18	< .001	51	54	1.064	1.084
26	29	< .001	27	29	3.96	4										26	15	< .001	57	60	-0.06	-0.048																		26	16	< .001	30	32	-0.024	0
27	27	< .001	27	29	3.276	3.316
28	27	< .001	43	46	3.62	3.652
29	22	< .001	21	22	2.96	3.004
30	20	< .001	27	28	1.868	1.912
