# Supplementary material for: Spatiotemporal brain hierarchies of auditory memory recognition and predictive coding
Source: Nat Commun. 2024 May 21;15:4313. doi: 10.1038/s41467-024-48302-4 (PMC11109219; doi:10.1038/s41467-024-48302-4)
Supplement: Supplementary file 15 — Supplementary Data 12 [file 41467_2024_48302_MOESM15_ESM.xlsx]

## Sheet: MEG0211
Cluster #	Cluster size	MCS p-value	Freq (1)	Freq (2)	Time (1)	Time (end)
1	452	< .001	10	15	1.756	2.204
2	348	< .001	3	6	0.692	1.736
3	313	< .001	5	7	2.152	2.8
4	104	< .001	16	21	2.788	2.9
5	38	< .001	17	19	2.416	2.476
6	37	< .001	5	5	0.496	0.64
7	31	< .001	19	20	1.672	1.744
8	31	< .001	51	58	0.724	0.752
9	29	< .001	5	5	0.072	0.184
10	27	< .001	38	41	1.616	1.652
11	25	< .001	25	28	3.952	4
12	20	< .001	7	7	3.42	3.496
13	17	< .001	27	28	0.976	1.016
14	13	< .001	18	18	3.4	3.448
15	11	< .001	13	13	3.272	3.312
16	7	< .001	33	34	0.452	0.472

## Sheet: MEG0241
Cluster #	Cluster size	MCS p-value	Freq (1)	Freq (2)	Time (1)	Time (end)
1	1016	< .001	10	17	1.444	2.26
2	250	< .001	13	18	2.696	2.964
3	219	< .001	2	2	-0.04	0.832
4	183	< .001	6	7	2.036	2.576
5	121	< .001	5	6	0.528	0.952
6	107	< .001	49	60	0.72	0.772
7	103	< .001	5	7	3.496	3.74
8	98	< .001	14	17	2.368	2.488
9	61	< .001	38	41	0.8	0.88
10	59	< .001	3	3	1.316	1.548
11	59	< .001	38	43	3.944	4
12	43	< .001	5	5	3.116	3.284
13	28	< .001	9	10	3.936	4
14	16	< .001	31	34	3.64	3.656
15	15	< .001	8	10	-0.052	-0.016
16	13	< .001	2	2	-0.1	-0.052
17	12	< .001	39	40	0.908	0.932

## Sheet: MEG1311
Cluster #	Cluster size	MCS p-value	Freq (1)	Freq (2)	Time (1)	Time (end)
1	2625	< .001	3	12	1.904	4
2	1594	< .001	15	46	1.988	2.4
3	621	< .001	3	8	0.224	1.432
4	305	< .001	20	34	2.38	2.54
5	288	< .001	27	45	2.828	2.964
6	211	< .001	10	17	2.904	3.16
7	211	< .001	27	42	0.336	0.42
8	173	< .001	34	41	0.496	0.604
9	135	< .001	26	33	2.56	2.636
10	119	< .001	25	32	3.512	3.616
11	113	< .001	11	13	2.556	2.756
12	113	< .001	34	42	1.9	1.964
13	101	< .001	24	30	1.084	1.156
14	101	< .001	28	35	3.04	3.104
15	99	< .001	14	16	0.236	0.408
16	82	< .001	38	43	0.012	0.088
17	76	< .001	10	11	3.764	3.94
18	73	< .001	21	24	2.888	2.976
19	63	< .001	36	43	0.844	0.884
20	57	< .001	41	58	0.22	0.252
21	51	< .001	56	60	2.572	2.616
22	48	< .001	23	28	0.14	0.196
23	43	< .001	21	25	3.356	3.4
24	39	< .001	41	46	3.644	3.676
25	38	< .001	10	11	-0.004	0.132
26	36	< .001	26	29	3.94	4
27	35	< .001	15	17	2.056	2.12
28	30	< .001	26	28	0.728	0.772
29	21	< .001	19	20	2.816	2.884
30	20	< .001	28	30	1.876	1.9
31	20	< .001	38	41	2.656	2.68

## Sheet: MEG1331
Cluster #	Cluster size	MCS p-value	Freq (1)	Freq (2)	Time (1)	Time (end)
1	4260	< .001	3	31	1.732	3.824
2	927	< .001	12	23	2.872	3.464
3	867	< .001	11	31	-0.008	0.436
4	530	< .001	46	60	0.104	0.38
5	212	< .001	28	38	2.1	2.216
6	189	< .001	26	37	0.284	0.412
7	174	< .001	21	32	2.156	2.32
8	122	< .001	28	34	3.008	3.096
9	118	< .001	8	9	0.18	0.452
10	90	< .001	52	60	0.416	0.468
11	84	< .001	8	8	1.448	1.78
12	74	< .001	20	22	2.936	3.072
13	69	< .001	4	4	1.284	1.556
14	67	< .001	7	7	1.148	1.412
15	57	< .001	53	60	2.56	2.612
16	38	< .001	11	12	3.744	3.876
17	33	< .001	23	24	1.116	1.184
18	23	< .001	13	14	0.912	0.996
19	19	< .001	35	37	0.116	0.156

## Sheet: MEG1631
Cluster #	Cluster size	MCS p-value	Freq (1)	Freq (2)	Time (1)	Time (end)
1	2654	< .001	8	22	1.348	3.136
2	1340	< .001	2	7	1.016	3.716
3	234	< .001	26	38	3.848	3.988
4	223	< .001	17	24	3.848	4
5	196	< .001	1	1	-0.044	0.736
6	196	< .001	6	7	0.256	0.72
7	150	< .001	8	9	2.68	3.132
8	120	< .001	37	48	1.104	1.22
9	106	< .001	13	14	1.08	1.308
10	102	< .001	46	55	3.648	3.708
11	95	< .001	44	54	1.684	1.732
12	91	< .001	47	56	0.844	0.908
13	86	< .001	48	57	1.052	1.1
14	83	< .001	18	21	0.6	0.732
15	70	< .001	29	41	-0.1	-0.076
16	66	< .001	32	37	0.952	1.008
17	65	< .001	11	12	0.048	0.188
18	63	< .001	31	49	-0.044	-0.028
19	62	< .001	47	54	3.272	3.316
20	54	< .001	21	23	1.74	1.844
21	52	< .001	49	55	1.484	1.52
22	49	< .001	38	42	3.396	3.448
23	49	< .001	51	57	2.636	2.668
24	35	< .001	39	42	0.252	0.288
25	31	< .001	49	56	2.984	3.004
26	28	< .001	52	56	0.748	0.772
27	21	< .001	49	53	0.972	0.992
28	20	< .001	33	36	1.236	1.256
29	16	< .001	38	40	3.84	3.86

## Sheet: MEG1921
Cluster #	Cluster size	MCS p-value	Freq (1)	Freq (2)	Time (1)	Time (end)
1	5182	< .001	3	27	0.96	3.996
2	178	< .001	13	19	1.156	1.392
3	177	< .001	9	11	0.6	0.948
4	164	< .001	30	37	2.16	2.276
5	120	< .001	34	42	3.476	3.56
6	116	< .001	19	24	3.064	3.196
7	109	< .001	33	39	2.04	2.14
8	93	< .001	35	42	2.78	2.84
9	83	< .001	38	46	3.344	3.388
10	73	< .001	6	7	0.244	0.448
11	65	< .001	48	56	0.972	1.008
12	63	< .001	31	38	2.368	2.428
13	56	< .001	33	37	1.784	1.84
14	53	< .001	21	24	0.308	0.368
15	50	< .001	14	15	0.628	0.744
16	41	< .001	33	36	1.876	1.932
17	40	< .001	21	24	3.288	3.348
18	34	< .001	26	28	0.8	0.848
19	33	< .001	32	35	0.248	0.288
20	33	< .001	50	55	2.28	2.304
21	26	< .001	56	60	2.568	2.592
22	25	< .001	19	20	2.66	2.716
23	23	< .001	50	54	1.492	1.512
24	23	< .001	50	54	3.528	3.552
25	22	< .001	51	55	2.788	2.808
26	22	< .001	51	57	3.58	3.596
27	21	< .001	4	4	-0.028	0.052
28	21	< .001	35	37	1.66	1.692
29	20	< .001	24	25	1.416	1.456

## Sheet: MEG2341
Cluster #	Cluster size	MCS p-value	Freq (1)	Freq (2)	Time (1)	Time (end)
1	1508	< .001	11	27	1.308	2.384
2	651	< .001	13	29	3	3.296
3	402	< .001	7	9	1.868	2.664
4	305	< .001	31	43	3.752	3.896
5	300	< .001	3	4	1.088	2.188
6	243	< .001	39	57	1.072	1.192
7	197	< .001	22	29	2.424	2.6
8	145	< .001	4	5	2.012	2.476
9	145	< .001	12	15	0.336	0.532
10	119	< .001	5	6	3.24	3.696
11	116	< .001	47	60	0.976	1.02
12	114	< .001	49	60	3.184	3.236
13	110	< .001	21	25	3.596	3.704
14	105	< .001	14	17	2.6	2.772
15	91	< .001	52	60	0.244	0.292
16	79	< .001	23	27	3.452	3.528
17	76	< .001	31	37	1.272	1.328
18	75	< .001	23	27	1.156	1.244
19	73	< .001	34	41	1.432	1.472
20	70	< .001	28	32	1.844	1.908
21	58	< .001	37	47	-0.072	-0.048
22	53	< .001	21	24	1.964	2.036
23	38	< .001	42	48	3.256	3.28
24	37	< .001	55	60	2.528	2.56
25	29	< .001	11	11	0.172	0.284
26	28	< .001	19	21	2.656	2.716
27	27	< .001	26	28	2.084	2.128
28	21	< .001	54	60	3.664	3.676
29	15	< .001	8	8	3.696	3.752
30	15	< .001	22	23	3.32	3.36
31	14	< .001	30	32	0.108	0.128

## Sheet: MEG2441
Cluster #	Cluster size	MCS p-value	Freq (1)	Freq (2)	Time (1)	Time (end)
1	1711	< .001	6	16	1.464	2.964
2	595	< .001	2	2	1.624	4
3	493	< .001	44	60	0.212	0.416
4	354	< .001	18	22	0.236	0.668
5	309	< .001	8	9	2.664	3.372
6	241	< .001	51	60	0.456	0.6
7	179	< .001	25	33	2.084	2.212
8	178	< .001	26	33	1.656	1.768
9	176	< .001	46	60	2.104	2.196
10	163	< .001	26	33	2.38	2.516
11	157	< .001	49	60	1.804	1.864
12	131	< .001	29	34	0.18	0.336
13	120	< .001	5	5	1.676	2.152
14	118	< .001	46	60	2.328	2.364
15	108	< .001	4	4	0.068	0.496
16	103	< .001	9	10	1.308	1.552
17	91	< .001	17	21	3.924	4
18	88	< .001	29	34	2.88	2.956
19	86	< .001	28	33	0.508	0.588
20	86	< .001	55	60	1.896	1.976
21	73	< .001	50	60	2.224	2.26
22	72	< .001	6	6	0.996	1.28
23	61	< .001	44	52	2.024	2.06
24	60	< .001	37	48	-0.072	-0.044
25	51	< .001	18	19	1.016	1.128
26	46	< .001	51	60	0.756	0.776
27	45	< .001	28	32	1.868	1.924
28	44	< .001	52	59	0.024	0.052
29	40	< .001	29	32	2.28	2.332
30	38	< .001	18	19	3.58	3.66
31	37	< .001	36	39	1.352	1.396
32	35	< .001	28	31	1.492	1.532
33	34	< .001	38	42	1.1	1.14
34	31	< .001	18	23	-0.068	-0.04
35	28	< .001	55	60	1.556	1.576
36	24	< .001	53	57	0.108	0.132
37	20	< .001	21	22	-0.008	0.036
38	20	< .001	56	60	2.688	2.704
