# Supplementary material for: Spatiotemporal brain hierarchies of auditory memory recognition and predictive coding
Source: Nat Commun. 2024 May 21;15:4313. doi: 10.1038/s41467-024-48302-4 (PMC11109219; doi:10.1038/s41467-024-48302-4)
Supplement: Supplementary file 16 — Supplementary Data 13 [file 41467_2024_48302_MOESM16_ESM.xlsx]

## Sheet: ACL
Memorized versus NewT1						Memorized versus NewT2						Memorized versus NewT3						Memorized versus NewT4
Cluster size	p-value	time (1)	time (end)	Peak t-value		Cluster size	p-value	time (1)	time (end)	Peak t-value		Cluster size	p-value	time (1)	time (end)	Peak t-value		Cluster size	p-value	time (1)	time (end)	Peak t-value
39	< .001	0.524	0.676	4.85468		18	< .001	0.896	0.964	4.07238		38	< .001	1.252	1.4	3.93363		39	< .001	1.636	1.788	6.07502
20	< .001	0.9	0.976	4.83068		16	< .001	1.256	1.316	4.14075		32	< .001	1.424	1.548	4.80532		17	< .001	1.8	1.864	4.72372
15	< .001	1.648	1.704	6.21972		14	< .001	1.344	1.396	3.87453		19	< .001	1.756	1.828	3.80563		7	< .001	0.072	0.096	-5.57503
12	< .001	1.256	1.3	3.5082		9	< .001	0.116	0.148	2.95408		18	< .001	2.016	2.084	-4.58678		6	< .001	0.124	0.144	2.88535
10	< .001	1.46	1.496	3.14223		8	< .001	0.372	0.4	-4.29053		12	< .001	1.648	1.692	4.52549
10	< .001	1.744	1.78	3.67446								9	< .001	0.072	0.104	-4.23186
9	< .001	1.792	1.824	2.75613

## Sheet: ACR
Memorized versus NewT1						Memorized versus NewT2						Memorized versus NewT3						Memorized versus NewT4
Cluster size	p-value	time (1)	time (end)	Peak t-value		Cluster size	p-value	time (1)	time (end)	Peak t-value		Cluster size	p-value	time (1)	time (end)	Peak t-value		Cluster size	p-value	time (1)	time (end)	Peak t-value
44	< .001	0.56	0.732	5.22845		32	< .001	1.26	1.384	5.76217		51	< .001	1.304	1.504	5.40917		53	< .001	1.652	1.86	6.12718
28	< .001	1.648	1.756	5.57252		25	< .001	1.04	1.136	5.18393		25	< .001	1.66	1.756	5.81483		24	< .001	1.948	2.04	-4.17292
18	< .001	1.948	2.016	-3.63315		24	< .001	1.644	1.736	6.44199		17	< .001	1.936	2	-4.93943		9	< .001	0.068	0.1	-5.07135
15	< .001	2.072	2.128	-2.77763		20	< .001	0.94	1.016	5.36987		12	< .001	2.008	2.052	-3.21936		9	< .001	0.128	0.16	3.25867
11	< .001	1.264	1.304	4.35459		13	< .001	1.452	1.5	2.97854		12	< .001	2.088	2.132	-3.61636
9	< .001	0.744	0.776	4.21654		9	< .001	0.112	0.144	3.48934
9	< .001	2.168	2.2	-3.44167

## Sheet: HITL
Memorized versus NewT1						Memorized versus NewT2						Memorized versus NewT3						Memorized versus NewT4
Cluster size	p-value	time (1)	time (end)	Peak t-value		Cluster size	p-value	time (1)	time (end)	Peak t-value		Cluster size	p-value	time (1)	time (end)	Peak t-value		Cluster size	p-value	time (1)	time (end)	Peak t-value
45	< .001	1.728	1.904	5.24332		52	< .001	0.952	1.156	5.29077		48	< .001	1.32	1.508	6.20608		46	< .001	1.728	1.908	7.14024
34	< .001	0.568	0.7	4.51851		41	< .001	1.744	1.904	4.38302		35	< .001	1.76	1.896	4.47269		33	< .001	1.984	2.112	-4.95338
29	< .001	1.048	1.16	4.81278		18	< .001	2.168	2.236	-3.35924								15	< .001	2.16	2.216	-3.79324
24	< .001	0.72	0.812	4.74095		10	< .001	2.248	2.284	-3.23449								11	< .001	1.668	1.708	3.05954
11	< .001	2.432	2.472	-3.16205														7	< .001	2.66	2.684	3.56274
10	< .001	1.472	1.508	3.47717
10	< .001	2.196	2.232	-4.04033

## Sheet: HITR
Memorized versus NewT1						Memorized versus NewT2						Memorized versus NewT3						Memorized versus NewT4
Cluster size	p-value	time (1)	time (end)	Peak t-value		Cluster size	p-value	time (1)	time (end)	Peak t-value		Cluster size	p-value	time (1)	time (end)	Peak t-value		Cluster size	p-value	time (1)	time (end)	Peak t-value
40	< .001	0.588	0.744	6.3583		53	< .001	1.708	1.916	6.45406		52	< .001	1.32	1.524	7.74245		52	< .001	1.968	2.172	-5.02424
36	< .001	1.74	1.88	5.28682		39	< .001	0.96	1.112	6.89831		19	< .001	1.816	1.888	4.25808		50	< .001	1.688	1.884	7.05178
13	< .001	1.468	1.516	6.10646		11	< .001	1.368	1.408	3.28391		18	< .001	1.568	1.636	-5.10078
10	< .001	1.684	1.72	3.32823		9	< .001	1.256	1.288	-3.53447		17	< .001	1.644	1.708	-4.13873
9	< .001	0.096	0.128	3.29498		7	< .001	1.476	1.5	2.83093

## Sheet: VMPFC
Memorized versus NewT1						Memorized versus NewT2						Memorized versus NewT3						Memorized versus NewT4
Cluster size	p-value	time (1)	time (end)	Peak t-value		Cluster size	p-value	time (1)	time (end)	Peak t-value		Cluster size	p-value	time (1)	time (end)	Peak t-value		Cluster size	p-value	time (1)	time (end)	Peak t-value
33	< .001	1.696	1.824	5.69845		27	< .001	1.716	1.82	4.55332		30	< .001	1.724	1.84	4.81344		34	< .001	1.688	1.82	5.354
30	< .001	0.58	0.696	5.03307		24	< .001	0.94	1.032	4.59048		19	< .001	1.316	1.388	5.81053		7	< .001	1.868	1.892	3.28967
15	< .001	1.064	1.12	4.24637		12	< .001	1.34	1.384	3.95223		8	< .001	1.436	1.464	3.1695		7	< .001	2.144	2.168	-3.47863
14	< .001	1.32	1.372	3.60098		12	< .001	1.544	1.588	4.06755		7	< .001	1.908	1.932	3.24659		6	< .001	2.116	2.136	-3.94967
13	< .001	1.428	1.476	3.85721		12	< .001	2.124	2.168	-3.07248		7	< .001	2.952	2.976	-3.72187		6	< .001	2.484	2.504	3.02247

## Sheet: MC
Memorized versus NewT1						Memorized versus NewT2						Memorized versus NewT3						Memorized versus NewT4
Cluster size	p-value	time (1)	time (end)	Peak t-value		Cluster size	p-value	time (1)	time (end)	Peak t-value		Cluster size	p-value	time (1)	time (end)	Peak t-value		Cluster size	p-value	time (1)	time (end)	Peak t-value
25	< .001	1	1.096	-4.27361		51	< .001	0.98	1.18	-5.68483		45	< .001	1.364	1.54	-6.27512		35	< .001	1.74	1.876	-6.02892
19	< .001	0.708	0.78	-4.26943		11	< .001	1.644	1.684	3.20711		18	< .001	1.792	1.86	-4.29978		9	< .001	1.24	1.272	-3.06257
17	< .001	1.652	1.716	4.76313								7	< .001	0.076	0.1	-2.74445		7	< .001	1.676	1.7	2.49049
10	< .001	0.632	0.668	-3.30054
9	< .001	0.536	0.568	3.84244
8	< .001	1.424	1.452	-3.8224
