# Supplementary material for: Spatiotemporal brain hierarchies of auditory memory recognition and predictive coding
Source: Nat Commun. 2024 May 21;15:4313. doi: 10.1038/s41467-024-48302-4 (PMC11109219; doi:10.1038/s41467-024-48302-4)
Supplement: Supplementary file 17 — Supplementary Data 14 [file 41467_2024_48302_MOESM17_ESM.xlsx]

## Sheet: M_vs_NewT1
Auditory cortex - left hemisphere								Auditory cortex - right hemisphere								Hippocampus, inferior temporal cortex - left hemisphere								Hippocampus, inferior temporal cortex - right hemisphere								Medial cingulate gyrus								Ventro-medial prefrontal cortex
Cluster #	Cluster size	MCS p-value	Freq (1)	Freq (2)	time (1)	time (end)		Cluster #	Cluster size	MCS p-value	Freq (1)	Freq (2)	time (1)	time (end)		Cluster #	Cluster size	MCS p-value	Freq (1)	Freq (2)	time (1)	time (end)		Cluster #	Cluster size	MCS p-value	Freq (1)	Freq (2)	time (1)	time (end)		Cluster #	Cluster size	MCS p-value	Freq (1)	Freq (2)	time (1)	time (end)		Cluster #	Cluster size	MCS p-value	Freq (1)	Freq (2)	time (1)	time (end)
1	1431	< .001	5	10	1.304	3.428		1	6717	< .001	3	26	1.276	4		1	6964	< .001	3	23	0.288	3.828		1	6823	< .001	3	28	1.272	3.928		1	7703	< .001	3	23	0.08	3.928		1	4943	< .001	3	25	1.748	3.776
2	476	< .001	3	6	3.052	4		2	658	< .001	14	28	1.636	1.948		2	616	< .001	26	41	0.64	1.02		2	303	< .001	47	60	0.152	0.296		2	311	< .001	25	36	3.464	3.692		2	246	< .001	7	9	0.94	1.672
3	466	< .001	5	7	0.316	1.204		3	486	< .001	4	5	0.072	1.784		3	138	< .001	18	23	2.128	2.256		3	276	< .001	20	29	1.76	1.988		3	145	< .001	29	38	0.684	0.776		3	169	< .001	4	5	0.1	0.592
4	442	< .001	13	18	1.688	2.216		4	327	< .001	46	60	0.196	0.308		4	133	< .001	26	34	3.584	3.688		4	187	< .001	13	16	1.088	1.34		4	131	< .001	25	30	3.844	3.96		4	147	< .001	48	60	0.216	0.272
5	264	< .001	11	17	3.084	3.536		5	148	< .001	14	16	3.644	3.92		5	120	< .001	2	2	-0.048	0.428		5	183	< .001	7	9	0.18	0.528		5	105	< .001	49	60	0.732	0.792		5	108	< .001	3	3	0.62	1.048
6	223	< .001	30	37	0.656	0.884		6	134	< .001	46	60	0.34	0.388		6	99	< .001	46	58	0.74	0.792		6	130	< .001	4	5	0.176	0.524		6	81	< .001	26	29	0.552	0.664		6	78	< .001	2	2	-0.044	0.264
7	194	< .001	29	40	3.88	3.972		7	78	< .001	11	13	0.112	0.256		7	84	< .001	4	5	1.328	1.636		7	110	< .001	14	15	3.68	3.936		7	63	< .001	38	42	1.636	1.7		7	68	< .001	4	4	3.184	3.452
8	183	< .001	13	16	2.748	3.128		8	65	< .001	22	26	1.608	1.672		8	62	< .001	26	29	3.468	3.548		8	107	< .001	14	16	0.2	0.4		8	42	< .001	26	29	2.868	2.924		8	59	< .001	22	24	0.064	0.152
9	133	< .001	2	2	-0.048	0.48		9	64	< .001	15	17	0.204	0.328		9	60	< .001	26	29	0.552	0.624		9	103	< .001	19	22	1.46	1.6		9	41	< .001	37	41	1.504	1.544		9	54	< .001	14	15	1.14	1.26
10	131	< .001	7	8	1.26	1.748		10	56	< .001	35	42	0.252	0.292		10	26	< .001	22	23	0.06	0.112		10	93	< .001	48	60	0.344	0.384		10	39	< .001	14	15	0.376	0.46		10	52	< .001	57	60	0.34	0.416
11	107	< .001	3	3	2.424	2.848		11	52	< .001	6	6	0.996	1.2		11	25	< .001	28	34	-0.052	-0.036		11	92	< .001	54	60	0.404	0.46		11	36	< .001	39	42	2.596	2.636		11	48	< .001	15	16	3.676	3.792
12	72	< .001	16	18	2.44	2.56		12	49	< .001	20	22	3.592	3.68		12	24	< .001	36	40	2.28	2.3		12	81	< .001	20	24	0.104	0.196		12	29	< .001	28	31	0.964	1.004		12	45	< .001	27	31	2.204	2.248
13	71	< .001	14	15	1.112	1.256		13	37	< .001	47	56	-0.08	-0.064										13	58	< .001	4	4	1.208	1.436		13	21	< .001	44	48	0.608	0.632		13	39	< .001	20	22	1.192	1.256
14	68	< .001	32	36	3.316	3.392		14	35	< .001	19	20	1.508	1.588										14	48	< .001	21	22	3.22	3.324										14	22	< .001	8	8	0.184	0.268
15	68	< .001	49	58	0.736	0.768		15	23	< .001	52	56	0.16	0.18										15	46	< .001	26	30	0.152	0.196										15	16	< .001	18	18	3.44	3.5
16	33	< .001	24	27	0.556	0.604		16	20	< .001	15	15	1.172	1.248										16	33	< .001	5	5	1.6	1.728
																								17	26	< .001	27	29	1.604	1.644
																								18	25	< .001	12	12	0.088	0.184
																								19	25	< .001	21	22	1.184	1.232
																								20	19	< .001	3	3	0.888	0.96
																								21

## Sheet: M_vs_NewT2
Auditory cortex - left hemisphere								Auditory cortex - right hemisphere								Hippocampus, inferior temporal cortex - left hemisphere								Hippocampus, inferior temporal cortex - right hemisphere								Medial cingulate gyrus								Ventro-medial prefrontal cortex
Cluster #	Cluster size	MCS p-value	Freq (1)	Freq (2)	time (1)	time (end)		Cluster #	Cluster size	MCS p-value	Freq (1)	Freq (2)	time (1)	time (end)		Cluster #	Cluster size	MCS p-value	Freq (1)	Freq (2)	time (1)	time (end)		Cluster #	Cluster size	MCS p-value	Freq (1)	Freq (2)	time (1)	time (end)		Cluster #	Cluster size	MCS p-value	Freq (1)	Freq (2)	time (1)	time (end)		Cluster #	Cluster size	MCS p-value	Freq (1)	Freq (2)	time (1)	time (end)
1	10803	< .001	2	25	-0.048	4		1	9518	< .001	2	25	0.004	4		1	8625	< .001	4	25	0.392	3.736		1	7701	< .001	3	27	0.812	3.764		1	8280	< .001	3	25	0.268	3.812		1	3795	< .001	4	25	0.812	3.784
2	695	< .001	13	23	0.736	1.332		2	371	< .001	11	16	3.384	3.992		2	312	< .001	2	2	0.008	1.252		2	237	< .001	6	8	0.016	0.428		2	261	< .001	25	31	3.456	3.688		2	282	< .001	2	2	-0.044	1.08
3	450	< .001	24	45	0.476	0.752		3	251	< .001	2	2	0.532	1.532		3	202	< .001	26	35	0.62	0.724		3	217	< .001	11	16	0.096	0.312		3	199	< .001	2	3	0.216	0.984		3	251	< .001	25	33	3.472	3.688
4	103	< .001	29	37	3.904	4		4	247	< .001	6	8	0	0.392		4	196	< .001	17	22	2.964	3.148		4	90	< .001	20	23	0.772	0.9		4	160	< .001	26	35	0.628	0.712		4	248	< .001	25	33	3.8	3.968
5	92	< .001	29	37	-0.016	0.036		5	201	< .001	18	21	0.768	1.116		5	95	< .001	19	22	0.784	0.896		5	77	< .001	19	23	1.176	1.252		5	135	< .001	26	33	3.84	3.94		5	160	< .001	11	18	2.956	3.088
6	76	< .001	28	39	-0.068	-0.036		6	77	< .001	17	22	-0.036	0.028		6	85	< .001	25	29	3.916	4		6	58	< .001	27	29	2.396	2.508		6	114	< .001	18	20	0.82	1.04		6	135	< .001	25	32	0.624	0.724
7	57	< .001	5	5	3.776	4		7	50	< .001	17	22	-0.1	-0.06		7	43	< .001	27	30	0.496	0.556		7	26	< .001	21	23	3.188	3.248		7	110	< .001	18	22	2.944	3.076		7	126	< .001	12	16	1.888	2.084
8	36	< .001	21	24	1.268	1.32		8	27	< .001	12	13	0.152	0.216		8	42	< .001	27	31	3.62	3.664										8	97	< .001	27	32	3.276	3.392		8	94	< .001	19	21	2.336	2.484
								9	22	< .001	27	30	3.644	3.668		9	39	< .001	13	14	3.24	3.332										9	95	< .001	19	23	0.068	0.176		9	91	< .001	8	9	0.164	0.428
																10	19	< .001	16	17	3.96	4										10	74	< .001	24	29	0.448	0.512		10	81	< .001	17	21	1.864	1.972
																																11	52	< .001	25	30	-0.1	-0.064		11	66	< .001	28	31	0.404	0.52
																																12	46	< .001	25	30	-0.04	-0.004		12	65	< .001	13	14	1.196	1.336
																																13	35	< .001	26	28	0.208	0.26		13	43	< .001	6	6	-0.004	0.164
																																14	24	< .001	27	28	2.916	2.964		14	41	< .001	19	21	3.66	3.736
																																15	20	< .001	29	32	2.408	2.432		15	34	< .001	15	18	0.56	0.616
																																								16	34	< .001	43	47	0.464	0.5
																																								17	29	< .001	10	10	3.14	3.252
																																								18	18	< .001	17	18	3.96	4

## Sheet: M_vs_NewT3
Auditory cortex - left hemisphere								Auditory cortex - right hemisphere								Hippocampus, inferior temporal cortex - left hemisphere								Hippocampus, inferior temporal cortex - right hemisphere								Medial cingulate gyrus								Ventro-medial prefrontal cortex
Cluster #	Cluster size	MCS p-value	Freq (1)	Freq (2)	time (1)	time (end)		Cluster #	Cluster size	MCS p-value	Freq (1)	Freq (2)	time (1)	time (end)		Cluster #	Cluster size	MCS p-value	Freq (1)	Freq (2)	time (1)	time (end)		Cluster #	Cluster size	MCS p-value	Freq (1)	Freq (2)	time (1)	time (end)		Cluster #	Cluster size	MCS p-value	Freq (1)	Freq (2)	time (1)	time (end)		Cluster #	Cluster size	MCS p-value	Freq (1)	Freq (2)	time (1)	time (end)
1	9951	< .001	3	30	0.328	3.96		1	10162	< .001	2	28	0.928	3.816		1	10428	< .001	2	27	0.252	3.984		1	9820	< .001	2	38	0.848	4		1	10670	< .001	2	34	0.332	4		1	8593	< .001	2	31	0.924	4
2	614	< .001	36	57	1.792	1.988		2	297	< .001	13	19	1.092	1.328		2	202	< .001	13	18	3.412	3.636		2	726	< .001	13	24	0.8	1.44		2	428	< .001	16	24	0.768	1.14		2	688	< .001	14	26	0.792	1.488
3	250	< .001	15	20	0.7	0.94		3	238	< .001	28	37	2.268	2.428		3	175	< .001	42	60	1.804	1.888		3	203	< .001	20	24	1.76	1.996		3	61	< .001	9	9	0	0.24		3	131	< .001	14	19	3.424	3.572
4	118	< .001	14	16	1.1	1.284		4	98	< .001	16	21	-0.04	0.044		4	104	< .001	17	22	-0.036	0.084		4	98	< .001	33	39	2.144	2.224		4	54	< .001	30	34	0.3	0.352		4	77	< .001	14	16	0.332	0.496
5	93	< .001	37	46	2.296	2.348		5	87	< .001	32	38	2.172	2.244		5	73	< .001	18	22	0.792	0.872		5	51	< .001	50	60	0.368	0.4		5	53	< .001	55	60	0.392	0.428		5	57	< .001	24	31	0.28	0.36
6	77	< .001	25	29	2.392	2.48		6	77	< .001	2	2	-0.048	0.256		6	60	< .001	31	36	3.2	3.252		6	50	< .001	21	23	3.424	3.504		6	36	< .001	4	4	-0.052	0.088		6	55	< .001	14	16	3.756	3.852
7	76	< .001	38	43	2.008	2.072		7	63	< .001	13	14	3.824	3.96		7	44	< .001	18	22	-0.1	-0.056		7	48	< .001	4	4	-0.048	0.14		7	34	< .001	13	14	3.24	3.324		7	43	< .001	29	33	2.348	2.388
8	58	< .001	44	54	-0.024	0.004		8	59	< .001	16	21	-0.1	-0.06		8	29	< .001	30	32	0.296	0.34		8	44	< .001	8	8	0.228	0.4										8	32	< .001	18	19	0.056	0.136
9	46	< .001	45	55	-0.06	-0.04		9	57	< .001	42	49	-0.024	0.016										9	38	< .001	28	31	0.324	0.368										9	28	< .001	10	10	3.644	3.752
10	39	< .001	13	14	3.812	3.9		10	56	< .001	20	22	3.584	3.668										10	35	< .001	12	13	0.06	0.164										10	26	< .001	28	32	1.916	1.944
11	35	< .001	36	40	2.164	2.204		11	54	< .001	40	46	2.036	2.076										11	28	< .001	57	60	0.844	0.876										11	24	< .001	39	42	2.092	2.124
								12	49	< .001	4	4	0.336	0.528										12	26	< .001	42	45	0.756	0.788										12	22	< .001	13	13	1.592	1.676
								13	37	< .001	10	10	1.224	1.368

## Sheet: M_vs_NewT4
Auditory cortex - left hemisphere								Auditory cortex - right hemisphere								Hippocampus, inferior temporal cortex - left hemisphere								Hippocampus, inferior temporal cortex - right hemisphere								Medial cingulate gyrus								Ventro-medial prefrontal cortex
Cluster #	Cluster size	MCS p-value	Freq (1)	Freq (2)	time (1)	time (end)		Cluster #	Cluster size	MCS p-value	Freq (1)	Freq (2)	time (1)	time (end)		Cluster #	Cluster size	MCS p-value	Freq (1)	Freq (2)	time (1)	time (end)		Cluster #	Cluster size	MCS p-value	Freq (1)	Freq (2)	time (1)	time (end)		Cluster #	Cluster size	MCS p-value	Freq (1)	Freq (2)	time (1)	time (end)		Cluster #	Cluster size	MCS p-value	Freq (1)	Freq (2)	time (1)	time (end)
1	1573	< .001	12	19	1.656	3.344		1	9915	< .001	2	32	0.804	4		1	4613	< .001	2	26	0.888	3.18		1	8852	< .001	2	27	0.924	4		1	4453	< .001	2	20	1.332	3.52		1	3509	< .001	7	27	1.944	3.404
2	1484	< .001	2	5	1.5	4		2	440	< .001	8	16	0.028	0.412		2	806	< .001	7	17	2.884	3.7		2	276	< .001	8	13	0.032	0.396		2	627	< .001	12	20	0.88	1.344		2	933	< .001	2	5	1.312	2.756
3	1015	< .001	5	9	2.052	3.288		3	439	< .001	13	20	1.036	1.324		3	297	< .001	12	18	1.028	1.256		3	133	< .001	1	1	-0.048	0.48		3	528	< .001	11	17	2.9	3.52		3	314	< .001	3	4	2.952	3.92
4	141	< .001	2	2	0.404	0.964		4	236	< .001	24	29	1.556	1.816		4	134	< .001	12	15	1.464	1.692		4	120	< .001	14	16	0.212	0.396		4	272	< .001	7	9	0.856	1.328		4	310	< .001	14	18	3.444	3.944
5	126	< .001	37	50	0.688	0.736		5	175	< .001	1	1	-0.048	0.648		5	109	< .001	3	3	3.344	3.776		5	23	< .001	9	16	-0.06	-0.04		5	171	< .001	12	16	1.448	1.672		5	310	< .001	15	20	0.984	1.284
6	120	< .001	9	11	0.024	0.276		6	129	< .001	22	29	0.132	0.256		6	70	< .001	33	39	0.148	0.196		6	23	< .001	27	29	2.48	2.52		6	81	< .001	25	31	0.444	0.508		6	152	< .001	8	11	0.004	0.324
7	111	< .001	7	8	1.6	1.868		7	94	< .001	20	23	3.216	3.396		7	43	< .001	36	40	1.436	1.476										7	52	< .001	7	7	0.224	0.428		7	121	< .001	23	27	0.412	0.536
8	107	< .001	26	32	2.476	2.552		8	57	< .001	18	20	0.96	1.06		8	38	< .001	10	10	0	0.148										8	32	< .001	10	10	0.028	0.152		8	115	< .001	7	8	1.572	1.848
9	93	< .001	3	3	-0.048	0.32		9	30	< .001	14	14	0.524	0.64		9	27	< .001	44	51	-0.056	-0.04										9	29	< .001	44	52	-0.052	-0.04		9	91	< .001	16	18	1.796	1.964
10	84	< .001	1	1	-0.044	0.288										10	18	< .001	7	7	0.332	0.4										10	29	< .001	56	60	3.556	3.584		10	66	< .001	9	10	0.888	1.024
11	84	< .001	15	16	1.072	1.24																										11	28	< .001	40	44	1.368	1.396		11	51	< .001	12	13	1.548	1.652
12	80	< .001	28	31	2.332	2.428																										12	25	< .001	33	37	-0.024	0		12	49	< .001	41	48	2.528	2.56
13	62	< .001	25	28	2.12	2.204																										13	17	< .001	14	14	3.884	3.948		13	32	< .001	6	6	-0.04	0.084
14	61	< .001	24	27	1.86	1.94																										14	15	< .001	39	41	1.492	1.512		14	24	< .001	37	40	0.216	0.244
15	40	< .001	20	23	-0.036	0.012																																		15	21	< .001	13	14	1.928	1.992
16	37	< .001	20	24	-0.096	-0.06
17	32	< .001	11	11	3.404	3.528
18	28	< .001	25	28	2.62	2.656
19	23	< .001	22	23	0.524	0.58
20	23	< .001	45	52	-0.056	-0.044
21	17	< .001	44	48	-0.012	0.004
