# Supplementary material for: Spatiotemporal brain hierarchies of auditory memory recognition and predictive coding
Source: Nat Commun. 2024 May 21;15:4313. doi: 10.1038/s41467-024-48302-4 (PMC11109219; doi:10.1038/s41467-024-48302-4)
Supplement: Supplementary file 19 — Source Data [file 41467_2024_48302_MOESM19_ESM.zip]

Archive with 14 entries (14 files):
- Figure2_FigureS6_SupplementaryData2_3_5.xlsx
- __MACOSX/._Figure2_FigureS6_SupplementaryData2_3_5.xlsx
- Figure3.xlsx
- __MACOSX/._Figure3.xlsx
- Figure4.xlsx
- __MACOSX/._Figure4.xlsx
- Figure5_SupplementaryData10.xlsx
- __MACOSX/._Figure5_SupplementaryData10.xlsx
- Figure6.xlsx
- __MACOSX/._Figure6.xlsx
- Figure7.xlsx
- __MACOSX/._Figure7.xlsx
- ListParticipants_BiologicalSex.xlsx
- __MACOSX/._ListParticipants_BiologicalSex.xlsx
