# Supplementary material for: Spatiotemporal brain hierarchies of auditory memory recognition and predictive coding
Source: Nat Commun. 2024 May 21;15:4313. doi: 10.1038/s41467-024-48302-4 (PMC11109219; doi:10.1038/s41467-024-48302-4)
Supplement: Supplementary file 19 — Source Data [file 41467_2024_48302_MOESM19_ESM.zip › Figure3.xlsx]

## Sheet: a_Magnetometers
Time (s)	Conditions	-0.1	-0.096	-0.092	-0.088	-0.084	-0.08	-0.076	-0.072	-0.068	-0.064	-0.06	-0.056	-0.052	-0.048	-0.044	-0.04	-0.036	-0.032	-0.028	-0.024	-0.02	-0.016	-0.012	-0.008	-0.004	0	0.004	0.008	0.012	0.016	0.02	0.024	0.028	0.032	0.036	0.04	0.044	0.048	0.052	0.056	0.06	0.064	0.068	0.072	0.076	0.08	0.084	0.088
Magnetometers - Group 1	M	1.17685	-1.01597	-1.05625	-1.08487	-3.19824	-3.84232	-1.52364	-1.94219	-6.42828	-5.54654	-0.810165	-2.76579	-3.76168	3.84431	9.65386	7.87887	6.75418	8.31641	5.32716	-0.418039	0.883468	4.0676	1.02679	-4.27097	-6.35683	-4.90772	-1.87472	-0.739668	-1.19174	1.51181	4.89242	4.26793	3.96819	9.21813	20.8866	34.202	37.9729	29.0921	19.1523	16.3975	16.5632	12.939	0.172429	-24.4958	-54.0248	-78.0401	-95.3567	-105.623
	NT1	0.524266	2.48968	3.16432	0.782938	1.26214	5.54984	9.44503	11.5622	10.0157	4.95116	3.01385	3.78749	1.01197	-2.25694	-3.46112	-4.79004	-4.12514	-4.54666	-6.96087	-2.34331	2.34995	-3.12306	-6.74813	-4.93459	-7.30362	-9.31699	-7.13195	-7.71491	-10.2579	-7.70778	-1.27201	3.2935	4.22879	3.75022	6.63743	18.4228	30.173	28.7808	20.9729	15.9072	13.8	11.31	3.21544	-9.75702	-28.5383	-55.4015	-79.9296	-96.7507
	NT2	9.62627	6.89362	4.98785	5.54192	5.13463	3.29498	1.08835	-0.0140315	-0.330946	0.0383553	1.13015	0.856609	-2.09405	-6.16338	-7.97155	-5.54425	-2.62614	-1.80436	0.902639	2.40496	-1.82318	-4.64756	-2.58312	-1.76204	-2.50269	-2.03302	-2.61806	-3.90169	-3.6466	-1.82313	0.113817	1.61468	4.02067	6.22987	9.89586	18.8383	28.1955	29.6243	23.0469	16.27	14.6817	12.1518	2.23918	-12.5972	-34.3186	-62.247	-83.2788	-93.5469
	NT3	10.6511	8.65235	5.6532	6.16511	7.29283	5.30412	1.18597	-0.954023	0.46116	3.02289	3.36285	1.42467	1.05731	1.45995	0.533391	-2.9768	-6.44205	-3.58757	-1.065	-3.2503	-5.50377	-6.13704	-5.34827	-5.57743	-7.67946	-7.70518	-5.5075	-4.30077	-5.18027	-5.02798	-3.88607	-4.34935	-5.01331	-2.96269	4.29436	17.2937	27.5747	25.7958	16.6871	8.8325	2.34039	-3.38221	-9.33497	-20.7144	-43.0644	-71.9739	-95.65	-109.326
	NT4	-0.812711	-3.26187	-2.13953	2.53718	3.9244	5.92447	11.3074	11.6865	7.55944	6.06209	5.85446	5.74278	4.07562	0.153076	0.181193	1.66444	-1.20171	-2.48792	-3.95329	-9.02309	-8.75949	-5.51877	-9.48804	-8.94719	-3.96485	-7.11464	-5.3559	3.7238	3.90994	3.69612	9.65992	12.2397	11.9318	13.7251	17.0161	25.0786	34.2007	29.8804	19.1858	15.7431	11.6777	5.73464	0.0289229	-16.189	-43.3055	-69.9811	-90.6308	-103.411
Magnetometers - Group 2	M	-6.63544	-8.65288	-7.75004	-4.13844	-1.82132	-0.586684	-3.12614	-4.83609	-0.909326	1.7908	0.377947	-0.793781	-2.56264	-3.22615	-0.487198	0.00573079	-3.4183	-2.52211	4.14724	6.85918	4.63203	3.97489	5.30589	6.65887	9.07952	8.63443	4.59187	1.89421	-0.378149	-3.18728	-4.76595	-7.00595	-9.39899	-11.2597	-15.3804	-20.4165	-19.7977	-9.12184	3.51568	8.09866	11.4511	20.0481	27.7453	32.7476	43.8642	56.4822	57.0023	45.7424
	NT1	-10.2354	-12.0792	-7.11118	-2.326	-2.33156	-3.34027	-5.48071	-8.89605	-6.79757	-2.95313	-6.13814	-8.53728	-6.32204	-2.92302	1.1194	3.44993	3.75479	4.73225	6.67389	8.47453	9.10086	9.8865	9.34894	9.1046	10.5731	9.25275	5.26169	2.56266	4.44373	8.45136	4.39719	-5.23468	-6.50224	-2.50996	-5.73845	-13.8938	-17.8887	-12.3998	-2.31723	2.76133	4.74556	9.67466	19.2401	31.4156	43.2773	55.0433	61.2126	56.6285
	NT2	-4.7411	-3.6426	-1.28538	-0.336799	-0.352993	2.16111	3.35351	0.461378	-3.85591	-7.74115	-8.07384	-6.4371	-7.95565	-9.99926	-7.38305	-2.1617	-1.18893	-2.16454	-0.617205	2.8934	6.46144	8.36977	10.2805	11.8589	10.8378	11.2595	14.1308	12.5125	8.61799	9.08304	8.09741	1.3463	-4.48588	-5.38318	-6.45083	-12.2255	-18.4383	-15.6289	-4.86694	4.69783	10.1575	12.3848	15.8302	27.3456	42.0038	51.0153	54.6646	52.0059
	NT3	-6.5517	-6.18092	-8.38464	-10.0789	-7.28322	-1.60734	2.053	3.01818	4.00426	1.62751	-4.04674	-5.58528	-3.43914	-0.839099	3.86043	8.66537	10.6759	10.9969	11.5361	8.20304	2.2823	0.0286518	-2.1079	-6.09986	-4.97046	0.223574	2.27132	1.8874	1.43456	-0.474929	-0.0947284	0.703125	-0.292932	-0.451609	-3.61104	-9.04301	-9.4108	-3.24103	8.6221	19.1533	25.5476	32.9642	40.0403	46.6015	56.6787	68.7458	75.196	70.1823
	NT4	-5.53422	-7.69036	-9.83062	-9.33252	-7.31725	-7.64944	-7.5578	-4.52274	-1.19409	0.00911103	-2.69887	-5.73088	-2.39227	5.05969	6.66373	3.51982	4.28374	6.43236	5.83539	8.57146	10.2217	4.77688	2.21387	5.43143	4.96387	3.46805	6.70003	11.4548	11.7363	7.62247	4.20754	3.39667	4.3682	3.75453	-2.1135	-8.57459	-8.12942	-0.945673	7.80439	12.3414	12.4666	15.0544	26.6528	45.4469	59.987	63.8657	63.9234	62.1789
[truncated: 978 more columns]

## Sheet: b_Sources_FDRCorrected
Brain voxels (8-mm LBPD space)	MNI - x	MNI - y	MNI - z	M vs NT1 - G1 - max1	M vs NT1 - G1 - min1	M vs NT1 - G1 - max2	M vs NT2 - G1 - min2	M vs NT1 - G1 - max3	M vs NT3 - G1 - min3	M vs NT1 - G1 - max4	M vs NT4 - G1 - min4	M vs NT1 - G2 - min1	M vs NT1 - G2 - max1	M vs NT2 - G2 - min2	M vs NT1 - G2 - max2	M vs NT3 - G2 - min3	M vs NT1 - G2 - max3	M vs NT4 - G2 - min4	M vs NT1 - G2 - max4
1	-70	-38	-8	0	0	0	0	0	0	0	-2.62277	0	0	0	0	0	0	-2.71534	2.83312
2	-70	-38	0	0	0	0	0	0	-3.02982	0	-4.66786	0	0	0	0	-2.83884	0	-4.72249	0
3	-70	-30	-8	0	0	0	0	0	-3.0152	0	-3.29736	0	0	0	0	0	0	-3.39457	0
4	-70	-30	8	0	0	0	0	0	-4.82365	0	-4.96827	0	0	-2.78086	0	-4.13902	0	-5.11169	0
5	-62	-62	-8	0	0	0	0	0	0	0	0	0	0	0	0	0	0	0	3.29482
6	-62	-62	0	0	0	0	0	0	0	0	0	0	0	0	0	0	0	0	0
7	-62	-62	8	0	0	0	0	0	0	0	-3.17643	0	0	0	0	0	0	-3.13201	0
8	-62	-62	16	0	0	0	0	0	0	0	-2.82299	0	0	0	0	0	0	-2.67104	0
9	-62	-54	-16	0	0	0	0	0	0	0	0	0	0	0	0	0	0	0	3.62925
10	-62	-54	-8	0	0	0	0	0	0	0	0	0	0	0	0	0	0	0	3.7062
11	-62	-54	0	0	0	0	0	0	0	0	-2.54459	0	0	0	0	0	0	-2.54249	0
12	-62	-54	8	0	0	0	0	0	0	0	-2.66945	0	0	0	0	-2.61226	0	-2.61627	0
13	-62	-54	16	0	0	0	0	0	0	0	0	0	0	0	0	-2.62282	0	0	0
14	-62	-54	24	0	0	0	0	0	0	0	0	0	0	0	0	-2.41613	0	0	0
15	-62	-54	32	0	0	0	0	0	0	0	0	0	0	0	0	-2.47864	0	0	0
16	-62	-46	-24	0	0	0	0	0	0	0	0	0	0	0	0	0	0	0	3.23952
17	-62	-46	-16	0	0	0	0	0	0	0	0	0	0	0	0	0	0	0	4.00716
18	-62	-46	-8	0	0	0	0	0	0	0	0	0	0	0	0	0	0	0	4.02014
19	-62	-46	0	0	0	0	0	0	-2.52521	0	-3.85429	0	0	0	0	-3.07102	0	-3.74448	2.79371
20	-62	-46	8	0	0	0	0	0	-3.3262	0	-3.88277	0	0	0	0	-3.79605	0	-3.70581	0
21	-62	-46	16	0	0	0	0	0	-3.50125	0	-3.05945	0	0	0	0	-4.23984	0	-2.8835	0
22	-62	-46	24	0	0	0	0	0	-2.48176	0	-2.26868	0	0	0	0	-3.74449	0	0	0
23	-62	-46	32	0	0	0	0	0	0	0	0	0	0	0	0	-2.55424	0	0	0
24	-62	-46	40	0	0	0	0	0	0	0	0	0	0	0	0	0	0	0	0
25	-62	-38	-24	0	0	0	0	0	0	0	0	0	0	0	0	0	0	0	3.35748
26	-62	-38	-16	0	0	0	0	0	0	2.92858	0	0	0	0	0	0	0	0	3.79253
27	-62	-38	-8	0	0	0	0	0	0	0	-2.65602	0	0	0	0	0	0	-2.76922	3.25349
28	-62	-38	0	0	0	0	0	0	-3.30669	0	-4.88974	0	0	0	0	-3.44675	0	-4.92901	3.0632
29	-62	-38	8	0	0	0	0	0	-4.159	0	-5.04052	0	0	0	0	-4.07568	0	-5.04858	0
30	-62	-38	16	0	0	0	0	0	-3.69239	0	-4.55953	0	0	0	0	-3.73734	0	-4.50289	0
31	-62	-38	24	0	0	0	0	0	-3.73211	0	-3.55402	0	0	0	0	-4.09686	0	-3.47918	0
32	-62	-38	32	0	0	0	0	-2.66274	-2.69659	0	-3.04811	0	0	0	0	-3.57206	0	-3.00001	0
33	-62	-38	40	0	0	0	0	0	-2.54147	0	-3.04117	0	0	0	0	-3.04391	0	-2.85906	0
34	-62	-38	48	0	0	0	0	0	0	0	0	0	0	0	0	0	0	0	0
35	-62	-30	-24	0	0	0	0	0	-2.86517	0	0	0	0	0	0	-2.86895	0	0	0
36	-62	-30	-16	0	0	0	0	0	-2.98059	0	-2.70983	0	0	0	0	-2.48096	0	-2.71748	0
37	-62	-30	-8	0	0	0	0	0	-3.36287	0	-3.88536	0	0	0	0	-2.73641	0	-4.05217	0
38	-62	-30	0	0	0	0	0	0	-3.90767	0	-4.35875	0	0	0	0	-3.04121	0	-4.59924	0
39	-62	-30	8	0	0	0	0	0	-4.40298	0	-4.88326	0	0	0	0	-3.71251	0	-4.98664	0
40	-62	-30	16	0	0	0	-2.7312	0	-4.03492	0	-4.41012	0	0	-2.87606	0	-3.48218	0	-4.44959	0
41	-62	-30	24	0	0	0	-2.91148	0	-3.64581	0	-3.84975	0	0	-3.10354	0	-3.25888	0	-3.83804	0
42	-62	-30	32	0	0	0	-3.1623	0	-3.12235	0	-3.55883	0	0	-3.18818	0	-3.02314	0	-3.50485	0
43	-62	-30	40	0	0	0	-2.73467	0	-2.61207	0	-3.29359	0	0	0	0	-2.58843	0	-3.24565	0
44	-62	-30	48	0	0	0	0	0	0	0	0	0	0	0	0	0	0	0	0
45	-62	-22	-32	0	0	0	0	0	-3.42685	0	-2.94701	0	0	0	0	-3.47972	0	-3.07587	0
46	-62	-22	-24	0	0	0	0	0	-3.13113	0	-2.7337	0	0	0	0	-2.70765	0	-2.76917	0
47	-62	-22	-16	0	0	0	0	0	0	0	-2.64962	0	0	0	0	0	0	-2.66914	0
48	-62	-22	-8	0	0	0	0	0	-2.70472	0	-3.1494	0	0	0	0	0	0	-3.31648	0
49	-62	-22	0	0	0	0	0	0	-2.86303	0	-3.12185	0	0	0	0	0	0	-3.40682	0
50	-62	-22	8	0	0	0	0	0	-3.10996	0	-3.39079	0	0	-2.68979	0	0	0	-3.63566	0
51	-62	-22	16	0	0	0	-2.93963	0	-3.24663	0	-3.53842	0	0	-3.173	0	0	0	-3.63924	0
52	-62	-22	24	0	0	0	-2.71602	0	-2.9517	0	-3.71027	0	0	-2.92461	0	-2.3616	0	-3.71698	0
53	-62	-22	32	0	0	0	-2.78671	0	-2.88702	0	-4.25113	0	0	-2.85219	0	-2.58096	0	-4.08557	0
54	-62	-22	40	0	0	0	-2.79486	0	-2.60658	0	-3.62209	0	0	-2.943	0	-2.57147	0	-3.60227	0
55	-62	-14	-32	0	0	0	-3.13163	0	-3.52114	0	-3.21398	0	0	-3.1708	0	-3.68625	0	-3.34746	0
56	-62	-14	-24	0	0	0	0	0	-3.73582	0	0	0	0	-2.70007	0	-3.76879	0	0	2.67711
57	-62	-14	-16	0	0	0	0	0	0	0	0	0	0	0	0	0	0	0	0
58	-62	-14	-8	0	0	0	0	0	0	0	-2.38593	0	0	0	0	0	0	-2.43283	0
59	-62	-14	0	0	0	0	0	0	0	0	-2.77109	0	0	0	0	0	0	-2.86126	0
60	-62	-14	8	0	0	0	0	0	0	0	-2.49024	0	0	0	0	0	0	-2.6532	0
61	-62	-14	16	0	0	0	0	0	0	0	-2.34434	0	0	0	0	0	0	-2.44372	0
62	-62	-14	24	0	0	0	0	0	0	0	-2.68382	0	0	0	0	0	0	-2.75191	0
63	-62	-14	32	0	0	0	0	0	-2.69966	0	-3.92354	0	0	0	0	0	0	-3.91869	0
64	-62	-14	40	0	0	0	0	2.77016	0	2.72695	-3.72949	0	0	0	0	0	2.72482	-3.67476	0
65	-62	-6	-24	0	0	0	-3.20296	0	-4.71373	0	-3.18108	0	0	-3.47214	0	-4.47557	0	-3.39776	3.66598
66	-62	-6	-16	0	0	2.64944	0	0	-3.80572	0	-2.92531	0	0	0	2.73031	-3.59464	0	-3.00544	0
67	-62	-6	-8	0	0	0	0	0	-2.74292	0	-2.99312	0	0	0	0	0	0	-2.96348	0
68	-62	-6	0	0	0	0	0	0	0	0	-2.6087	0	0	0	0	0	0	-2.54213	0
69	-62	-6	8	0	0	0	0	0	0	0	-2.447	0	0	0	0	0	0	-2.41923	0
70	-62	-6	16	0	0	0	0	0	0	0	-2.40865	0	0	0	0	0	0	-2.43088	0
71	-62	-6	24	0	0	0	0	0	-2.48988	0	-2.57479	0	0	0	0	0	0	-2.79383	0
72	-62	-6	32	0	0	0	0	0	-2.98293	0	-3.39297	0	0	0	0	-2.63903	0	-3.49702	0
73	-62	2	-24	0	0	0	-3.78419	0	-5.27197	3.26244	-3.81093	0	0	-4.11986	0	-4.32457	0	-4.07055	3.81807
74	-62	2	-16	0	0	0	-3.32721	0	-4.92297	2.75116	-3.58524	0	0	-3.42423	0	-4.38468	0	-3.73922	0
75	-62	2	-8	0	0	0	-2.73801	0	-4.02544	2.53494	-3.04068	0	0	0	0	-3.94551	0	-3.14347	0
76	-62	2	0	0	0	0	0	0	-3.18368	0	0	0	0	0	0	-3.17551	0	0	0
77	-62	2	8	0	0	0	0	0	0	0	0	0	0	0	2.63855	0	0	0	0
78	-62	2	16	0	0	2.90194	0	0	-2.51392	0	-2.33526	0	0	0	2.85904	0	0	0	0
79	-62	2	24	0	0	0	0	0	-2.40949	0	0	0	0	0	0	0	0	0	0
80	-62	2	32	0	0	0	0	0	-2.86806	0	-2.52431	0	0	0	0	-2.60007	0	-2.48314	0
81	-62	10	8	0	0	0	0	0	-4.1504	3.6151	-2.36886	0	0	0	2.7188	-4.35643	0	-2.27407	0
82	-62	10	16	0	0	0	0	0	-3.18838	3.18321	-2.71155	0	0	0	0	-3.51713	0	-2.57023	0
83	-62	10	24	0	0	0	0	0	-2.96153	2.56232	-3.3035	0	0	0	0	-3.31911	0	-3.13969	0
84	-54	-70	-16	0	0	0	-3.21833	0	0	3.6828	0	0	0	-3.03206	0	0	0	0	2.99518
85	-54	-70	-8	0	0	0	0	0	0	2.57726	0	0	0	0	0	0	0	0	0
86	-54	-70	0	0	0	0	0	0	0	0	0	0	0	0	0	0	0	0	0
87	-54	-70	8	0	0	0	0	0	0	0	-2.41358	0	0	0	0	0	0	-2.28372	0
88	-54	-70	16	0	0	0	0	0	0	0	0	0	0	0	0	0	0	0	0
89	-54	-70	24	0	0	0	0	0	0	0	0	0	0	0	0	0	0	0	0
90	-54	-70	32	0	0	0	0	0	0	0	0	0	0	0	0	0	0	0	0
91	-54	-62	-40	0	0	0	0	0	0	0	-3.48359	0	0	0	0	0	0	-3.52083	0
92	-54	-62	-32	0	0	0	0	0	0	0	0	0	0	0	0	0	0	0	2.98249
93	-54	-62	-24	0	0	0	0	0	0	2.70487	0	0	0	0	0	0	0	0	4.10706
94	-54	-62	-16	0	0	0	0	0	0	2.60412	0	0	0	0	0	0	0	0	3.27299
95	-54	-62	-8	0	0	0	0	0	0	0	0	0	0	0	0	0	0	0	3.33047
96	-54	-62	0	0	0	0	0	0	0	0	0	0	0	0	0	0	0	0	0
97	-54	-62	8	0	0	0	0	0	0	0	-2.46156	0	0	0	0	0	0	-2.35462	0
98	-54	-62	16	0	0	0	0	0	0	0	0	0	0	0	0	0	0	0	0
99	-54	-62	24	0	0	0	0	0	0	0	0	0	0	0	0	0	0	0	0
100	-54	-62	32	0	0	0	0	0	0	0	0	0	0	0	0	0	0	0	0
101	-54	-62	40	0	0	0	0	0	0	0	-2.48866	0	0	0	0	0	0	-2.53926	0
102	-54	-54	-40	0	0	0	0	0	0	0	-2.98506	0	0	0	0	0	0	-3.0972	0
103	-54	-54	-32	0	0	0	0	0	0	0	0	0	0	0	0	0	0	0	2.7647
104	-54	-54	-24	0	0	0	0	0	0	0	0	0	0	0	0	0	0	0	3.64712
105	-54	-54	-16	0	0	0	0	0	0	0	0	0	0	0	0	0	0	0	3.70919
106	-54	-54	-8	0	0	0	0	0	-2.40333	0	0	0	0	0	0	0	0	0	3.77118
107	-54	-54	0	0	0	0	0	0	0	0	0	0	0	0	0	0	0	0	0
108	-54	-54	8	0	0	0	0	0	0	0	-2.75191	0	0	0	0	0	0	-2.7258	0
109	-54	-54	16	0	0	0	0	0	0	0	0	0	0	0	0	0	0	0	0
110	-54	-54	24	0	0	0	0	0	0	0	0	0	0	0	0	0	0	0	0
111	-54	-54	32	0	0	0	0	0	0	0	0	0	0	0	0	0	0	0	0
112	-54	-54	40	0	0	0	0	0	0	0	0	0	0	0	0	0	0	0	0
113	-54	-54	48	0	0	0	0	0	0	0	0	0	0	0	0	0	0	0	0
114	-54	-46	-24	0	0	0	0	0	0	0	0	0	0	0	0	0	0	0	3.35443
115	-54	-46	-16	0	0	0	0	0	0	0	0	0	0	0	0	0	0	0	4.18669
116	-54	-46	-8	0	0	0	0	0	0	0	0	0	0	0	0	-2.40606	0	0	4.21542
117	-54	-46	0	0	0	0	0	0	0	0	-3.46601	0	0	0	0	-2.89069	0	-3.39297	2.90395
118	-54	-46	8	0	0	0	0	0	-3.16863	0	-3.77363	0	0	0	0	-3.72203	0	-3.68888	0
119	-54	-46	16	0	0	0	0	0	-2.57477	0	-3.13281	0	0	0	0	-3.43412	0	-2.9755	0
120	-54	-46	24	0	0	0	0	0	0	0	-2.31402	0	0	0	0	-2.9633	0	-2.28582	0
121	-54	-46	32	0	0	0	0	0	0	0	0	0	0	0	0	0	0	0	0
122	-54	-46	40	0	0	0	0	2.78247	0	0	0	0	0	0	0	0	0	0	0
123	-54	-46	48	0	0	0	0	2.84165	0	0	0	0	0	0	0	0	0	0	0
124	-54	-46	56	0	0	0	0	0	0	0	0	0	0	0	0	0	0	0	0
125	-54	-38	-24	0	0	0	0	0	0	0	0	0	0	0	0	0	0	0	3.259
126	-54	-38	-16	0	0	0	0	0	0	0	0	0	0	0	0	0	0	0	4.19798
127	-54	-38	-8	0	0	0	0	0	0	0	-3.23634	0	0	0	0	-2.46245	0	-3.30877	3.67501
128	-54	-38	0	0	0	0	0	0	-3.33767	0	-4.97061	0	0	0	0	-3.62837	0	-4.92423	2.77397
129	-54	-38	8	0	0	0	0	0	-3.9328	0	-4.53875	0	0	0	0	-4.03571	0	-4.43288	2.79703
130	-54	-38	16	0	0	0	0	0	-3.21392	0	-4.43324	0	0	0	0	-3.55637	0	-4.29908	0
131	-54	-38	24	0	0	0	0	0	-2.88773	0	-3.54263	0	0	0	0	-3.33334	0	-3.48817	0
132	-54	-38	32	0	0	0	0	0	0	0	-2.69408	0	0	0	0	-2.83154	0	-2.66841	0
133	-54	-38	40	0	0	0	0	0	0	0	0	0	0	0	0	0	0	0	0
134	-54	-38	48	0	0	0	0	0	0	0	0	0	0	0	0	0	0	0	0
135	-54	-38	56	0	0	0	0	0	0	0	0	0	0	0	0	0	0	0	0
136	-54	-30	-24	0	0	0	0	0	-3.06001	0	-2.34724	0	0	0	0	-3.24993	0	-2.31401	2.58798
137	-54	-30	-16	0	0	0	0	0	-2.78369	0	-2.64163	0	0	0	0	-2.58444	0	-2.69727	0
138	-54	-30	-8	0	0	0	0	0	-2.96549	0	-4.25658	0	0	0	0	-2.61709	0	-4.37007	2.71468
139	-54	-30	0	0	0	0	0	0	-3.61414	0	-4.73054	0	0	0	0	-2.9306	0	-4.86427	2.69275
140	-54	-30	8	0	0	0	0	0	-3.88157	0	-4.51788	0	0	0	0	-3.30088	0	-4.49168	0
141	-54	-30	16	0	0	0	0	0	-3.6668	0	-4.36555	0	0	-2.77077	0	-3.24859	0	-4.33504	0
142	-54	-30	24	0	0	0	0	0	-3.34932	0	-3.91331	0	0	0	0	-3.06611	0	-3.94718	0
143	-54	-30	32	0	0	0	0	0	-3.29584	0	-3.89999	0	0	0	0	-3.19645	0	-3.96412	0
144	-54	-30	40	0	0	0	0	0	0	0	-3.14368	0	0	0	0	-2.49551	0	-3.10984	0
145	-54	-30	48	0	0	0	0	0	0	0	0	0	0	0	0	0	0	0	0
146	-54	-30	56	0	0	0	0	0	0	0	0	0	0	0	0	0	0	0	0
147	-54	-22	-32	0	0	0	0	0	-3.59091	2.51288	-3.64943	0	0	0	0	-3.65277	0	-3.58582	0
148	-54	-22	-24	0	0	0	0	0	-3.5409	0	-2.8469	0	0	0	0	-3.25278	0	-2.85404	0
149	-54	-22	-16	0	0	0	0	0	0	0	-2.79933	0	0	0	0	0	0	-2.8171	0
150	-54	-22	-8	0	0	0	0	0	0	0	-3.26444	0	0	0	0	0	0	-3.41436	0
151	-54	-22	0	0	0	0	0	0	0	0	-3.0845	0	0	0	0	0	0	-3.26486	0
152	-54	-22	8	0	0	0	0	0	-2.85787	0	-3.28462	0	0	0	0	0	0	-3.43301	0
153	-54	-22	16	0	0	0	-2.70193	0	-3.04215	0	-3.33528	0	0	-2.86998	0	0	0	-3.36594	0
154	-54	-22	24	0	0	0	0	0	-2.89334	0	-3.71476	0	0	-2.78151	0	0	0	-3.75393	0
155	-54	-22	32	0	0	0	0	0	-3.13086	0	-4.60779	0	0	0	0	-2.79386	0	-4.55457	0
156	-54	-22	40	0	0	0	0	0	-2.68474	0	-3.07144	0	0	0	0	-2.73144	0	-2.92879	0
157	-54	-22	48	0	0	0	0	0	0	0	0	0	0	0	0	0	0	0	0
158	-54	-22	56	0	0	0	0	0	0	0	0	0	0	0	0	0	0	0	0
159	-54	-14	-40	0	0	0	-3.49343	0	-4.10753	0	-3.76068	0	0	-3.48867	0	-4.47495	0	-3.74352	0
160	-54	-14	-32	0	0	0	-3.36951	0	-4.07271	0	-3.75673	0	0	-3.42879	0	-4.42172	0	-3.75023	0
161	-54	-14	-24	0	0	0	0	0	-3.64248	0	-2.81962	0	0	0	0	-3.33556	0	-3.03138	0
162	-54	-14	-16	0	0	0	0	0	0	0	-2.32819	0	0	0	0	0	0	-2.31201	0
163	-54	-14	-8	0	0	0	0	0	0	0	-2.41584	0	0	0	0	0	0	-2.40607	0
164	-54	-14	0	0	0	0	0	0	0	0	-2.36625	0	0	0	0	0	0	-2.40077	0
165	-54	-14	8	0	0	0	0	0	0	0	-2.26397	0	0	0	0	0	0	-2.38872	0
166	-54	-14	16	0	0	0	0	0	0	0	-2.32645	0	0	0	0	0	0	-2.37968	0
167	-54	-14	24	0	0	0	0	0	0	0	-2.91825	0	0	0	0	0	0	-2.97438	0
168	-54	-14	32	0	0	0	0	0	0	0	-3.93734	0	0	0	0	0	0	-3.92488	0
169	-54	-14	40	0	0	0	0	0	0	2.95529	-3.51095	0	0	0	0	0	0	-3.41712	0
170	-54	-14	48	0	0	0	0	0	-2.54987	3.02525	0	0	0	0	0	-2.42405	0	-2.30644	0
171	-54	-6	-40	0	0	0	-3.13941	0	-4.2762	0	-3.32763	0	0	-3.14306	0	-4.74419	0	-3.37887	3.06936
172	-54	-6	-32	0	0	0	-3.34209	0	-3.29401	0	-3.19747	0	0	-3.35676	0	-3.89075	0	-3.34089	3.74644
173	-54	-6	-24	0	0	0	0	0	-3.85894	2.71473	-3.73102	0	0	0	2.61788	-3.59736	0	-3.94367	3.46124
174	-54	-6	-16	0	0	3.20118	0	0	-3.48924	0	-2.95961	0	0	0	3.36122	-3.04635	0	-3.02699	0
175	-54	-6	-8	0	0	2.8444	0	0	-2.73732	0	-2.54517	0	0	0	2.96684	0	0	-2.59316	0
176	-54	-6	0	0	0	0	0	0	0	0	-2.37051	0	0	0	0	0	0	-2.31257	0
177	-54	-6	8	0	0	0	0	0	0	0	0	0	0	0	0	0	0	0	0
178	-54	-6	16	0	0	0	0	0	0	0	-2.46602	0	0	0	0	0	0	-2.49672	0
179	-54	-6	24	0	0	0	0	0	0	0	-2.94742	0	0	0	0	0	0	-3.07596	0
180	-54	-6	32	0	0	0	0	0	-2.61858	2.71456	-3.57691	0	0	0	0	-2.36213	0	-3.67025	0
181	-54	-6	40	0	0	0	0	0	-2.75023	3.78522	-3.27209	0	0	0	0	-2.69794	2.7668	-3.22247	0
182	-54	-6	48	0	0	0	0	0	-2.51713	3.03737	0	0	0	0	0	-2.51976	0	0	0
183	-54	2	-32	0	0	0	-3.20791	0	-2.87068	0	-2.67209	0	0	-3.34174	0	-2.87739	0	-2.75029	4.05975
184	-54	2	-24	0	0	0	-3.04079	0	-4.1313	3.5124	-3.99864	0	0	-3.29903	0	-3.54786	0	-4.28976	3.64153
185	-54	2	-16	0	0	0	-3.44298	0	-4.68884	3.19265	-3.68163	0	0	-3.50871	2.61635	-4.06559	0	-3.86926	3.08814
186	-54	2	-8	0	0	2.64198	-2.83335	0	-3.97688	2.98295	-2.92694	0	0	-2.73846	2.8754	-3.77478	0	-3.01071	2.91584
187	-54	2	0	0	0	0	0	0	-3.13252	0	-2.41217	0	0	0	2.81375	-2.98384	0	-2.37272	0
188	-54	2	8	0	0	3.01201	0	0	0	0	0	0	0	0	3.10989	0	0	0	0
189	-54	2	16	0	0	2.85218	0	0	0	0	-2.36097	0	0	0	3.00895	0	0	-2.3398	0
190	-54	2	24	0	0	0	0	0	0	0	-3.1112	0	0	0	0	0	0	-3.10206	0
191	-54	2	32	0	0	0	0	0	-3.07531	0	-2.76153	0	0	0	0	-2.80681	0	-2.77071	0
192	-54	2	40	0	0	0	0	0	-2.61976	2.99456	0	0	0	0	0	-2.62625	0	0	0
193	-54	2	48	0	0	0	0	0	0	0	0	0	0	0	0	0	0	0	0
194	-54	10	-32	0	0	0	0	0	0	0	0	0	0	0	0	0	0	0	3.66445
195	-54	10	-24	0	0	0	-2.72349	0	-3.16689	3.5764	-3.3026	0	0	-2.80687	0	-2.51668	0	-3.58307	2.8425
196	-54	10	-16	0	0	0	-3.73404	0	-4.89209	3.69282	-3.98909	0	0	-3.86022	0	-4.28722	0	-4.23499	0
197	-54	10	-8	0	0	0	-3.90399	0	-4.81799	3.90275	-3.87415	0	0	-3.89769	0	-4.39539	0	-4.08208	3.01049
198	-54	10	0	0	0	0	-3.08661	0	-5.07159	4.20602	-2.96762	0	0	-2.93222	0	-4.93579	0	-3.06388	2.60166
199	-54	10	8	0	0	0	0	0	-3.93889	3.78726	-2.43022	0	0	0	2.85474	-4.04168	0	-2.36958	0
200	-54	10	16	0	0	0	0	0	-3.19804	3.07954	-2.74259	0	0	0	0	-3.31499	0	-2.64415	0
201	-54	10	24	0	0	0	0	0	-2.78632	0	-3.71812	0	0	0	0	-3.06757	0	-3.63152	0
202	-54	10	32	0	0	0	0	0	-2.78723	0	-4.04377	0	0	0	0	-2.90729	0	-3.93289	0
203	-54	10	40	0	0	0	0	0	-3.0937	0	-3.02092	0	0	0	0	-3.02631	0	-2.91254	0
204	-54	18	0	0	0	0	-3.98149	0	-5.88576	3.96202	-3.97818	0	0	-3.94864	0	-5.49231	0	-4.2109	2.60908
205	-54	18	8	0	0	0	-3.17938	0	-5.66112	4.21651	-3.21873	0	0	-3.07585	0	-5.67926	0	-3.28038	2.5736
206	-54	18	16	0	0	0	0	0	-4.62255	3.88134	-3.25967	0	0	0	0	-4.85136	0	-3.27444	0
207	-54	18	24	0	0	0	0	0	-3.47596	2.71454	-3.28036	0	0	0	0	-4.06993	0	-3.19875	0
208	-54	18	32	0	0	0	0	0	-2.62859	0	-3.61849	0	0	0	0	-2.94201	0	-3.47829	0
209	-54	26	0	0	0	0	-4.14676	0	-5.59344	3.14427	-4.87462	0	0	-4.14901	0	-5.20828	0	-5.10631	0
210	-54	26	8	0	0	0	-3.78002	0	-5.0994	3.33034	-4.59639	0	0	-3.71274	0	-4.78907	0	-4.85336	2.57398
211	-54	26	16	0	0	0	0	0	-4.38201	3.28453	-4.5169	0	0	0	0	-4.29049	0	-4.61838	0
212	-54	26	24	0	0	0	0	0	-3.87558	0	-3.7002	0	0	0	0	-3.9617	0	-3.77734	0
213	-54	34	-8	0	0	0	-2.84227	0	-4.34702	0	-5.01035	0	0	-2.9348	0	-4.05655	0	-5.1325	0
214	-54	34	0	0	0	0	-3.18557	3.15853	-4.04926	2.51563	-4.42134	0	0	-3.18111	0	-3.73814	3.29752	-4.60091	0
215	-54	34	8	0	0	0	0	0	-3.03524	2.94054	-4.53451	0	0	0	0	-2.76121	2.64714	-4.99301	0
216	-54	34	16	0	0	0	0	0	-2.71393	0	-4.12994	0	0	0	0	-2.5348	0	-4.44969	0
217	-46	-86	-8	0	0	0	0	0	0	2.5628	0	0	0	0	0	0	0	0	0
218	-46	-86	0	0	0	0	0	0	0	3.2562	0	0	0	0	0	0	0	0	0
219	-46	-86	8	0	0	0	0	0	0	0	0	0	0	0	0	0	0	0	0
220	-46	-86	16	0	0	0	0	0	0	0	-2.84117	0	0	0	0	0	-2.6261	-2.83511	0
221	-46	-78	-32	0	0	0	0	0	0	0	-3.13166	0	0	0	0	-2.44115	0	-2.96192	0
222	-46	-78	-16	0	0	0	0	0	0	3.02481	0	0	0	0	0	0	0	0	0
223	-46	-78	-8	0	0	0	0	0	0	3.16909	0	0	0	0	0	0	0	0	0
224	-46	-78	0	0	0	0	0	0	0	2.70524	0	0	0	0	0	0	0	0	0
225	-46	-78	8	0	0	0	0	0	0	0	0	0	0	0	0	0	0	0	0
226	-46	-78	16	0	0	0	0	0	0	0	-2.67117	0	0	0	0	0	0	-2.88238	0
227	-46	-78	24	0	0	0	0	0	0	0	0	0	0	0	0	0	0	-2.47994	0
228	-46	-78	32	0	0	0	0	0	0	0	-2.55269	0	0	0	0	0	0	-2.83801	0
229	-46	-70	-48	0	0	0	0	0	0	0	-3.12559	0	0	0	0	0	0	-3.27759	0
230	-46	-70	-40	0	0	0	0	0	0	0	-3.00106	0	0	0	0	0	0	-2.96616	0
231	-46	-70	-32	0	0	0	0	0	0	0	0	0	0	0	0	0	0	0	3.23605
232	-46	-70	-24	0	0	0	0	0	0	3.82708	0	0	0	0	0	0	0	0	3.49983
233	-46	-70	-16	3.18993	0	0	-2.98572	0	0	3.81792	0	0	0	0	0	0	0	0	0
234	-46	-70	-8	0	0	0	0	0	0	2.94161	0	0	0	0	0	0	0	0	0
235	-46	-70	0	0	0	0	0	0	0	0	0	0	0	0	0	0	0	0	0
236	-46	-70	8	0	0	0	0	0	0	0	0	0	0	0	0	0	0	0	0
237	-46	-70	16	0	0	0	0	0	0	0	0	0	0	0	0	0	0	0	0
238	-46	-70	24	0	0	0	0	0	0	0	0	0	0	0	0	0	0	0	0
239	-46	-70	32	0	0	0	0	0	0	0	0	0	0	0	0	0	0	0	0
240	-46	-70	40	0	0	0	0	0	0	0	0	0	0	0	0	0	0	0	0
241	-46	-70	48	0	0	0	0	0	0	0	0	0	0	0	0	0	0	0	0
242	-46	-62	-48	0	0	0	0	0	0	0	-4.05427	0	0	0	0	0	0	-4.11212	0
243	-46	-62	-40	0	0	0	0	0	0	0	-3.00134	0	0	0	0	0	0	-3.10343	0
244	-46	-62	-32	0	0	0	0	0	0	0	0	0	0	0	0	0	0	0	3.12642
245	-46	-62	-24	0	0	0	0	0	0	3.09725	0	0	0	0	0	0	0	0	4.46142
246	-46	-62	-16	0	0	0	0	0	0	3.09035	0	0	0	0	0	0	0	0	3.57598
247	-46	-62	-8	0	0	0	0	0	0	0	0	0	0	0	0	0	0	0	0
248	-46	-62	0	0	0	0	0	0	0	0	0	0	0	0	0	0	0	0	0
249	-46	-62	8	0	0	0	0	0	0	0	0	0	0	0	0	0	0	0	0
250	-46	-62	16	0	0	0	0	0	0	0	0	0	0	0	0	0	0	0	0
251	-46	-62	24	0	0	0	0	0	0	0	0	0	0	0	0	0	0	0	0
252	-46	-62	32	0	0	0	0	0	0	0	0	0	0	0	0	0	0	0	0
253	-46	-62	40	0	0	0	0	0	0	0	0	0	0	0	0	0	0	0	0
254	-46	-62	48	0	0	0	0	0	0	0	0	0	0	0	0	0	0	0	0
255	-46	-54	-56	0	0	0	0	0	-2.61086	0	-4.00167	0	0	0	0	-2.58572	0	-3.96713	0
256	-46	-54	-48	0	0	0	0	0	0	0	-3.83729	0	0	0	0	-2.3943	0	-3.79507	0
257	-46	-54	-40	0	0	0	0	0	0	0	-2.78436	0	0	0	0	0	0	-2.87325	0
258	-46	-54	-32	0	0	0	0	0	0	0	0	0	0	0	0	0	0	0	2.87421
259	-46	-54	-24	0	0	0	0	0	0	0	0	0	0	0	0	0	0	0	3.98096
260	-46	-54	-16	0	0	0	0	0	0	0	0	0	0	0	0	0	0	0	3.75531
261	-46	-54	-8	0	0	0	0	0	0	0	0	0	0	0	0	0	0	0	3.43897
262	-46	-54	0	0	0	0	0	0	0	0	0	0	0	0	0	0	0	0	0
263	-46	-54	8	0	0	0	0	0	0	0	-3.13016	0	0	0	0	0	0	-3.13016	0
264	-46	-54	16	0	0	0	0	0	0	0	0	0	0	0	0	0	0	0	0
265	-46	-54	24	0	0	0	0	0	0	0	0	0	0	0	0	0	0	0	0
266	-46	-54	32	0	0	0	0	0	0	0	0	0	0	0	0	0	0	0	0
267	-46	-54	40	0	0	0	0	0	0	0	0	0	0	0	0	0	0	0	0
268	-46	-54	48	0	0	0	0	0	0	0	0	0	0	0	0	0	0	0	0
269	-46	-54	56	0	0	0	0	0	0	0	0	0	0	0	0	0	0	0	0
270	-46	-46	-48	0	0	0	0	0	0	0	-2.55793	0	0	0	0	0	0	-2.4334	0
271	-46	-46	-40	0	0	0	0	0	0	2.52956	0	0	0	0	0	0	0	0	0
272	-46	-46	-32	0	0	0	0	0	0	0	0	0	0	0	0	0	0	0	2.76749
273	-46	-46	-24	0	0	0	0	0	0	0	0	0	0	0	0	0	0	0	3.26769
274	-46	-46	-16	0	0	0	0	0	0	0	0	0	0	0	0	0	0	0	3.83421
275	-46	-46	-8	0	0	0	0	0	0	0	-2.50723	0	0	0	0	0	0	-2.59569	3.95561
276	-46	-46	0	0	0	0	0	0	0	0	-3.03703	0	0	0	0	-2.62126	0	-3.13368	2.99639
277	-46	-46	8	0	0	0	0	0	0	0	-3.65731	0	0	0	0	-2.78129	0	-3.60724	0
278	-46	-46	16	0	0	0	0	0	0	0	-3.0597	0	0	0	0	0	0	-2.90387	0
279	-46	-46	24	0	0	0	0	0	0	0	0	0	0	0	0	0	0	0	0
280	-46	-46	32	0	0	0	0	0	0	0	0	0	0	0	0	0	0	0	0
281	-46	-46	40	0	0	0	0	3.3922	0	0	0	0	0	0	0	0	3.13889	0	0
282	-46	-46	48	0	0	0	0	2.74682	0	0	0	0	0	0	0	0	0	0	0
283	-46	-46	56	0	0	0	0	0	0	0	0	0	0	0	0	0	0	0	0
284	-46	-38	-24	0	0	0	0	0	0	0	0	0	0	0	0	0	0	0	3.0374
285	-46	-38	-16	0	0	0	0	0	0	0	0	0	0	0	0	-2.42426	0	0	4.02519
286	-46	-38	-8	0	0	0	0	0	0	0	-3.05763	0	0	0	0	-2.75602	0	-3.1054	3.93445
287	-46	-38	0	0	0	0	0	0	-3.02417	0	-4.30159	0	0	0	0	-3.34826	0	-4.22025	2.82443
288	-46	-38	8	0	0	0	0	0	-3.34154	0	-4.07721	0	0	0	0	-3.55588	0	-3.93237	2.83568
289	-46	-38	16	0	0	0	0	0	-2.43114	0	-3.8769	0	0	0	0	-2.89827	0	-3.69812	0
290	-46	-38	24	0	0	0	0	0	0	0	-3.2836	0	0	0	0	-2.51326	0	-3.25263	0
291	-46	-38	32	0	0	0	0	0	0	0	-2.51468	0	0	0	0	0	0	-2.67478	0
292	-46	-38	40	0	0	0	0	0	0	0	0	0	0	0	0	0	0	0	0
293	-46	-38	48	0	0	0	0	3.5338	0	0	0	0	0	0	0	0	3.30125	0	0
294	-46	-38	56	0	0	0	0	0	0	0	0	0	0	0	0	0	0	0	0
295	-46	-38	64	0	0	0	0	0	0	0	0	0	0	0	0	0	0	0	0
296	-46	-30	-24	0	0	0	0	0	-3.08294	2.58684	-2.92101	0	0	0	0	-3.21637	0	-2.88572	0
297	-46	-30	-16	0	0	0	0	0	-2.86748	0	-2.82534	0	0	0	0	-2.95724	0	-2.87947	2.76518
298	-46	-30	-8	0	0	0	0	0	-2.76239	0	-3.87548	0	0	0	0	-2.70713	0	-3.86171	3.08779
299	-46	-30	0	0	0	0	0	0	-3.16025	0	-4.58459	0	0	0	0	-2.64423	0	-4.56607	2.79522
300	-46	-30	8	0	0	0	0	0	-3.4485	0	-3.84447	0	0	0	0	-2.84259	0	-3.76359	2.72634
301	-46	-30	16	0	0	0	0	0	-3.2436	0	-3.84015	0	0	0	0	-2.8409	0	-3.69914	2.58084
302	-46	-30	24	0	0	0	0	0	-2.98917	0	-3.59427	0	0	0	0	-2.64724	0	-3.56911	0
303	-46	-30	32	0	0	0	0	0	-2.45055	0	-3.77412	0	0	0	0	-2.71219	0	-3.95188	0
304	-46	-30	40	0	0	0	0	0	0	0	-2.557	0	0	0	0	0	0	-2.62876	0
305	-46	-30	48	0	0	0	0	2.66593	0	0	0	0	0	0	0	0	2.71035	0	0
306	-46	-30	56	0	0	0	0	3.09548	0	0	0	0	0	0	0	0	3.02834	0	0
307	-46	-30	64	0	0	0	0	2.64729	0	0	0	0	0	0	0	0	2.68274	0	0
308	-46	-22	-32	0	0	0	0	0	-3.25621	0	-3.93903	0	0	0	0	-3.54566	0	-3.859	0
309	-46	-22	-24	0	0	0	0	0	-4.13951	0	-3.64713	0	0	0	0	-3.86018	0	-3.63969	0
310	-46	-22	-16	0	0	0	0	0	-2.89509	0	-3.59722	0	0	0	0	-2.59614	0	-3.58349	0
311	-46	-22	-8	0	0	0	0	0	0	0	-3.10331	0	0	0	0	0	0	-3.12514	0
312	-46	-22	0	0	0	0	0	0	0	0	-3.03583	0	0	0	0	0	0	-3.12133	2.75513
313	-46	-22	8	0	0	0	0	0	-2.56039	0	-2.92837	0	0	0	0	0	0	-3.02153	2.59525
314	-46	-22	16	0	0	0	0	0	-2.9358	0	-3.07306	0	0	0	0	0	0	-3.06066	0
315	-46	-22	24	0	0	0	0	0	-2.98115	0	-3.83091	0	0	0	0	0	0	-3.7993	0
316	-46	-22	32	0	0	0	0	0	-2.70075	0	-4.28448	0	0	0	0	-2.81933	0	-4.34484	0
317	-46	-22	40	0	0	0	0	0	0	0	-2.67997	0	0	0	0	-2.41771	0	-2.74231	0
318	-46	-22	48	0	0	0	0	0	0	0	0	0	0	0	0	0	0	0	0
319	-46	-22	56	0	0	0	0	0	0	0	0	0	0	0	0	0	0	0	0
320	-46	-22	64	0	0	0	0	0	0	0	0	0	0	0	0	0	0	0	0
321	-46	-14	-40	0	0	0	0	0	-3.84803	0	-4.00699	0	0	-2.79861	0	-4.30709	0	-3.95859	0
322	-46	-14	-32	0	0	0	-3.60077	0	-3.88655	2.68252	-4.07519	0	0	-3.89085	0	-4.39476	0	-4.11883	0
323	-46	-14	-24	0	0	0	0	0	-3.87443	0	-3.73404	0	0	-2.7614	0	-3.73593	0	-3.80196	2.66712
324	-46	-14	-16	0	0	0	0	0	-2.46281	0	-2.81955	0	0	0	0	0	0	-2.81259	0
325	-46	-14	-8	0	0	0	0	0	0	0	0	0	0	0	0	0	0	0	2.57985
326	-46	-14	0	0	0	0	0	0	0	0	0	0	0	0	0	0	0	0	2.71254
327	-46	-14	8	0	0	0	0	0	0	0	0	0	0	0	0	0	0	0	0
328	-46	-14	16	0	0	0	0	0	0	0	-2.4338	0	0	0	0	0	0	-2.42555	0
329	-46	-14	24	0	0	0	0	0	0	0	-3.31925	0	0	0	0	0	0	-3.44569	0
330	-46	-14	32	0	0	0	0	0	0	2.8145	-3.85157	0	0	0	0	0	0	-3.94588	0
331	-46	-14	40	0	0	0	0	0	0	2.75839	-2.73418	0	0	0	0	-2.38787	0	-2.86212	0
332	-46	-14	48	0	0	0	0	0	-2.4188	2.84682	0	0	0	0	0	-2.74056	0	-2.46116	0
333	-46	-14	56	0	0	0	0	0	0	2.59954	0	0	0	0	0	-2.39491	0	0	0
334	-46	-6	-40	0	0	0	-3.11621	0	-4.1373	0	-4.11981	0	0	-3.27231	0	-4.62375	0	-4.18297	2.73311
335	-46	-6	-32	0	0	0	-3.60173	0	-3.9771	0	-3.82993	0	0	-3.78016	0	-4.61567	0	-3.94708	3.22623
336	-46	-6	-24	0	0	0	0	0	-2.93412	2.66787	-3.67286	0	0	0	0	-2.70838	0	-3.86417	3.45025
337	-46	-6	-16	0	0	2.67344	0	0	-2.97519	0	-3.32858	0	0	0	2.91916	0	0	-3.43618	2.64232
338	-46	-6	-8	0	0	3.17853	0	0	0	0	-2.3065	0	0	0	3.35764	0	0	-2.28004	2.80542
339	-46	-6	0	0	0	2.74137	0	0	0	0	0	0	0	0	2.88696	0	0	0	0
340	-46	-6	8	0	0	0	0	0	0	0	0	0	0	0	2.67497	0	0	0	0
341	-46	-6	16	0	0	0	0	0	0	0	-2.27513	0	0	0	0	0	0	0	0
342	-46	-6	24	0	0	0	0	0	0	0	-3.50146	0	0	0	0	0	0	-3.59794	0
343	-46	-6	32	0	0	0	0	0	-2.45283	3.27228	-3.82358	0	0	0	0	-2.40585	0	-3.95609	0
344	-46	-6	40	0	0	0	0	0	-3.07668	3.25595	-2.99638	0	0	0	0	-3.27699	0	-3.12569	0
345	-46	-6	48	0	0	0	0	0	-3.38986	3.21743	-2.41959	0	0	0	0	-3.56967	0	-2.55552	0
346	-46	-6	56	0	0	0	0	2.63924	0	2.88623	-2.59583	0	0	0	0	-2.44804	2.74275	-2.72406	0
347	-46	2	-40	0	0	0	-3.27553	0	-3.21101	0	-3.25392	0	0	-3.27386	0	-3.82222	0	-3.30307	3.73317
348	-46	2	-32	0	0	0	-3.25534	0	-3.18833	0	-2.91993	0	0	-3.38262	0	-3.39411	0	-3.03995	3.82247
349	-46	2	-24	0	0	0	0	0	-2.85417	3.07647	-3.30514	0	0	0	0	0	0	-3.55542	3.93987
350	-46	2	-16	0	0	0	0	0	-3.70389	3.13846	-3.93005	0	0	0	2.77268	-3.18368	0	-4.19117	3.39877
351	-46	2	-8	0	0	2.99833	-2.84919	0	-3.82683	3.95073	-2.91993	0	0	-2.77665	3.23562	-3.56701	0	-2.94584	3.49663
352	-46	2	0	0	0	3.05462	0	0	-3.25337	3.24326	-2.3057	0	0	0	3.27637	-2.99068	0	0	0
353	-46	2	8	0	0	2.94142	0	0	0	2.91466	0	0	0	0	3.13565	0	0	0	0
354	-46	2	16	0	0	0	0	0	0	0	-2.73614	0	0	0	0	0	0	-2.68766	0
355	-46	2	24	0	0	0	0	0	-3.20491	0	-3.80788	0	0	0	0	-2.77951	0	-3.86362	0
356	-46	2	32	0	0	0	0	0	-3.94646	0	-3.37736	0	0	0	0	-3.63863	0	-3.48293	0
357	-46	2	40	0	0	0	0	0	-3.18885	2.86787	-2.64387	0	0	0	0	-3.39848	2.63041	-2.5978	0
358	-46	2	48	0	0	0	0	0	0	2.8673	-2.33917	0	0	0	0	-2.43324	0	-2.33068	0
359	-46	2	56	0	0	0	0	0	0	0	-2.719	0	0	0	0	0	0	-2.77882	0
360	-46	10	-40	0	0	0	0	0	0	0	0	0	0	0	0	0	0	-2.28697	3.15474
361	-46	10	-32	0	0	0	0	0	0	0	-2.33823	0	0	0	0	0	0	-2.39193	3.07457
362	-46	10	-24	0	0	0	0	0	0	3.1539	-2.65376	0	0	0	0	0	0	-2.78559	3.53908
363	-46	10	-16	0	0	0	-2.88836	0	-4.17579	3.51252	-3.77158	0	0	-3.0366	0	-3.61251	0	-3.98244	2.76154
364	-46	10	-8	0	0	0	-3.73695	0	-4.7484	3.94465	-3.41244	0	0	-3.79315	0	-4.47454	0	-3.53767	3.579
365	-46	10	0	0	0	0	-2.94307	0	-4.82244	4.20883	-3.0406	0	0	-2.79211	2.66222	-4.60555	0	-3.17954	2.8784
366	-46	10	8	0	0	0	0	0	-3.31863	3.85378	-2.68728	0	0	0	2.69755	-3.16789	0	-2.62133	0
367	-46	10	16	0	0	0	0	0	-3.3712	2.83038	-3.11804	0	0	0	0	-3.07161	0	-3.07592	0
368	-46	10	24	0	0	0	0	0	-4.15111	0	-4.11409	0	0	0	0	-3.85809	0	-4.04011	0
369	-46	10	32	0	0	0	0	0	-3.20611	0	-3.6321	0	0	0	0	-3.20338	0	-3.59093	0
370	-46	10	40	0	0	0	0	0	-3.01861	0	-3.37267	0	0	0	0	-3.14529	0	-3.36568	0
371	-46	10	48	0	0	0	0	0	-2.46506	0	-3.00511	0	0	0	0	0	0	-3.05168	0
372	-46	10	56	0	0	0	0	0	0	0	-3.43082	0	0	0	0	0	0	-3.33259	0
373	-46	18	-32	0	0	0	0	0	0	0	0	0	0	0	0	0	0	0	0
374	-46	18	-24	0	0	0	0	0	0	2.89214	-2.5398	0	0	0	0	0	0	-2.62201	0
375	-46	18	-16	0	0	0	-2.94317	0	-4.1805	3.05839	-3.91482	0	0	-2.92842	0	-3.68357	0	-4.00638	0
376	-46	18	-8	0	0	0	-4.05488	0	-5.14976	3.29246	-4.39749	0	0	-4.12552	0	-4.84153	0	-4.57726	2.70857
377	-46	18	0	0	0	0	-3.83666	0	-5.57738	3.81619	-4.28698	0	0	-3.83391	0	-5.33859	0	-4.52829	2.74037
378	-46	18	8	0	0	0	-3.08162	0	-5.03078	3.90058	-3.54051	0	0	-3.0163	0	-4.75256	0	-3.64452	0
379	-46	18	16	0	0	0	0	0	-4.39595	3.2164	-4.07917	0	0	0	0	-4.28405	0	-4.15929	0
380	-46	18	24	0	0	0	0	0	-3.78864	0	-3.75293	0	0	0	0	-4.14348	0	-3.71548	0
381	-46	18	32	0	0	0	0	0	-2.54113	0	-3.59366	0	0	0	0	-2.68067	0	-3.46866	0
382	-46	18	40	0	0	0	0	0	0	0	-3.38887	0	0	0	0	0	0	-3.2232	0
383	-46	18	48	0	0	0	0	0	0	0	-3.11238	0	0	0	0	0	0	-3.01714	0
384	-46	26	-16	0	0	0	-2.86227	0	-4.08862	0	-4.1842	0	0	-2.84099	0	-3.50009	0	-4.2155	0
385	-46	26	-8	0	0	0	-3.86528	0	-5.02045	0	-5.48625	0	0	-3.96125	0	-4.74267	0	-5.63909	0
386	-46	26	0	0	0	0	-3.64828	0	-5.36307	3.07815	-4.95159	0	0	-3.69226	0	-5.09535	0	-5.1792	0
387	-46	26	8	0	0	0	-3.35391	0	-4.87761	3.31284	-4.62063	0	0	-3.24821	0	-4.42167	0	-4.85136	0
388	-46	26	16	0	0	0	0	0	-3.91112	2.83664	-4.76483	0	0	0	0	-3.79511	0	-4.90217	0
389	-46	26	24	0	0	0	0	0	-3.80251	0	-3.26905	0	0	0	0	-3.79979	0	-3.23464	0
390	-46	26	32	0	0	0	0	0	-3.01508	0	-2.98081	0	0	0	0	-3.35133	0	-2.96338	0
391	-46	26	40	0	0	0	0	0	-2.78688	0	-3.16856	0	0	0	0	-3.14095	0	-3.00168	2.57564
392	-46	34	-16	0	0	0	0	0	-4.15684	0	-4.04678	0	0	0	0	-3.49685	0	-4.09526	0
393	-46	34	-8	0	0	0	-2.91073	0	-3.74609	0	-5.35214	0	0	-2.97924	0	-3.61379	0	-5.38079	0
394	-46	34	0	0	0	0	-3.15448	0	-3.94989	2.67045	-4.29864	0	0	-3.14265	0	-3.86565	0	-4.42614	0
395	-46	34	8	0	0	0	0	0	-3.08943	2.8827	-4.87484	0	0	0	0	-3.00003	0	-5.17316	0
396	-46	34	16	0	0	0	0	0	-2.74139	0	-3.74753	0	0	0	0	-2.58554	0	-3.93752	0
397	-46	34	24	0	0	0	0	0	-3.03918	0	0	0	0	0	0	-2.9208	0	-2.30651	0
398	-46	34	32	0	0	0	0	0	-2.79294	0	0	0	0	0	0	-2.7086	0	0	2.60925
399	-46	42	-16	0	0	0	0	0	-2.63851	0	-2.93381	0	0	0	0	0	0	-2.96625	0
400	-46	42	-8	0	0	0	0	0	0	0	-2.325	0	0	0	0	0	0	-2.42132	0
401	-46	42	0	0	0	0	0	0	-2.41389	0	-3.04464	0	0	0	0	-2.851	0	-3.34658	0
402	-46	42	8	0	0	0	0	0	0	2.54352	-3.77734	0	0	0	0	-2.50305	0	-3.96087	0
403	-46	42	16	0	0	0	0	0	0	0	0	0	0	0	0	0	0	-2.33286	0
404	-46	42	24	0	0	0	0	0	-2.47863	0	0	0	0	0	0	-2.50431	0	0	0
405	-46	50	-8	0	0	0	0	0	0	0	0	0	0	0	0	0	0	0	0
406	-46	50	0	0	0	0	0	0	0	0	0	0	0	0	0	0	0	0	0
407	-46	50	8	0	0	0	0	0	0	0	-2.86027	0	0	0	0	-2.47185	0	-3.10421	0
408	-38	-94	-8	0	0	0	0	0	0	0	0	0	0	0	0	0	0	0	0
409	-38	-94	0	0	0	0	0	0	0	0	0	0	0	0	0	0	0	0	0
410	-38	-86	-16	0	0	0	0	0	0	0	0	0	0	0	0	0	0	0	0
411	-38	-86	-8	0	0	0	0	0	0	0	0	0	0	0	0	0	0	0	0
412	-38	-86	0	0	0	0	0	0	0	0	0	0	0	0	0	0	0	0	0
413	-38	-86	8	0	0	0	0	0	0	0	0	0	0	0	0	0	0	0	0
414	-38	-86	16	0	0	0	0	0	0	0	-3.15248	0	0	0	0	0	0	-2.85866	0
415	-38	-86	24	0	0	0	0	0	0	0	-2.97532	0	0	0	0	0	0	-2.86391	0
416	-38	-86	32	0	0	0	0	0	0	0	0	0	0	0	0	0	0	0	0
417	-38	-78	-48	0	0	0	0	0	0	0	-3.00821	0	0	0	0	0	0	-2.99305	0
418	-38	-78	-40	0	0	0	0	0	0	0	-3.36402	0	0	0	0	0	0	-3.27792	0
419	-38	-78	-32	0	0	0	0	0	0	0	-3.49293	0	0	0	0	-2.35893	0	-3.33163	0
420	-38	-78	-24	0	0	0	0	0	0	2.98399	-2.80702	0	0	0	0	-2.59636	0	-2.8174	0
421	-38	-78	-16	0	0	0	0	0	0	0	0	0	0	0	0	0	0	0	0
422	-38	-78	-8	0	0	0	0	0	0	2.7484	0	0	0	0	0	0	0	0	0
423	-38	-78	0	0	0	0	0	0	0	2.57153	0	0	0	0	0	0	0	0	0
424	-38	-78	8	3.29126	0	0	0	0	0	0	0	0	0	0	0	0	0	0	0
425	-38	-78	16	0	0	0	0	0	0	0	-2.83818	0	0	0	0	0	0	-2.81493	0
426	-38	-78	24	0	0	0	0	0	0	0	-2.74273	0	0	0	0	0	0	-2.89983	0
427	-38	-78	32	0	0	0	0	0	0	0	-2.29892	0	0	0	0	0	0	-2.52498	0
428	-38	-78	40	0	0	0	0	0	0	0	0	0	0	0	0	0	0	0	0
429	-38	-70	-56	0	0	0	0	0	0	0	-3.22199	0	0	0	0	0	0	-3.16338	0
430	-38	-70	-48	0	0	0	0	0	0	0	-2.97148	0	0	0	0	0	0	-2.98776	0
431	-38	-70	-40	0	0	0	0	0	0	0	-2.98431	0	0	0	0	0	0	-2.98716	0
432	-38	-70	-32	0	0	0	0	0	0	0	0	0	0	0	0	0	0	0	0
433	-38	-70	-24	0	0	0	0	0	0	3.21862	0	0	0	0	0	0	0	0	3.15337
434	-38	-70	-16	0	0	0	-3.02237	0	0	3.09893	0	0	0	-2.69121	0	0	0	0	0
435	-38	-70	-8	0	0	0	0	0	0	2.65902	0	0	0	0	0	0	0	0	0
436	-38	-70	0	0	0	0	0	0	0	0	0	0	0	0	0	0	0	0	0
437	-38	-70	8	0	0	0	0	0	0	0	0	0	0	0	0	0	0	0	0
438	-38	-70	16	0	0	0	0	0	0	0	0	0	0	0	0	0	0	-2.29426	0
439	-38	-70	24	0	0	0	0	0	0	0	-2.51631	0	0	0	0	0	0	-2.92346	0
440	-38	-70	32	0	0	0	0	0	0	0	0	0	0	0	0	0	0	-2.42331	0
441	-38	-70	40	0	0	0	0	0	0	0	0	0	0	0	0	0	0	0	0
442	-38	-70	48	0	0	0	0	0	0	0	0	0	0	0	0	0	0	0	0
443	-38	-70	56	0	0	0	0	0	0	0	0	0	0	0	0	0	0	0	0
444	-38	-62	-56	0	0	0	0	0	-2.44257	0	-3.65828	0	0	0	0	0	0	-3.60843	0
445	-38	-62	-48	0	0	0	0	0	0	0	-3.69259	0	0	0	0	0	0	-3.67948	0
446	-38	-62	-40	0	0	0	0	0	0	0	-2.7002	0	0	0	0	0	0	-2.76158	0
447	-38	-62	-32	0	0	0	0	0	0	0	0	0	0	0	0	0	0	0	2.72444
448	-38	-62	-24	0	0	0	0	0	0	2.57688	0	0	0	0	0	0	0	0	4.24251
449	-38	-62	-16	0	0	0	-2.98428	0	0	2.55306	0	0	0	-2.71079	0	0	0	0	3.20819
450	-38	-62	-8	0	0	0	0	0	0	0	0	0	0	0	0	0	0	0	0
451	-38	-62	0	0	0	0	0	0	0	0	0	0	0	0	0	0	0	0	0
452	-38	-62	8	0	0	0	0	0	0	0	0	0	0	0	0	0	0	0	0
453	-38	-62	16	0	0	2.65452	0	0	0	0	0	0	0	0	2.74168	0	0	0	0
454	-38	-62	24	0	0	3.34428	0	0	0	0	0	0	0	0	3.3268	0	0	0	0
455	-38	-62	32	0	0	2.7122	0	0	0	0	0	0	0	0	2.65941	0	0	0	0
456	-38	-62	40	0	0	0	0	0	0	0	0	0	0	0	0	0	0	0	0
457	-38	-62	48	0	0	0	0	0	0	0	0	0	0	0	0	0	0	0	0
458	-38	-62	56	0	0	0	0	0	0	0	0	0	0	0	0	0	0	0	0
459	-38	-54	-56	0	0	0	0	0	0	0	-3.68021	0	0	0	0	0	0	-3.67558	0
460	-38	-54	-48	0	0	0	0	0	-2.54952	0	-3.66614	0	0	0	0	-2.49915	0	-3.6377	0
461	-38	-54	-40	0	0	0	0	0	0	0	-2.88075	0	0	0	0	0	0	-2.86624	0
462	-38	-54	-32	0	0	0	0	0	0	0	0	0	0	0	0	0	0	0	0
463	-38	-54	-24	0	0	0	0	0	0	0	0	0	0	0	0	0	0	0	3.8892
464	-38	-54	-16	0	0	0	0	0	0	0	0	0	0	0	0	0	0	0	3.49288
465	-38	-54	-8	0	0	0	0	0	0	0	0	0	0	0	0	0	0	0	2.66054
466	-38	-54	0	0	0	0	0	0	0	0	0	0	0	0	0	0	0	0	0
467	-38	-54	8	0	0	0	0	0	0	0	-2.46131	0	0	0	2.67824	0	0	-2.53258	0
468	-38	-54	16	0	0	2.85582	0	0	0	0	0	0	0	0	2.88274	0	0	0	0
469	-38	-54	24	0	0	3.27561	0	0	0	0	0	0	0	0	3.22393	0	0	0	0
470	-38	-54	32	0	0	3.05834	0	0	0	0	0	0	0	0	3.00974	0	0	0	0
471	-38	-54	40	0	0	0	0	0	0	0	0	0	0	0	0	0	0	0	0
472	-38	-54	48	0	0	0	0	0	0	0	0	0	0	0	0	0	0	0	0
473	-38	-54	56	0	0	0	0	0	0	0	0	0	0	0	0	0	0	0	0
474	-38	-54	64	0	0	0	0	0	0	0	0	0	0	0	0	-3.35637	0	0	0
475	-38	-46	-56	0	0	0	0	0	0	0	-3.19166	0	0	0	0	0	0	-3.22302	0
476	-38	-46	-48	0	0	0	0	0	0	0	-3.01284	0	0	0	0	0	0	-2.98338	0
477	-38	-46	-40	0	0	0	0	0	0	0	0	0	0	0	0	0	0	0	0
478	-38	-46	-32	0	0	0	0	0	0	0	0	0	0	0	0	0	0	0	2.64017
479	-38	-46	-24	0	0	0	0	0	0	0	0	0	0	0	0	0	0	0	3.56023
480	-38	-46	-16	0	0	0	0	0	0	0	0	0	0	0	0	0	0	0	3.55945
481	-38	-46	-8	0	0	0	0	0	-2.58918	0	-2.36493	0	0	0	0	-2.49011	0	-2.46748	3.41379
482	-38	-46	0	0	0	0	0	0	0	0	-2.57731	0	0	0	0	-2.41577	0	-2.71192	2.56286
483	-38	-46	8	0	0	0	0	0	0	0	-3.0925	0	0	0	0	0	0	-3.07523	0
484	-38	-46	16	0	0	0	0	0	0	0	-2.39821	0	0	0	0	0	0	-2.35081	0
485	-38	-46	24	0	0	0	0	0	0	0	0	0	0	0	0	0	0	0	0
486	-38	-46	32	3.22054	0	0	0	2.65024	0	0	0	0	0	0	0	0	0	0	0
487	-38	-46	40	0	0	0	0	2.81478	0	0	0	0	0	0	0	0	0	0	0
488	-38	-46	48	0	0	0	0	0	0	0	0	0	0	0	0	0	0	0	0
489	-38	-46	56	0	0	0	0	0	0	0	0	0	0	0	0	0	0	0	0
490	-38	-46	64	0	0	0	0	0	0	0	0	0	0	0	0	-2.44275	0	0	0
491	-38	-38	-40	0	0	0	0	0	0	0	0	0	0	0	0	0	0	0	0
492	-38	-38	-32	0	0	0	0	0	0	0	0	0	0	0	0	0	0	0	0
493	-38	-38	-24	0	0	0	0	0	0	0	0	0	0	0	0	0	0	0	0
494	-38	-38	-16	0	0	0	0	0	0	0	0	0	0	0	0	-2.59355	0	0	3.69015
495	-38	-38	-8	0	0	0	0	0	-2.64509	0	-2.34337	0	0	0	0	-3.07674	0	-2.39188	3.45525
496	-38	-38	0	0	0	0	0	0	-3.16788	0	-3.45031	0	0	0	0	-3.43313	0	-3.44998	0
497	-38	-38	8	0	0	0	0	0	-2.63942	0	-3.42303	0	0	0	0	-2.8899	0	-3.29222	2.7459
498	-38	-38	16	0	0	0	0	0	0	0	-3.09693	0	0	0	0	0	0	-2.94946	0
499	-38	-38	24	0	0	0	0	0	0	0	-3.12201	0	0	0	0	-2.94952	0	-3.17726	0
500	-38	-38	32	0	0	0	0	0	0	0	0	0	0	0	0	0	0	-2.37035	0
501	-38	-38	40	0	0	0	0	3.26826	0	0	0	0	0	0	0	0	3.01965	0	0
502	-38	-38	48	0	0	0	0	3.13172	0	0	0	0	0	0	0	0	2.83398	0	0
503	-38	-38	56	0	0	0	0	0	0	0	0	0	0	0	0	0	0	0	0
504	-38	-38	64	0	0	0	0	0	0	0	0	0	0	0	0	0	0	0	0
505	-38	-30	-24	0	0	0	0	0	-2.62878	2.55319	-2.95969	0	0	0	0	-2.77516	0	-2.93562	0
506	-38	-30	-16	0	0	0	0	0	-3.14472	0	-2.53778	0	0	0	0	-3.12634	0	-2.56368	0
507	-38	-30	-8	0	0	0	0	0	-2.85826	0	-2.82343	0	0	0	0	-2.88034	0	-2.78951	2.91941
508	-38	-30	0	0	0	0	0	0	-2.90742	0	-3.37854	0	0	0	0	-2.42373	0	-3.25736	2.68642
509	-38	-30	8	0	0	0	0	0	-3.08709	0	-3.0023	0	0	0	0	0	0	-2.8713	2.82462
510	-38	-30	16	0	0	0	0	0	-2.84898	0	-3.39159	0	0	0	0	0	0	-3.25617	0
511	-38	-30	24	0	0	0	0	0	-2.84821	0	-3.71007	0	0	0	0	-2.76748	0	-3.69228	0
512	-38	-30	32	0	0	0	0	0	0	0	-3.54043	0	0	0	0	0	0	-3.72222	0
513	-38	-30	40	0	0	0	0	2.92111	0	0	0	0	0	0	0	0	2.84263	0	0
514	-38	-30	48	0	0	0	0	3.27766	0	0	0	0	0	0	0	0	3.23458	0	0
515	-38	-30	56	0	0	0	0	0	0	0	0	0	0	0	0	0	0	0	0
516	-38	-30	64	0	0	0	0	0	0	0	0	0	0	0	0	0	0	0	0
517	-38	-22	-32	0	0	0	0	0	-3.0689	2.55599	-3.70315	0	0	0	0	-3.40779	0	-3.56856	0
518	-38	-22	-24	0	0	0	0	0	-3.52838	2.6818	-3.85863	0	0	-2.87922	0	-3.67738	0	-3.82574	0
519	-38	-22	-16	0	0	0	0	0	-3.59614	0	-3.48174	0	0	0	0	-3.1661	0	-3.56539	0
520	-38	-22	-8	0	0	0	0	0	0	0	-3.16634	0	0	0	0	0	0	-3.13446	3.20449
521	-38	-22	0	0	0	0	0	0	0	0	0	0	0	0	0	0	0	0	3.22761
522	-38	-22	8	0	0	0	0	0	0	0	-2.30242	0	0	0	0	0	0	-2.30918	3.04783
523	-38	-22	16	0	0	0	0	0	-2.79709	0	-2.95584	0	0	0	0	0	0	-2.94734	2.66034
524	-38	-22	24	0	0	0	0	0	-2.73759	0	-3.84415	0	0	0	0	0	0	-3.8998	0
525	-38	-22	32	0	0	0	0	0	0	0	-4.23078	0	0	0	0	-2.38909	0	-4.45757	0
526	-38	-22	40	0	0	0	0	2.64924	0	0	-2.43036	0	0	0	0	0	2.63928	-2.55358	0
527	-38	-22	48	0	0	0	0	2.81491	0	0	0	0	0	0	0	0	2.7972	0	0
528	-38	-22	56	0	0	0	0	0	0	0	0	0	0	0	0	0	0	0	0
529	-38	-22	64	0	0	0	0	0	0	0	-2.2944	0	0	0	0	0	0	-2.41037	0
530	-38	-14	-40	0	0	0	0	0	-3.42956	0	-3.9141	0	0	0	0	-3.84127	0	-3.80327	0
531	-38	-14	-32	0	0	0	-2.8139	0	-3.72789	2.59538	-4.0951	0	0	-3.1084	0	-4.09472	0	-4.06416	0
532	-38	-14	-24	0	0	0	-2.99406	0	-3.72342	2.5164	-4.13854	0	0	-3.28359	0	-3.99553	0	-4.17632	0
533	-38	-14	-16	0	0	0	0	0	-2.95542	0	-3.37393	0	0	0	0	-2.67705	0	-3.49628	0
534	-38	-14	-8	0	0	0	0	0	0	0	0	0	0	0	0	0	0	0	2.94987
535	-38	-14	0	0	0	0	0	0	0	0	0	0	0	0	0	0	0	0	3.24887
536	-38	-14	8	0	0	0	0	0	0	0	0	0	0	0	0	0	0	0	2.85548
537	-38	-14	16	0	0	0	0	0	0	0	-2.52301	0	0	0	0	0	0	-2.44139	0
538	-38	-14	24	0	0	0	0	0	0	0	-4.00351	0	0	0	0	0	0	-4.09233	0
539	-38	-14	32	0	0	0	0	0	0	2.57394	-3.88855	0	0	0	0	-2.60811	0	-4.14142	0
540	-38	-14	40	0	0	0	0	2.68999	0	0	-3.01354	0	0	0	0	-2.806	2.84875	-3.23016	0
541	-38	-14	48	0	0	0	0	0	0	0	-2.66519	0	0	0	0	-2.53357	0	-2.78338	0
542	-38	-14	56	0	0	0	0	0	0	0	-2.47163	0	0	0	0	0	0	-2.62101	0
543	-38	-14	64	0	0	0	0	0	0	0	-2.96072	0	0	0	0	0	0	-3.13449	0
544	-38	-6	-48	0	0	0	0	0	-3.59068	0	-3.89457	0	0	0	0	-4.01472	0	-3.79286	0
545	-38	-6	-40	0	0	0	-2.76777	0	-3.78125	0	-4.13153	0	0	-2.98236	0	-4.2457	0	-4.12977	0
546	-38	-6	-32	0	0	0	-3.30373	0	-3.70925	0	-4.19443	0	0	-3.49363	0	-4.18883	0	-4.25404	0
547	-38	-6	-24	0	0	0	-2.72151	0	-3.08318	0	-3.79208	0	0	-2.9004	0	-3.26865	0	-3.89199	2.92778
548	-38	-6	-16	0	0	0	0	0	-2.69276	2.81275	-3.4719	0	0	0	0	0	0	-3.62157	3.17413
549	-38	-6	-8	0	0	3.38682	0	0	0	0	0	0	0	0	3.56317	0	0	0	3.17826
550	-38	-6	0	0	0	2.68719	0	0	0	0	0	0	0	0	2.7954	0	0	0	2.75983
551	-38	-6	8	0	0	0	0	0	0	0	0	0	0	0	0	0	0	0	0
552	-38	-6	16	0	0	0	0	0	0	0	-2.39878	0	0	0	0	0	0	-2.28464	0
553	-38	-6	24	0	0	0	0	0	-3.08735	0	-4.50917	0	0	0	0	-2.80629	0	-4.70572	0
554	-38	-6	32	0	0	0	0	0	-2.84322	0	-4.09225	0	0	0	0	-3.15754	0	-4.39458	0
555	-38	-6	40	0	0	0	-2.83544	0	-3.24691	0	-3.72753	0	0	-2.89978	0	-3.73133	2.79386	-3.81971	0
556	-38	-6	48	0	0	0	0	0	-2.7978	0	-3.74889	0	0	0	0	-3.25305	0	-3.91162	0
557	-38	-6	56	0	0	0	0	0	0	0	-3.54547	0	0	0	0	-2.47794	0	-3.74719	0
558	-38	-6	64	0	0	0	0	0	0	0	-2.57537	0	0	0	0	0	0	-2.68577	0
559	-38	2	-48	0	0	0	-2.82827	0	-3.5854	0	-3.99425	0	0	-2.9386	0	-3.96343	0	-3.97963	2.68483
560	-38	2	-40	0	0	0	-3.28246	0	-3.15549	0	-3.92323	0	0	-3.33689	0	-3.71308	0	-3.94398	2.97542
561	-38	2	-32	0	0	0	-3.13485	0	-2.87855	0	-3.52864	0	0	-3.22131	0	-3.2116	0	-3.59949	3.22086
562	-38	2	-24	0	0	0	0	0	-2.56958	2.54166	-3.35668	0	0	0	0	0	0	-3.48606	3.35955
563	-38	2	-16	0	0	0	0	0	-2.50138	3.75558	-3.41318	0	0	0	0	0	0	-3.62718	3.37457
564	-38	2	-8	0	0	2.71757	0	0	-3.34812	4.09272	-2.89882	0	0	0	3.06328	-2.90226	0	-2.91428	3.77846
565	-38	2	0	0	0	2.99582	0	0	-2.69769	3.79766	0	0	0	0	3.23581	0	0	0	2.77502
566	-38	2	8	0	0	2.66617	0	0	0	3.12256	0	0	0	0	2.82504	0	0	0	0
567	-38	2	16	0	0	0	0	0	-2.88449	2.88293	-3.24275	0	0	0	0	0	0	-3.23028	0
568	-38	2	24	0	0	0	0	0	-3.5072	0	-4.43049	0	0	0	0	-3.19606	0	-4.59091	0
569	-38	2	32	0	0	0	0	0	-4.00308	0	-4.09925	0	0	0	0	-4.06604	0	-4.17023	0
570	-38	2	40	0	0	0	-3.25786	0	-3.9609	0	-4.17835	0	0	-3.23337	0	-4.38275	0	-4.23167	0
571	-38	2	48	0	0	0	-2.70384	0	-2.98407	0	-4.46783	0	0	-2.76183	0	-3.45725	0	-4.48974	0
572	-38	2	56	0	0	0	0	0	0	0	-3.78854	0	0	0	0	0	0	-3.91944	0
573	-38	2	64	0	0	0	0	0	0	0	-2.47617	0	0	0	0	0	0	-2.6503	2.71987
574	-38	10	-40	0	0	0	0	0	0	0	-2.89234	0	0	0	0	0	0	-2.87395	2.90286
575	-38	10	-32	0	0	0	0	0	0	0	-2.75171	0	0	0	0	0	0	-2.82056	2.86134
576	-38	10	-24	0	0	0	0	0	0	2.59346	-2.91874	0	0	0	0	0	0	-3.02258	3.19994
577	-38	10	-16	0	0	0	0	0	0	3.52055	-3.0751	0	0	0	0	0	0	-3.27229	3.15721
578	-38	10	-8	0	0	0	0	0	-4.22242	3.96503	-3.65712	0	0	0	0	-3.82719	0	-3.79165	3.37857
579	-38	10	0	0	0	0	0	0	-3.71678	4.20108	-3.00247	0	0	0	0	-3.42529	0	-3.04767	3.20023
580	-38	10	8	0	0	0	0	0	-3.18163	3.55779	-3.20215	0	0	0	0	-2.7539	0	-3.14413	0
581	-38	10	16	0	0	0	0	0	-4.08614	2.71725	-3.98375	0	0	0	0	-3.42642	0	-4.00279	0
582	-38	10	24	0	0	0	0	0	-4.76082	0	-4.5633	0	0	0	0	-4.33494	0	-4.54401	0
583	-38	10	32	0	0	0	0	0	-3.85753	0	-3.71142	0	0	0	0	-3.84134	0	-3.54931	0
584	-38	10	40	0	0	0	0	0	-3.35381	0	-3.50513	0	0	0	0	-3.38899	0	-3.32393	0
585	-38	10	48	0	0	0	0	0	-3.04163	0	-3.69643	0	0	0	0	-2.88584	0	-3.60507	0
586	-38	10	56	0	0	0	0	0	0	0	-3.93694	0	0	0	0	0	0	-3.90303	0
587	-38	18	-40	0	0	0	0	0	0	0	0	0	0	0	0	0	0	0	0
588	-38	18	-32	0	0	0	0	0	0	0	-2.32945	0	0	0	0	0	0	-2.35198	0
589	-38	18	-24	0	0	0	0	0	0	0	-2.63294	0	0	0	0	0	0	-2.68999	0
590	-38	18	-16	0	0	0	0	0	0	2.73687	-2.98923	0	0	0	0	0	0	-3.06711	2.68294
591	-38	18	-8	0	0	0	-2.92839	0	-4.57123	3.07599	-4.21449	0	0	-2.99219	0	-4.1471	0	-4.3971	3.00508
592	-38	18	0	0	0	0	-2.71113	0	-5.05288	3.43706	-4.58988	0	0	-2.70608	0	-4.69458	0	-4.77949	2.77452
593	-38	18	8	0	0	0	0	0	-5.01982	3.04169	-4.03631	0	0	0	0	-4.49158	0	-4.14043	0
594	-38	18	16	0	0	0	0	0	-4.38906	0	-4.26301	0	0	0	0	-4.07869	0	-4.33837	0
595	-38	18	24	0	0	0	0	0	-3.97134	0	-3.8567	0	0	0	0	-4.00899	0	-3.78019	0
596	-38	18	32	0	0	0	0	0	-2.89697	0	-3.26946	0	0	0	0	-3.03321	0	-3.00564	0
597	-38	18	40	0	0	0	0	0	-2.65246	0	-2.80078	0	0	0	0	-2.59505	0	-2.52943	0
598	-38	18	48	0	0	0	0	0	-2.41498	0	-2.43411	0	0	0	0	-2.43197	0	-2.30067	0
599	-38	18	56	0	0	0	0	0	0	0	-3.32657	0	0	0	0	0	0	-3.24993	0
600	-38	26	-24	0	0	0	0	0	0	0	-2.59545	0	0	0	0	0	0	-2.64622	0
601	-38	26	-16	0	0	0	0	0	-3.0309	0	-3.40076	0	0	0	0	-2.57114	0	-3.40639	0
602	-38	26	-8	0	0	0	-3.15704	0	-4.32234	0	-5.05749	0	0	-3.29358	0	-4.00363	0	-5.16521	0
603	-38	26	0	0	0	0	-3.6137	0	-4.8395	2.6039	-5.90935	0	0	-3.66985	0	-4.62679	0	-6.1582	0
604	-38	26	8	0	0	0	0	0	-4.52107	2.65172	-5.24509	0	0	0	0	-4.4326	0	-5.49703	0
605	-38	26	16	0	0	0	0	0	-3.93714	0	-3.87081	0	0	0	0	-4.05699	0	-3.91855	0
606	-38	26	24	0	0	0	0	0	-3.44482	0	-3.0327	0	0	0	0	-3.27757	0	-2.98331	0
607	-38	26	32	0	0	0	0	0	-2.8872	0	-2.38406	0	0	0	0	-3.0688	0	0	0
608	-38	26	40	0	0	0	0	0	0	0	-2.48682	0	0	0	0	0	0	-2.28638	2.7964
609	-38	26	48	0	0	0	0	0	0	0	-2.5415	0	0	0	0	0	0	-2.37358	0
610	-38	34	-16	0	0	0	0	0	-3.11814	0	-3.3051	0	0	0	0	-2.70823	0	-3.21611	0
611	-38	34	-8	0	0	0	-2.72924	0	-3.23491	0	-5.10562	0	0	-2.8487	0	-3.2296	0	-5.01	0
612	-38	34	0	0	0	0	-3.05074	0	-3.26362	0	-4.82912	0	0	-2.98589	0	-3.38236	0	-4.90274	0
613	-38	34	8	0	0	0	0	0	-3.14577	0	-4.09	0	0	0	0	-3.53249	0	-4.28096	0
614	-38	34	16	0	0	0	0	0	-4.1312	0	-2.57246	0	0	0	0	-3.94396	0	-2.71202	0
615	-38	34	24	0	0	0	0	0	-3.33138	0	0	0	0	0	0	-3.34185	0	0	0
616	-38	34	32	0	0	0	0	0	-2.82087	0	0	0	0	0	0	-2.96022	0	0	0
617	-38	34	40	0	0	0	0	0	-2.99957	0	0	0	0	0	0	-3.38864	0	0	3.02731
618	-38	42	-16	0	0	0	0	0	0	0	-2.69226	0	0	0	0	0	0	-2.59555	0
619	-38	42	-8	0	0	0	0	0	0	0	-2.31628	0	0	0	0	0	0	-2.3272	0
620	-38	42	0	0	0	0	0	0	0	0	-2.85377	0	0	0	0	-2.75374	0	-2.9585	0
621	-38	42	8	0	0	0	0	0	-3.48327	0	-3.00392	0	0	0	0	-4.05358	0	-3.13144	0
622	-38	42	16	0	0	0	0	0	-3.53584	0	0	0	0	0	0	-3.81794	0	0	0
623	-38	42	24	0	0	0	0	0	-3.27022	0	0	0	0	0	0	-3.37543	0	0	0
624	-38	42	32	0	0	0	0	0	-2.65225	0	0	0	0	0	0	-2.82697	0	0	0
625	-38	50	-16	0	0	0	0	0	0	0	0	0	0	0	0	0	0	0	0
626	-38	50	-8	0	0	0	0	0	0	0	0	0	0	0	0	0	0	0	0
627	-38	50	0	0	0	0	0	0	0	0	0	0	0	0	0	0	0	0	0
628	-38	50	8	0	0	0	0	0	-2.85855	0	-2.5153	0	0	0	0	-3.65526	0	-2.56933	0
629	-38	50	16	0	0	0	0	0	-2.55213	0	0	0	0	0	0	-2.97748	0	0	0
630	-38	50	24	0	0	0	0	0	-2.74219	0	0	0	0	0	0	-2.832	0	0	0
631	-38	58	-8	0	0	0	0	0	0	0	0	0	0	0	0	0	0	0	0
632	-38	58	0	0	0	0	0	0	0	0	0	0	0	0	0	0	0	0	0
633	-38	58	8	0	0	0	0	0	0	0	0	0	0	0	0	0	0	0	0
634	-38	58	16	0	0	0	0	0	0	0	0	0	0	0	0	-2.47825	0	0	0
635	-30	-94	-16	0	0	0	0	0	0	0	-2.36832	0	0	0	0	0	0	-2.45851	2.64128
636	-30	-94	-8	0	0	0	0	0	0	0	-2.38061	0	0	0	0	0	0	-2.41663	0
637	-30	-94	0	0	0	0	0	0	0	0	0	0	0	0	0	0	0	0	0
638	-30	-94	8	0	0	0	0	0	0	0	0	0	0	0	0	0	0	0	0
639	-30	-94	16	0	0	0	0	0	0	0	-2.42208	0	0	0	0	0	0	0	0
640	-30	-94	24	0	0	0	0	0	0	0	0	0	0	0	0	0	0	0	2.8241
641	-30	-86	-40	0	0	0	0	0	0	0	-3.34319	0	0	0	0	0	0	-3.4426	0
642	-30	-86	-32	0	0	0	0	0	0	0	-3.50077	0	0	0	0	0	0	-3.3641	0
643	-30	-86	-24	0	0	0	0	0	0	0	-3.32148	0	0	0	0	0	0	-3.28651	0
644	-30	-86	-16	0	0	0	0	0	0	0	0	0	0	0	0	0	0	-2.31762	0
645	-30	-86	-8	0	0	0	0	0	0	0	0	0	0	0	0	0	0	0	0
646	-30	-86	0	0	0	0	0	0	0	0	0	0	0	0	0	0	0	0	0
647	-30	-86	8	3.23292	0	0	0	0	0	0	0	0	0	0	0	0	0	0	0
648	-30	-86	16	0	0	0	0	0	0	0	-2.63857	0	0	0	0	0	0	-2.35255	0
649	-30	-86	24	0	0	0	0	0	0	0	0	0	0	0	0	0	0	0	3.36957
650	-30	-86	32	0	0	0	0	0	0	0	0	0	0	0	0	0	0	0	0
651	-30	-86	40	0	0	0	0	0	0	0	-2.39067	0	0	0	0	0	0	-2.75253	0
652	-30	-78	-48	0	0	0	0	0	0	0	-2.87245	0	0	0	0	0	0	-2.92828	0
653	-30	-78	-40	0	0	0	0	0	0	0	-2.51818	0	0	0	0	0	0	-2.50056	0
654	-30	-78	-32	0	0	0	0	0	0	0	-2.87831	0	0	0	0	0	0	-2.65983	0
655	-30	-78	-24	0	0	0	0	0	0	0	-2.64556	0	0	0	0	0	0	-2.54002	0
656	-30	-78	-16	0	0	0	0	0	0	0	0	0	0	0	0	0	0	0	0
657	-30	-78	-8	0	0	0	0	0	0	0	0	0	0	0	0	0	0	0	0
658	-30	-78	0	0	0	0	0	0	0	2.53437	0	0	0	0	0	0	0	0	0
659	-30	-78	8	0	0	0	0	0	0	0	0	0	0	0	0	0	0	0	0
660	-30	-78	16	0	0	0	0	0	0	0	0	0	0	0	0	0	0	0	3.04529
661	-30	-78	24	0	0	0	0	0	0	0	0	0	0	0	0	0	0	0	3.36684
662	-30	-78	32	0	0	0	0	0	0	0	0	0	0	0	0	0	0	0	0
663	-30	-78	40	0	0	0	0	0	0	0	0	0	0	0	0	0	0	0	0
664	-30	-78	48	0	0	0	0	0	0	0	0	0	0	0	0	0	0	0	0
665	-30	-70	-56	0	0	0	0	0	0	0	-2.58726	0	0	0	0	0	0	-2.45737	0
666	-30	-70	-48	0	0	0	0	0	0	0	-2.58241	0	0	0	0	0	0	-2.49362	0
667	-30	-70	-40	0	0	0	0	0	0	0	-2.55264	0	0	0	0	0	0	-2.42141	0
668	-30	-70	-32	0	0	0	0	0	0	0	0	0	0	0	0	0	0	0	0
669	-30	-70	-24	0	0	0	0	0	0	0	0	0	0	0	0	0	0	0	0
670	-30	-70	-16	0	0	0	0	0	0	2.64674	0	0	0	0	0	0	0	0	2.80056
671	-30	-70	-8	0	0	0	0	0	0	0	0	0	0	0	0	0	0	0	0
672	-30	-70	0	0	0	0	0	0	0	0	0	0	0	0	0	0	0	0	0
673	-30	-70	8	0	0	0	0	0	0	0	0	0	0	0	0	0	0	0	0
674	-30	-70	16	0	0	0	0	0	0	0	0	0	0	0	0	0	0	0	0
675	-30	-70	24	0	0	0	0	0	0	0	-2.33528	0	0	0	0	0	0	-2.65579	3.47427
676	-30	-70	32	0	0	0	0	0	0	0	0	0	0	0	0	0	0	0	2.68751
677	-30	-70	40	0	0	0	0	0	0	0	0	0	0	0	0	0	0	0	0
678	-30	-70	48	0	0	0	0	0	0	2.62053	0	0	0	0	0	0	0	0	0
679	-30	-70	56	0	0	0	0	0	0	0	0	0	0	0	0	0	0	0	0
680	-30	-62	-56	0	0	0	0	0	0	0	-2.85646	0	0	0	0	0	0	-2.72338	0
681	-30	-62	-48	0	0	0	0	0	0	0	-2.57609	0	0	0	0	0	0	-2.48413	0
682	-30	-62	-40	0	0	0	0	0	0	0	-2.29649	0	0	0	0	0	0	0	0
683	-30	-62	-32	0	0	0	0	0	0	0	0	0	0	0	0	0	0	0	0
684	-30	-62	-24	0	0	0	0	0	0	0	0	0	0	0	0	0	0	0	3.30196
685	-30	-62	-16	0	0	0	-2.7412	0	0	0	0	0	0	0	0	0	0	0	2.9737
686	-30	-62	-8	0	0	0	0	0	0	0	0	0	0	0	0	0	0	0	0
687	-30	-62	0	0	0	0	0	0	0	0	0	0	0	0	0	0	0	0	0
688	-30	-62	8	0	0	0	0	0	0	0	0	0	0	0	0	0	0	0	0
689	-30	-62	16	0	0	0	0	0	0	0	0	0	0	0	2.63078	0	0	0	0
690	-30	-62	24	0	0	3.22818	0	3.04915	0	0	0	0	0	0	3.35135	0	3.09309	0	2.6438
691	-30	-62	32	0	0	0	0	0	0	0	0	0	0	0	0	0	0	0	2.85427
692	-30	-62	40	0	0	0	0	0	0	0	0	0	0	0	0	0	0	0	3.06594
693	-30	-62	48	0	0	0	0	0	0	0	0	0	0	0	0	0	0	0	0
694	-30	-62	56	0	0	0	0	0	0	0	0	0	0	0	0	0	0	0	0
695	-30	-62	64	0	0	0	0	0	0	0	0	0	0	0	0	0	0	0	0
696	-30	-54	-56	0	0	0	0	0	0	0	-3.03598	0	0	0	0	0	0	-2.90152	0
697	-30	-54	-48	0	0	0	0	0	-2.45482	0	-2.9482	0	0	0	0	0	0	-2.84634	0
698	-30	-54	-40	0	0	0	0	0	-2.57357	0	-2.35893	0	0	0	0	0	0	0	0
699	-30	-54	-32	0	0	0	0	0	0	0	0	0	0	0	0	0	0	0	0
700	-30	-54	-24	0	0	0	0	0	0	0	0	0	0	0	0	0	0	0	3.02692
701	-30	-54	-16	0	0	0	0	0	0	0	0	0	0	0	0	0	0	0	3.38004
702	-30	-54	-8	0	0	0	0	0	0	0	0	0	0	0	0	0	0	0	2.98009
703	-30	-54	0	0	0	0	0	0	0	0	0	0	0	0	0	0	0	0	0
704	-30	-54	8	0	0	0	0	0	0	0	0	0	0	0	2.73694	0	0	0	0
705	-30	-54	16	0	0	2.95711	0	0	0	0	0	0	0	0	3.0592	0	0	0	0
706	-30	-54	24	0	0	3.50496	0	3.19554	0	0	0	0	0	0	3.61572	0	3.06174	0	0
707	-30	-54	32	0	0	2.96416	0	2.8056	0	0	0	0	0	0	3.04041	0	2.62276	0	0
708	-30	-54	40	0	0	0	0	0	0	0	0	0	0	0	0	0	0	0	2.59297
709	-30	-54	48	0	0	0	0	0	0	0	0	0	0	0	0	0	0	0	0
710	-30	-54	56	0	0	0	0	0	0	0	0	0	0	0	0	0	0	0	0
711	-30	-54	64	0	0	0	0	0	-2.70427	0	0	0	0	0	0	-3.09009	0	0	0
712	-30	-46	-56	0	0	0	0	0	0	0	-3.10196	0	0	0	0	0	0	-3.20842	0
713	-30	-46	-48	0	0	0	0	0	0	0	-3.03557	0	0	0	0	0	0	-3.06446	0
714	-30	-46	-40	0	0	0	0	0	0	0	0	0	0	0	0	0	0	0	0
715	-30	-46	-32	0	0	0	0	0	0	0	0	0	0	0	0	0	0	0	2.80289
716	-30	-46	-24	0	0	0	0	0	0	0	0	0	0	0	0	0	0	0	3.18464
717	-30	-46	-16	0	0	0	0	0	-2.46485	0	0	0	0	0	0	0	0	0	3.54569
718	-30	-46	-8	0	0	0	0	0	-2.58278	0	0	0	0	0	0	0	0	0	3.14764
719	-30	-46	0	0	0	0	0	0	0	0	-2.52517	0	0	0	0	0	0	-2.70749	0
720	-30	-46	8	0	0	0	0	0	0	0	-2.47697	0	0	0	0	0	0	-2.53674	0
721	-30	-46	16	0	0	0	0	0	0	0	0	0	0	0	0	0	0	0	0
722	-30	-46	24	0	0	0	0	0	0	0	0	0	0	0	0	0	0	0	0
723	-30	-46	32	0	0	0	0	2.65015	0	0	0	0	0	0	2.6181	0	0	0	0
724	-30	-46	40	0	0	0	0	0	0	0	0	0	0	0	0	0	0	0	0
725	-30	-46	48	0	0	0	0	0	0	0	0	0	0	0	0	0	0	0	0
726	-30	-46	56	0	0	0	0	0	0	0	0	0	0	0	0	0	0	0	0
727	-30	-46	64	0	0	0	0	0	0	0	0	0	0	0	0	-2.54393	0	0	0
728	-30	-46	72	0	0	0	0	0	0	0	0	0	0	0	0	0	0	0	0
729	-30	-38	-56	0	0	0	0	0	0	0	-3.13774	0	0	0	0	0	0	-3.02775	0
730	-30	-38	-48	0	0	0	0	0	0	0	-2.62459	0	0	0	0	0	0	-2.57931	0
731	-30	-38	-40	0	0	0	0	0	0	0	0	0	0	0	0	0	0	0	0
732	-30	-38	-32	0	0	0	0	0	0	0	0	0	0	0	0	0	0	0	0
733	-30	-38	-24	0	0	0	0	0	0	0	0	0	0	0	0	0	0	0	0
734	-30	-38	-16	0	0	0	0	0	0	0	0	0	0	0	0	0	0	0	3.21422
735	-30	-38	-8	0	0	0	0	0	-2.98018	0	0	0	0	0	0	-2.97311	0	0	2.97566
736	-30	-38	0	0	0	0	0	0	-2.65469	0	-2.54866	0	0	0	0	-2.78171	0	-2.59367	0
737	-30	-38	8	0	0	0	0	0	0	0	-2.84826	0	0	0	0	0	0	-2.79077	0
738	-30	-38	16	0	0	0	0	0	0	0	-2.54861	0	0	0	0	0	0	-2.53454	0
739	-30	-38	24	0	0	0	0	0	0	0	-2.84794	0	0	0	0	0	0	-2.92907	0
740	-30	-38	32	0	0	0	0	0	0	0	0	0	0	0	0	0	0	0	0
741	-30	-38	40	0	0	0	0	2.89349	0	0	0	0	0	0	0	0	2.64016	0	0
742	-30	-38	48	0	0	0	0	0	0	0	0	0	0	0	0	0	0	0	0
743	-30	-38	56	0	0	0	0	0	0	0	0	0	0	0	0	0	0	0	0
744	-30	-38	64	0	0	0	0	0	0	0	0	0	0	0	0	0	0	0	0
745	-30	-38	72	0	0	0	0	0	-2.86312	0	0	0	0	0	0	0	0	0	0
746	-30	-30	-32	0	0	0	0	0	0	0	-2.76116	0	0	0	0	0	0	-2.5378	0
747	-30	-30	-24	0	0	0	0	0	0	0	-2.52185	0	0	0	0	-2.37323	0	-2.37162	0
748	-30	-30	-16	0	0	0	0	0	-2.92785	0	0	0	0	0	0	-2.88304	0	0	0
749	-30	-30	-8	0	0	0	0	0	-2.93304	0	0	0	0	0	0	-2.90576	0	0	2.88731
750	-30	-30	0	0	0	0	0	0	-3.05751	0	-2.53902	0	0	0	0	-2.6179	0	-2.45289	0
751	-30	-30	8	0	0	0	0	0	-2.4511	0	-2.51532	0	0	0	0	0	0	-2.39564	2.70111
752	-30	-30	16	0	0	0	0	0	-2.53625	0	-2.97572	0	0	0	0	0	0	-2.9328	0
753	-30	-30	24	0	0	0	0	0	0	0	-3.74747	0	0	0	0	0	0	-3.7622	0
754	-30	-30	32	0	0	0	0	3.03761	0	0	-2.60177	0	0	0	0	0	2.85848	-2.61802	0
755	-30	-30	40	0	0	0	0	3.51524	0	0	0	0	0	0	0	0	3.38555	0	0
756	-30	-30	48	0	0	0	0	0	0	0	0	0	0	0	0	0	0	0	0
757	-30	-30	56	0	0	0	0	0	0	0	0	0	0	0	0	0	0	0	0
758	-30	-30	64	0	0	0	0	0	0	0	0	0	0	0	0	0	0	0	0
759	-30	-30	72	0	0	0	0	0	0	0	0	0	0	0	0	0	0	0	0
760	-30	-22	-32	0	0	0	0	0	-2.66215	0	-3.32267	0	0	0	0	-2.9374	0	-3.12939	0
761	-30	-22	-24	0	0	0	0	0	-3.01002	2.62005	-3.52399	0	0	0	0	-3.23411	0	-3.45268	0
762	-30	-22	-16	0	0	0	0	0	-3.21421	0	-3.59443	0	0	0	0	-3.2361	0	-3.62793	0
763	-30	-22	-8	0	0	0	0	0	-2.85372	0	-2.93608	0	0	0	0	-2.7392	0	-2.99416	2.60298
764	-30	-22	0	0	0	0	0	0	0	0	0	0	0	0	0	0	0	0	3.15722
765	-30	-22	8	0	0	0	0	0	0	0	0	0	0	0	0	0	0	0	3.28211
766	-30	-22	16	0	0	0	0	0	-2.82328	0	-2.51143	0	0	0	0	0	0	-2.49115	2.80647
767	-30	-22	24	0	0	0	0	0	0	0	-4.00027	0	0	0	0	0	0	-4.00541	0
768	-30	-22	32	0	0	0	0	0	0	0	-3.33626	0	0	0	0	0	0	-3.4172	0
769	-30	-22	40	0	0	0	0	3.25125	0	0	-2.68526	0	0	0	0	0	3.16683	-2.67438	0
770	-30	-22	48	0	0	0	0	0	0	0	-2.33816	0	0	0	0	0	0	-2.27021	0
771	-30	-22	56	0	0	0	0	0	0	0	-2.5281	0	0	0	0	0	0	-2.5493	0
772	-30	-22	64	0	0	0	0	0	0	0	-2.75445	0	0	0	0	0	0	-2.58289	0
773	-30	-22	72	0	0	0	0	0	0	0	-2.80941	0	0	-2.76771	0	0	0	-2.41353	0
774	-30	-14	-40	0	0	0	0	0	-2.80015	0	-3.67711	0	0	0	0	-3.1301	0	-3.50033	0
775	-30	-14	-32	0	0	0	0	0	-3.21813	0	-3.85507	0	0	0	0	-3.54109	0	-3.77277	0
776	-30	-14	-24	0	0	0	0	0	-3.34368	0	-4.2103	0	0	0	0	-3.52673	0	-4.21512	0
777	-30	-14	-16	0	0	0	0	0	-2.8951	0	-3.97191	0	0	0	0	-2.98078	0	-4.05771	0
778	-30	-14	-8	0	0	0	0	0	0	0	-3.1739	0	0	0	0	0	0	-3.28258	2.56426
779	-30	-14	0	0	0	0	0	0	0	0	0	0	0	0	0	0	0	0	3.21155
780	-30	-14	8	0	0	0	0	0	0	0	0	0	0	0	0	0	0	0	3.07454
781	-30	-14	16	0	0	0	0	0	-2.54914	0	0	0	0	0	0	0	0	0	2.66484
782	-30	-14	24	0	0	0	0	0	0	0	-4.90515	0	0	0	0	0	0	-4.92792	0
783	-30	-14	32	0	0	2.69681	0	0	0	0	-4.40208	0	0	0	2.68801	0	0	-4.53988	2.66316
784	-30	-14	40	0	0	0	0	3.11232	0	0	-3.51188	0	0	0	0	-2.50563	3.15495	-3.51679	0
785	-30	-14	48	0	0	0	0	0	0	0	-2.9994	0	0	0	0	-2.59849	0	-2.93122	0
786	-30	-14	56	0	0	0	0	0	0	0	-3.40258	0	0	0	0	-2.70976	0	-3.39994	0
787	-30	-14	64	0	0	0	0	0	-2.56966	0	-3.35329	0	0	0	0	-3.26933	0	-3.24137	0
788	-30	-14	72	0	0	0	0	0	-2.63478	0	-2.26462	0	0	0	0	-3.23963	0	0	0
789	-30	-6	-48	0	0	0	0	0	-2.67994	0	-3.66064	0	0	0	0	-3.0366	0	-3.45739	0
790	-30	-6	-40	0	0	0	0	0	-3.01214	0	-4.00898	0	0	0	0	-3.39543	0	-3.91103	0
791	-30	-6	-32	0	0	0	0	0	-3.18733	0	-4.38198	0	0	0	0	-3.53619	0	-4.38644	0
792	-30	-6	-24	0	0	0	0	0	-2.92507	0	-4.12657	0	0	0	0	-3.10356	0	-4.20406	2.63248
793	-30	-6	-16	0	0	0	0	0	0	2.68807	-3.87036	0	0	0	0	0	0	-4.00472	2.88331
794	-30	-6	-8	0	0	0	0	0	0	0	-3.35753	0	0	0	2.72738	0	0	-3.43539	2.99093
795	-30	-6	0	0	0	2.87472	0	0	0	2.82369	0	0	0	0	3.01769	0	0	0	2.88082
796	-30	-6	8	0	0	0	0	0	0	2.9319	0	0	0	0	0	0	0	0	2.65395
797	-30	-6	16	0	0	0	0	0	-2.78218	2.65945	-3.23976	0	0	0	0	-2.39428	0	-3.25629	0
798	-30	-6	24	0	0	0	0	0	-2.78036	0	-5.15886	0	0	0	0	-2.94941	0	-5.20396	0
799	-30	-6	32	0	0	0	0	0	-2.69884	0	-4.78339	0	0	0	0	-3.30095	0	-4.8636	0
800	-30	-6	40	0	0	0	-2.75576	2.78042	-2.7478	0	-4.02078	0	0	-2.73567	0	-3.49095	2.90446	-3.98663	0
801	-30	-6	48	0	0	0	0	0	0	0	-3.52153	0	0	0	0	-2.89337	0	-3.50554	0
802	-30	-6	56	0	0	0	0	0	0	0	-3.78731	0	0	0	0	-2.43939	0	-3.82835	0
803	-30	-6	64	0	0	0	0	0	0	0	-3.48644	0	0	0	0	-2.45474	0	-3.49265	0
804	-30	2	-48	0	0	0	0	0	-2.85674	0	-4.06276	0	0	-2.79987	0	-3.17709	0	-3.93714	0
805	-30	2	-40	0	0	0	0	0	-2.73629	0	-4.27294	0	0	-2.75993	0	-3.16199	0	-4.26774	0
806	-30	2	-32	0	0	0	0	0	-2.56065	0	-4.06364	0	0	0	0	-2.84293	0	-4.12925	2.73488
807	-30	2	-24	0	0	0	0	0	0	0	-3.71597	0	0	0	0	0	0	-3.82827	3.00193
808	-30	2	-16	0	0	0	0	0	0	2.92434	-3.69231	0	0	0	0	0	0	-3.83713	3.43471
809	-30	2	-8	0	0	0	0	0	-2.47292	3.8608	-3.39542	0	0	0	0	0	0	-3.50601	2.98846
810	-30	2	0	0	0	0	0	0	-2.52125	4.00266	-2.46482	0	0	0	0	0	0	-2.39069	2.99795
811	-30	2	8	0	0	0	0	0	0	3.4004	-2.51764	0	0	0	0	0	0	-2.4233	0
812	-30	2	16	0	0	0	0	0	-3.52294	2.76595	-3.90389	0	0	0	0	-3.00699	0	-3.93946	0
813	-30	2	24	0	0	0	0	0	-3.87299	0	-4.67486	0	0	0	0	-3.98077	0	-4.71171	0
814	-30	2	32	0	0	0	-3.52331	0	-3.77176	0	-4.44981	0	0	-3.51597	0	-4.0908	0	-4.39001	0
815	-30	2	40	0	0	0	-3.64546	0	-3.657	0	-4.05941	0	0	-3.64651	0	-4.04707	0	-3.9899	0
816	-30	2	48	0	0	0	-3.19722	0	-2.88582	0	-3.9559	0	0	-3.25631	0	-3.18774	0	-3.8997	0
817	-30	2	56	0	0	0	0	0	0	0	-3.19858	0	0	0	0	-2.3603	0	-3.33205	0
818	-30	2	64	0	0	0	0	0	0	0	-2.86811	0	0	0	0	0	0	-3.08893	0
819	-30	10	-40	0	0	0	0	0	0	0	-3.74212	0	0	0	0	0	0	-3.7614	0
820	-30	10	-32	0	0	0	0	0	0	0	-3.31596	0	0	0	0	0	0	-3.41338	2.61889
821	-30	10	-24	0	0	0	0	0	0	0	-3.31424	0	0	0	0	0	0	-3.45029	3.18189
822	-30	10	-16	0	0	0	0	0	0	2.8973	-3.37479	0	0	0	0	0	0	-3.51184	3.57241
823	-30	10	-8	0	0	0	0	0	-2.45439	3.70032	-3.57395	0	0	0	0	0	0	-3.7209	3.16093
824	-30	10	0	0	0	0	0	0	-3.44826	3.66284	-3.70996	0	0	0	0	-2.97419	0	-3.83737	2.91373
825	-30	10	8	0	0	0	0	0	-3.37469	3.11206	-3.64095	0	0	0	0	-2.96694	0	-3.6338	0
826	-30	10	16	0	0	0	0	0	-4.64351	0	-4.34547	0	0	0	0	-4.1496	0	-4.39632	0
827	-30	10	24	0	0	0	0	0	-4.75799	0	-4.41812	0	0	0	0	-4.70486	0	-4.43697	0
828	-30	10	32	0	0	0	-3.31859	0	-4.03763	0	-3.88247	0	0	-3.19714	0	-4.11214	0	-3.69644	0
829	-30	10	40	0	0	0	-3.92141	0	-3.72189	0	-3.46143	0	0	-3.85441	0	-3.82389	0	-3.31411	0
830	-30	10	48	0	0	0	-3.33294	0	-3.17894	0	-3.53838	0	0	-3.48392	0	-3.10802	0	-3.50155	0
831	-30	10	56	0	0	0	0	0	0	0	-3.06015	0	0	0	0	0	0	-3.19514	0
832	-30	10	64	0	0	0	0	0	0	0	-2.46644	0	0	0	0	0	0	-2.69676	0
833	-30	18	-40	0	0	0	0	0	0	0	-2.882	0	0	0	0	0	0	-2.9849	0
834	-30	18	-32	0	0	0	0	0	0	0	-2.82133	0	0	0	0	0	0	-2.9051	2.60007
835	-30	18	-24	0	0	0	0	0	0	0	-2.90969	0	0	0	0	0	0	-3.005	2.99139
836	-30	18	-16	0	0	0	0	0	0	0	-3.20949	0	0	0	0	0	0	-3.30323	3.06689
837	-30	18	-8	0	0	0	0	0	-2.62184	2.72423	-3.93793	0	0	0	0	-2.36109	0	-4.03082	3.16728
838	-30	18	0	0	0	0	0	0	-3.62943	2.5324	-5.14861	0	0	0	0	-3.55103	0	-5.38944	0
839	-30	18	8	0	0	0	0	0	-4.09828	0	-5.09135	0	0	0	0	-4.05714	0	-5.20021	0
840	-30	18	16	0	0	0	0	0	-4.43274	0	-4.1684	0	0	0	0	-4.29259	0	-4.21676	0
841	-30	18	24	0	0	0	0	0	-3.61543	0	-3.78101	0	0	0	0	-3.66574	0	-3.68003	0
842	-30	18	32	0	0	0	0	0	-2.81897	0	-2.74379	0	0	0	0	-2.8469	0	-2.46175	0
843	-30	18	40	0	0	0	-2.84119	0	-2.60224	0	0	0	0	-2.72391	0	-2.51178	0	0	0
844	-30	18	48	0	0	0	-3.08811	0	0	0	0	0	0	-3.14995	0	0	0	0	0
845	-30	18	56	0	0	0	0	0	0	0	-3.06375	0	0	0	0	0	0	-3.27111	0
846	-30	26	-24	0	0	0	0	0	0	0	-2.63515	0	0	0	0	0	0	-2.67375	2.6924
847	-30	26	-16	0	0	0	0	0	0	0	-3.26919	0	0	0	0	0	0	-3.27337	2.64794
848	-30	26	-8	0	0	0	-2.76737	0	-3.06294	0	-4.70699	0	0	-2.81459	0	-3.17765	0	-4.75113	2.73634
849	-30	26	0	0	0	0	-3.28239	0	-3.6683	0	-5.80444	0	0	-3.33585	0	-3.87355	0	-6.01753	0
850	-30	26	8	0	0	0	-3.24003	0	-4.05461	0	-4.58146	0	0	-3.27721	0	-4.55496	0	-4.60164	0
851	-30	26	16	0	0	0	0	0	-4.35878	0	-3.15077	0	0	0	0	-4.5098	0	-3.07887	0
852	-30	26	24	0	0	0	0	0	-3.17633	0	-2.48378	0	0	0	0	-3.23699	0	-2.43539	0
853	-30	26	32	0	0	0	0	0	-3.04552	0	-2.47881	0	0	0	0	-3.08744	0	0	0
854	-30	26	40	0	0	0	0	0	0	0	0	0	0	0	0	-2.57805	0	0	0
855	-30	26	48	0	0	0	0	0	0	0	-2.38301	0	0	0	0	0	0	-2.33353	0
856	-30	26	56	0	0	0	0	0	0	0	-2.3666	0	0	0	0	0	0	-2.51979	0
857	-30	34	-16	0	0	0	0	0	0	0	-3.46979	0	0	0	0	0	0	-3.39003	0
858	-30	34	-8	0	0	0	-3.14694	0	-2.97869	0	-4.6694	0	0	-3.23014	0	-3.31067	0	-4.56556	0
859	-30	34	0	0	0	0	-3.04186	0	-2.94959	0	-4.18698	0	0	-2.9933	0	-3.28777	0	-4.11691	0
860	-30	34	8	0	0	0	0	0	-3.76432	0	-3.12005	0	0	0	0	-4.24254	0	-3.01083	0
861	-30	34	16	0	0	0	0	0	-5.00048	0	0	0	0	0	0	-4.86601	0	0	0
862	-30	34	24	0	0	0	0	0	-3.85928	0	0	0	0	0	0	-3.63957	0	0	0
863	-30	34	32	0	0	0	0	0	-2.50875	0	0	0	0	0	0	-2.72393	0	0	0
864	-30	34	40	0	0	0	0	0	0	0	0	0	0	0	0	-2.95019	0	0	0
865	-30	34	48	0	0	0	0	0	0	0	-2.46882	0	0	0	0	-2.49851	0	-2.35968	0
866	-30	42	-16	0	0	0	0	0	0	0	0	0	0	0	0	0	0	0	0
867	-30	42	-8	0	0	0	0	0	0	0	-2.56255	0	0	0	0	-2.40003	0	-2.54459	0
868	-30	42	0	0	0	0	0	0	-2.48075	0	-2.43883	0	0	0	0	-2.98251	0	-2.39964	0
869	-30	42	8	0	0	0	0	0	-3.57329	0	-2.43761	0	0	-2.77279	0	-4.25935	0	-2.40548	0
870	-30	42	16	0	0	0	0	0	-3.95274	0	0	0	0	0	0	-4.32493	0	0	0
871	-30	42	24	0	0	0	0	0	-3.19291	0	0	0	0	0	0	-3.5614	0	0	0
872	-30	42	32	0	0	0	0	0	0	0	0	0	0	0	0	-2.52235	0	0	0
873	-30	42	40	0	0	0	0	0	0	0	0	0	0	0	0	0	0	0	0
874	-30	50	-16	0	0	0	0	0	0	0	0	0	0	0	0	0	0	0	0
875	-30	50	-8	0	0	0	0	0	0	0	0	0	0	0	0	0	0	0	0
876	-30	50	0	0	0	0	0	0	0	0	0	0	0	0	0	0	0	0	0
877	-30	50	8	0	0	0	0	0	-2.81724	0	0	0	0	0	0	-3.72446	0	0	0
878	-30	50	16	0	0	0	0	0	-3.41942	0	0	0	0	0	0	-4.02092	0	0	0
879	-30	50	24	0	0	0	0	0	-2.98508	0	0	0	0	0	0	-3.28452	0	0	0
880	-30	50	32	0	0	0	0	0	0	0	0	0	0	0	0	-2.48625	0	0	0
881	-30	58	-16	0	0	0	0	0	-2.48404	0	0	0	0	0	0	-2.91523	0	0	0
882	-30	58	-8	0	0	0	0	0	0	0	0	0	0	0	0	0	0	0	0
883	-30	58	0	0	0	0	0	0	0	0	0	0	0	0	0	0	0	0	0
884	-30	58	8	0	0	0	0	0	0	0	0	0	0	0	0	0	0	0	0
885	-30	58	16	0	0	0	0	0	0	0	0	0	0	0	0	0	0	0	0
886	-30	58	24	0	0	0	0	0	-2.58438	0	0	0	0	0	0	-2.96595	0	0	0
887	-30	66	-8	0	0	0	0	0	0	0	0	0	0	0	0	0	0	0	0
888	-30	66	0	0	0	0	0	0	0	0	0	0	0	0	0	0	0	0	0
889	-22	-102	-8	0	0	0	0	0	0	0	-3.07672	0	0	0	0	0	0	-3.08744	0
890	-22	-102	0	0	0	0	0	0	0	0	0	0	0	0	0	0	0	0	0
891	-22	-102	8	0	0	0	0	0	0	0	0	0	0	0	0	0	0	0	0
892	-22	-94	-16	0	0	0	0	0	0	0	-3.38802	0	0	0	0	0	0	-3.48707	0
893	-22	-94	-8	0	0	0	0	0	0	0	-2.64883	0	0	0	0	0	0	-2.73912	0
894	-22	-94	0	0	0	0	0	0	0	2.57731	0	0	0	0	0	0	0	0	0
895	-22	-94	8	0	0	0	0	0	0	0	0	0	0	0	0	0	0	0	0
896	-22	-94	16	0	0	0	0	0	0	0	0	0	0	0	0	0	0	0	0
897	-22	-94	24	0	0	0	0	0	0	0	0	0	0	0	0	0	0	0	0
898	-22	-86	-40	0	0	0	0	0	0	0	-2.90409	0	0	0	0	0	0	-2.98219	0
899	-22	-86	-32	0	0	0	0	0	0	0	-2.62583	0	0	0	0	0	0	-2.62202	0
900	-22	-86	-24	0	0	0	0	0	0	0	-3.39592	0	0	0	0	0	0	-3.1853	0
901	-22	-86	-16	0	0	0	0	0	0	0	-3.02098	0	0	0	0	0	0	-2.97224	0
902	-22	-86	-8	0	0	0	0	0	0	0	0	0	0	0	0	0	0	0	0
903	-22	-86	0	3.19221	0	0	0	0	0	2.69648	0	0	0	0	0	0	0	0	0
904	-22	-86	8	3.37203	0	0	0	0	0	3.25048	0	0	0	0	0	0	0	0	2.88694
905	-22	-86	16	0	0	0	0	0	0	2.8207	0	0	0	0	0	0	0	0	3.48716
906	-22	-86	24	0	0	0	0	0	0	0	0	0	0	0	0	0	0	0	3.02328
907	-22	-86	32	0	0	0	0	0	0	0	0	0	0	0	0	0	0	0	0
908	-22	-86	40	0	0	0	0	0	0	0	-2.93718	0	0	0	0	0	0	-3.1731	0
909	-22	-78	-48	0	0	0	0	0	0	0	0	0	0	0	0	0	0	0	0
910	-22	-78	-40	0	0	0	0	0	0	0	0	0	0	0	0	0	0	0	0
911	-22	-78	-32	0	0	0	0	0	0	0	0	0	0	0	0	0	0	0	0
912	-22	-78	-24	0	0	0	0	0	0	0	0	0	0	0	0	0	0	0	0
913	-22	-78	-16	3.23747	0	0	0	0	0	0	0	0	0	0	0	0	0	0	0
914	-22	-78	-8	3.13292	0	0	0	0	0	0	0	0	0	0	0	0	0	0	0
915	-22	-78	0	3.58602	0	0	0	0	0	0	0	0	0	0	0	0	0	0	2.68084
916	-22	-78	8	3.54712	0	0	0	0	0	2.90638	0	0	0	0	0	0	0	0	3.72518
917	-22	-78	16	0	0	0	0	0	0	0	0	0	0	0	0	0	0	0	4.04224
918	-22	-78	24	0	0	0	0	0	0	0	0	0	0	0	0	0	0	0	3.0581
919	-22	-78	32	0	0	0	-2.78858	0	0	0	0	0	0	-2.91651	0	0	0	0	2.5599
920	-22	-78	40	0	0	0	0	0	0	0	0	0	0	0	0	0	0	0	0
921	-22	-78	48	0	0	0	0	0	0	0	0	0	0	0	0	0	0	0	0
922	-22	-78	56	0	0	0	0	0	0	0	0	0	0	0	0	0	0	0	0
923	-22	-70	-56	0	0	0	0	0	0	0	0	0	0	0	0	0	0	0	0
924	-22	-70	-48	0	0	0	0	0	0	0	0	0	0	0	0	0	0	0	0
925	-22	-70	-40	0	0	0	0	0	0	0	0	0	0	0	0	0	0	0	0
926	-22	-70	-32	0	0	0	0	0	0	0	0	0	0	0	0	0	0	0	0
927	-22	-70	-24	0	0	0	0	0	0	0	0	0	0	0	0	0	0	0	0
928	-22	-70	-16	0	0	0	0	0	0	2.58221	0	0	0	0	0	0	0	0	3.00903
929	-22	-70	-8	0	0	0	0	0	0	0	0	0	0	0	0	0	0	0	0
930	-22	-70	0	0	0	0	0	0	0	0	0	0	0	0	2.68727	0	0	0	3.04854
931	-22	-70	8	3.06751	0	2.73504	0	0	0	0	0	0	0	0	2.93769	0	0	0	2.67363
932	-22	-70	16	0	0	2.77455	0	0	0	0	0	0	0	0	2.88435	0	0	0	3.43686
933	-22	-70	24	0	0	0	0	0	0	0	0	0	0	0	0	0	0	0	3.59267
934	-22	-70	32	0	0	0	0	0	0	0	0	0	0	0	0	0	0	0	3.00146
935	-22	-70	40	0	0	0	0	0	0	0	0	0	0	0	0	0	0	0	0
936	-22	-70	48	0	0	0	0	0	0	0	0	0	0	0	0	0	0	0	0
937	-22	-70	56	0	0	0	0	0	0	0	0	0	0	0	0	0	0	0	0
938	-22	-70	64	0	0	0	0	0	0	0	-3.24339	0	0	0	0	0	0	-3.19802	0
939	-22	-62	-56	0	0	0	0	0	0	0	0	0	0	0	0	0	0	0	0
940	-22	-62	-48	0	0	0	0	0	0	0	0	0	0	0	0	0	0	0	0
941	-22	-62	-40	0	0	0	0	0	0	0	0	0	0	0	0	0	0	0	0
942	-22	-62	-32	0	0	0	0	0	0	0	0	0	0	0	0	0	0	0	0
943	-22	-62	-24	0	0	0	0	0	0	0	0	0	0	0	0	0	0	0	0
944	-22	-62	-16	0	0	0	0	0	0	0	0	0	0	0	0	0	0	0	3.15441
945	-22	-62	-8	0	0	0	0	0	0	0	0	0	0	0	0	0	0	0	3.07446
946	-22	-62	0	0	0	0	0	0	0	0	0	0	0	0	0	0	0	0	3.14515
947	-22	-62	8	0	0	2.69728	0	0	0	0	0	0	0	0	2.87989	0	0	0	0
948	-22	-62	16	0	0	3.11855	0	0	0	0	0	0	0	0	3.30822	0	0	0	2.65633
949	-22	-62	24	0	0	2.85128	0	2.67142	0	0	0	0	0	0	2.98197	0	0	0	3.68959
950	-22	-62	32	0	0	0	0	2.83098	0	0	0	0	0	0	0	0	0	0	3.10284
951	-22	-62	40	0	0	0	0	0	0	0	0	0	0	0	0	0	0	0	0
952	-22	-62	48	0	0	0	0	0	0	0	0	0	0	0	0	0	0	0	0
953	-22	-62	56	0	0	0	0	0	0	0	0	0	0	0	0	0	0	-2.28272	0
954	-22	-62	64	0	0	0	0	0	0	0	0	0	0	0	0	0	0	0	0
955	-22	-54	-56	0	0	0	0	0	-2.76146	0	0	0	0	0	0	-2.93649	0	0	0
956	-22	-54	-48	0	0	0	0	0	-3.21458	0	0	0	0	0	0	-3.22169	0	0	0
957	-22	-54	-40	0	0	0	0	0	-2.71736	0	0	0	0	0	0	-2.42116	0	0	0
958	-22	-54	-32	0	0	0	0	0	0	0	0	0	0	0	0	0	0	0	0
959	-22	-54	-24	0	0	0	0	0	0	0	0	0	0	0	0	0	0	0	2.71784
960	-22	-54	-16	0	0	0	0	0	0	0	0	0	0	0	0	0	0	0	3.22347
961	-22	-54	-8	0	0	0	0	0	0	0	0	0	0	0	0	0	0	0	3.61141
962	-22	-54	0	0	0	0	0	0	0	0	0	0	0	0	0	0	0	0	2.68382
963	-22	-54	8	0	0	2.64417	0	0	0	0	0	0	0	0	2.81283	0	0	0	0
964	-22	-54	16	0	0	3.00387	0	2.72816	0	0	0	0	0	0	3.10178	0	2.72951	0	0
965	-22	-54	24	0	0	3.31461	0	3.38902	0	0	0	0	0	0	3.49741	0	3.31915	0	2.6753
966	-22	-54	32	0	0	2.65303	0	3.05208	0	0	0	0	0	0	2.863	0	2.81511	0	2.68815
967	-22	-54	40	0	0	0	0	2.72631	0	0	0	0	0	0	0	0	0	0	0
968	-22	-54	48	0	0	0	0	0	0	0	0	0	0	0	0	0	0	0	0
969	-22	-54	56	0	0	0	0	0	0	0	0	0	0	0	0	0	0	0	0
970	-22	-54	64	0	0	0	0	0	0	0	0	0	0	0	0	0	0	0	0
971	-22	-54	72	0	0	0	0	0	0	0	0	0	0	0	0	0	0	0	0
972	-22	-46	-56	0	0	0	0	0	0	0	-2.8516	0	0	0	0	0	0	-2.92061	0
973	-22	-46	-48	0	0	0	0	0	0	0	-2.44422	0	0	0	0	0	0	-2.35829	0
974	-22	-46	-40	0	0	0	0	0	0	0	0	0	0	0	0	0	0	0	0
975	-22	-46	-32	0	0	0	0	0	0	0	0	0	0	0	0	0	0	0	0
976	-22	-46	-24	0	0	0	0	0	0	0	0	0	0	0	0	0	0	0	3.19961
977	-22	-46	-16	0	0	0	0	2.90461	0	0	0	0	0	0	0	0	2.79584	0	3.58952
978	-22	-46	-8	0	0	0	0	0	-2.7126	0	0	0	0	0	0	-2.47989	0	0	3.80198
979	-22	-46	0	0	0	2.91783	0	0	-2.50239	0	-2.91952	0	0	0	2.87466	-2.52043	0	-3.12431	0
980	-22	-46	8	0	0	0	0	0	0	0	-2.34296	0	0	0	0	0	0	-2.4325	0
981	-22	-46	24	0	0	2.95867	0	3.16227	0	0	0	0	0	0	3.10374	0	2.96892	0	0
982	-22	-46	32	0	0	2.86617	0	3.12806	0	0	0	0	0	0	3.12837	0	2.85047	0	0
983	-22	-46	40	0	0	0	0	2.74706	0	0	0	0	0	0	0	0	0	0	0
984	-22	-46	48	0	0	0	0	0	0	0	0	0	0	0	0	0	0	0	0
985	-22	-46	56	0	0	0	0	0	0	0	0	0	0	0	0	0	0	0	0
986	-22	-46	64	0	0	0	0	0	0	0	0	0	0	0	0	0	0	0	0
987	-22	-46	72	0	0	0	0	0	0	0	0	0	0	0	0	0	0	0	0
988	-22	-38	-48	0	0	0	0	0	0	0	-2.64636	0	0	0	0	0	0	-2.63307	0
989	-22	-38	-40	0	0	0	0	0	0	0	0	0	0	0	0	0	0	0	0
990	-22	-38	-32	0	0	0	0	0	0	0	0	0	0	0	0	0	0	0	0
991	-22	-38	-24	0	0	0	0	0	0	0	0	0	0	0	0	0	0	0	2.86916
992	-22	-38	-16	0	0	2.80144	0	0	0	0	0	0	0	0	2.79485	0	0	0	2.91427
993	-22	-38	-8	0	0	0	0	0	-2.72049	0	0	0	0	0	0	-2.62906	0	0	3.45407
994	-22	-38	0	0	0	0	0	0	-3.18903	0	-2.48843	0	0	0	0	-3.13593	0	-2.55321	0
995	-22	-38	8	0	0	0	0	0	0	0	-2.68456	0	0	0	0	-2.54621	0	-2.5915	0
996	-22	-38	24	0	0	0	0	0	0	0	0	0	0	0	0	0	0	0	0
997	-22	-38	32	0	0	2.72906	0	3.50463	0	0	0	0	0	0	2.87003	0	3.18881	0	0
998	-22	-38	40	0	0	0	0	3.1863	0	0	0	0	0	0	2.83813	0	2.96262	0	0
999	-22	-38	48	0	0	0	0	0	0	0	0	0	0	0	0	0	0	0	0
1000	-22	-38	56	0	0	0	0	0	0	0	0	0	0	0	0	0	0	0	0
1001	-22	-38	64	0	0	0	0	0	0	0	0	0	0	0	0	0	0	0	0
1002	-22	-38	72	0	0	0	0	0	0	0	0	0	0	0	0	0	0	0	0
1003	-22	-30	-32	0	0	0	0	0	0	0	-2.2726	0	0	0	0	0	0	0	0
1004	-22	-30	-24	0	0	0	0	0	0	0	0	0	0	0	0	0	0	0	0
1005	-22	-30	-16	0	0	0	0	0	-2.56251	0	0	0	0	0	0	-2.5847	0	0	0
1006	-22	-30	-8	0	0	0	0	0	-2.86515	0	0	0	0	0	0	-2.70785	0	0	2.74161
1007	-22	-30	0	0	0	0	0	0	-3.02777	0	0	0	0	0	0	-2.62641	0	0	2.71465
1008	-22	-30	8	0	0	0	0	0	0	0	0	0	0	0	0	0	0	0	0
1009	-22	-30	16	0	0	0	0	0	0	0	-2.46485	0	0	0	0	0	0	-2.44328	0
1010	-22	-30	24	0	0	0	0	0	0	0	-3.27461	0	0	0	0	0	0	-3.1847	0
1011	-22	-30	32	0	0	2.74422	0	3.88063	0	0	-2.80995	0	0	0	2.78141	0	3.67334	-2.60853	0
1012	-22	-30	40	0	0	3.07632	0	3.46	0	0	-2.38838	0	0	0	3.17827	0	3.28545	0	0
1013	-22	-30	48	0	0	3.01499	0	0	0	0	0	0	0	0	3.13505	0	0	0	0
1014	-22	-30	56	0	0	2.7199	0	0	0	0	0	0	0	0	2.77791	0	0	0	0
1015	-22	-30	64	0	0	0	0	0	0	0	-2.65234	0	0	0	0	0	0	-2.38384	0
1016	-22	-30	72	0	0	0	0	0	0	0	-2.94296	0	0	0	0	0	0	-2.74515	0
1017	-22	-22	-24	0	0	0	0	0	-2.72428	0	-3.07226	0	0	0	0	-2.93433	0	-2.93671	0
1018	-22	-22	-16	0	0	0	0	0	-2.76243	0	-3.4705	0	0	0	0	-2.98959	0	-3.44711	0
1019	-22	-22	-8	0	0	0	0	0	-2.98516	0	-2.80111	0	0	0	0	-2.93165	0	-2.91999	0
1020	-22	-22	0	0	0	0	0	0	0	0	0	0	0	0	0	0	0	0	2.77038
1021	-22	-22	8	0	0	0	0	0	-2.43622	0	0	0	0	0	0	0	0	0	3.22923
1022	-22	-22	16	0	0	0	0	0	-2.98202	0	-2.57713	0	0	0	0	-2.41321	0	-2.57489	0
1023	-22	-22	24	0	0	0	0	0	0	0	-3.67212	0	0	0	0	0	0	-3.61821	0
1024	-22	-22	32	0	0	3.30259	0	4.15751	0	0	-3.56685	0	0	0	3.36172	0	4.02531	-3.49485	0
1025	-22	-22	40	3.13242	0	3.0877	0	3.08378	0	0	-3.64679	0	0	0	3.15733	0	2.94697	-3.51876	0
1026	-22	-22	48	0	0	2.67711	0	0	0	0	-3.51475	0	0	0	2.7865	0	0	-3.3345	0
1027	-22	-22	56	0	0	0	0	0	0	0	-3.83181	0	0	0	0	-2.67476	0	-3.65939	0
1028	-22	-22	64	0	0	0	0	0	0	0	-3.50204	0	0	0	0	0	0	-3.1613	0
1029	-22	-22	72	0	0	0	0	0	0	2.84159	-3.24403	0	0	0	0	0	0	-2.93907	0
1030	-22	-14	-32	0	0	0	0	0	-2.69448	0	-3.6277	0	0	0	0	-2.94438	0	-3.47609	0
1031	-22	-14	-24	0	0	0	0	0	-2.88962	0	-4.03057	0	0	0	0	-3.13861	0	-3.97914	0
1032	-22	-14	-16	0	0	0	0	0	-2.78189	0	-4.14241	0	0	0	0	-2.94619	0	-4.18284	0
1033	-22	-14	-8	0	0	0	0	0	0	0	-3.85071	0	0	0	0	0	0	-3.93554	0
1034	-22	-14	0	0	0	0	0	0	0	0	0	0	0	0	0	0	0	0	2.74179
1035	-22	-14	8	0	0	0	0	0	0	0	0	0	0	0	0	0	0	0	3.50041
1036	-22	-14	16	0	0	0	0	0	-2.82411	0	-3.10302	0	0	0	0	-2.47938	0	-3.05961	0
1037	-22	-14	24	0	0	0	0	0	0	0	-4.34334	0	0	0	0	-2.48521	0	-4.30853	2.57026
1038	-22	-14	32	3.65323	0	3.22255	0	3.79581	0	0	-4.40335	0	0	0	3.21529	0	3.72084	-4.33631	0
1039	-22	-14	40	3.43474	0	0	0	3.04636	0	0	-4.37509	0	0	0	0	0	3.02265	-4.26802	0
1040	-22	-14	48	3.07883	0	0	0	0	0	0	-4.53251	0	0	0	0	-2.64007	0	-4.4491	0
1041	-22	-14	56	0	0	0	0	0	0	0	-4.92282	0	0	0	0	-3.48882	0	-4.70739	0
1042	-22	-14	64	0	0	0	0	0	0	0	-4.00452	0	0	0	0	-3.25894	0	-3.71132	0
1043	-22	-14	72	0	0	0	0	0	0	3.035	-3.17249	0	0	0	0	-2.58392	0	-2.88993	0
1044	-22	-6	-48	0	0	0	0	0	-2.49302	0	-3.22562	0	0	0	0	-2.64846	0	-2.95869	0
1045	-22	-6	-40	0	0	0	0	0	-2.69127	0	-3.72762	0	0	0	0	-2.87005	0	-3.54348	0
1046	-22	-6	-32	0	0	0	0	0	-2.84324	0	-4.35461	0	0	0	0	-3.04486	0	-4.27611	0
1047	-22	-6	-24	0	0	0	0	0	-2.71609	0	-4.37147	0	0	0	0	-2.87527	0	-4.40801	0
1048	-22	-6	-16	0	0	0	0	0	0	0	-4.12159	0	0	0	0	0	0	-4.26558	0
1049	-22	-6	-8	0	0	0	0	0	0	2.89952	-4.23074	0	0	0	0	0	0	-4.34185	0
1050	-22	-6	0	0	0	2.71841	0	0	0	3.25942	-2.50767	0	0	0	2.83584	0	0	-2.4629	2.58674
1051	-22	-6	8	0	0	0	0	0	0	3.60222	0	0	0	0	0	0	0	0	2.83986
1052	-22	-6	16	0	0	0	0	0	-2.75494	2.76746	-3.43776	0	0	0	0	-2.78964	0	-3.34876	0
1053	-22	-6	24	0	0	0	0	2.65686	0	0	-4.37024	0	0	0	0	-3.05968	0	-4.29091	2.69744
1054	-22	-6	32	3.64008	0	0	0	3.87714	0	0	-4.52425	0	0	0	0	-3.12647	3.89209	-4.46295	0
1055	-22	-6	40	3.12352	0	0	-2.8145	3.1556	0	0	-4.34895	0	0	-2.7706	0	-3.11493	3.21597	-4.2614	0
1056	-22	-6	48	0	0	0	0	0	0	0	-4.22892	0	0	0	0	-2.8063	0	-4.22018	0
1057	-22	-6	56	0	0	0	0	0	0	0	-4.77968	0	0	0	0	-2.79326	0	-4.75816	0
1058	-22	-6	64	0	0	0	0	0	0	0	-4.46473	0	0	0	0	-2.94272	0	-4.39867	0
1059	-22	-6	72	0	0	0	0	0	0	3.13734	-3.43843	0	0	0	0	-2.56873	0	-3.30864	0
1060	-22	2	-48	0	0	0	-2.91003	0	-2.87784	0	-3.75491	0	0	-3.0265	0	-3.05256	0	-3.56949	0
1061	-22	2	-40	0	0	0	-2.88455	0	-2.86739	0	-4.23282	0	0	-2.99155	0	-3.00494	0	-4.11722	0
1062	-22	2	-32	0	0	0	0	0	-2.61697	0	-4.80051	0	0	0	0	-2.67764	0	-4.80203	0
1063	-22	2	-24	0	0	0	0	0	-2.54745	0	-4.19079	0	0	0	0	-2.40884	0	-4.3153	2.68319
1064	-22	2	-16	0	0	0	0	0	0	2.56486	-4.07511	0	0	0	0	0	0	-4.25893	3.22989
1065	-22	2	-8	0	0	0	0	0	0	3.2481	-4.15507	0	0	0	0	0	0	-4.24638	3.08109
1066	-22	2	0	0	0	0	0	0	0	3.58147	-3.3717	0	0	0	0	0	0	-3.38713	2.77509
1067	-22	2	8	0	0	0	0	0	-2.61994	3.22092	-3.6087	0	0	0	0	-2.46609	0	-3.57113	0
1068	-22	2	16	0	0	0	0	0	-3.22194	0	-3.94685	0	0	0	0	-3.40247	0	-3.90924	0
1069	-22	2	24	0	0	0	-2.86932	0	-3.38675	0	-4.24601	0	0	-2.74633	0	-3.79261	0	-4.1519	0
1070	-22	2	32	3.28034	0	0	-3.69378	3.02004	-3.1999	0	-4.02511	0	0	-3.56787	0	-3.72502	3.08231	-3.94	0
1071	-22	2	40	0	0	0	-3.60256	0	-3.04236	0	-4.05375	0	0	-3.54692	0	-3.52456	2.6422	-3.94927	0
1072	-22	2	48	0	0	0	-2.99	0	-2.53486	0	-4.05337	0	0	-2.9857	0	-2.89926	0	-4.05794	0
1073	-22	2	56	0	0	0	0	0	0	0	-3.34035	0	0	0	0	-2.48643	0	-3.42611	0
1074	-22	2	64	0	0	0	0	0	0	2.69626	-3.25554	0	0	0	0	-2.67486	0	-3.31656	0
1075	-22	2	72	0	0	0	0	0	0	3.02119	-2.92656	0	0	0	0	-2.71359	0	-3.00477	0
1076	-22	10	-40	0	0	0	-3.2352	0	-3.41115	0	-4.80805	0	0	-3.27502	0	-3.58161	0	-4.86615	0
1077	-22	10	-32	0	0	0	0	0	0	0	-4.2104	0	0	0	0	0	0	-4.39957	0
1078	-22	10	-24	0	0	0	0	0	0	0	-4.0783	0	0	0	0	0	0	-4.27757	3.35252
1079	-22	10	-16	0	0	0	0	0	0	0	-3.92355	0	0	0	0	0	0	-4.12142	3.77656
1080	-22	10	-8	0	0	0	0	0	0	3.06162	-3.99172	0	0	0	0	0	0	-4.14327	3.50929
1081	-22	10	0	0	0	0	0	0	0	3.05639	-4.07451	0	0	0	0	0	0	-4.16671	3.05191
1082	-22	10	8	0	0	0	0	0	-2.83143	0	-4.57005	0	0	0	0	-3.05643	0	-4.61337	0
1083	-22	10	16	0	0	0	0	0	-3.67729	0	-4.46746	0	0	0	0	-3.98268	0	-4.40306	0
1084	-22	10	24	0	0	0	-3.52291	0	-3.55613	0	-4.02431	0	0	-3.37408	0	-3.80274	0	-3.91365	0
1085	-22	10	32	0	0	0	-3.9299	0	-3.20536	0	-3.57096	0	0	-3.81481	0	-3.49448	0	-3.41562	0
1086	-22	10	40	0	0	0	-3.78402	0	-2.97729	0	-3.06329	0	0	-3.80816	0	-3.03924	0	-3.00373	0
1087	-22	10	48	0	0	0	-3.44473	0	-2.60904	0	-3.24748	0	0	-3.51446	0	-2.76487	0	-3.33415	0
1088	-22	10	56	0	0	0	0	0	0	0	-2.35769	0	0	0	0	0	0	-2.52668	0
1089	-22	10	64	0	0	0	0	0	0	2.98883	0	0	0	0	0	0	0	0	0
1090	-22	18	-40	0	0	0	0	0	-2.92901	0	-4.19922	0	0	0	0	-2.75744	0	-4.33701	0
1091	-22	18	-32	0	0	0	0	0	0	0	-4.14112	0	0	0	0	0	0	-4.38841	0
1092	-22	18	-24	0	0	0	0	0	0	0	-3.77397	0	0	0	0	0	0	-3.98442	3.31384
1093	-22	18	-16	0	0	0	0	0	0	0	-3.95162	0	0	0	0	0	0	-4.10583	3.57257
1094	-22	18	-8	0	0	0	0	0	0	0	-4.53558	0	0	0	0	0	0	-4.6732	3.1512
1095	-22	18	0	0	0	0	0	0	-2.75265	0	-4.89587	0	0	0	0	-3.09712	0	-5.0616	2.76398
1096	-22	18	8	0	0	0	-2.8685	0	-3.30622	0	-4.8485	0	0	-2.79624	0	-3.85744	0	-4.85301	0
1097	-22	18	16	0	0	0	-3.33445	0	-3.62713	0	-3.96688	0	0	-3.18411	0	-4.07214	0	-3.84806	0
1098	-22	18	24	0	0	0	-2.93151	0	-3.03076	0	-3.19189	0	0	-2.79642	0	-3.41112	0	-2.99982	0
1099	-22	18	32	0	0	0	-3.18155	0	-2.76203	0	-2.63572	0	0	-3.17502	0	-2.98631	0	-2.42151	0
1100	-22	18	40	0	0	0	-3.04191	0	0	0	0	0	0	-3.10811	0	-2.41117	0	0	0
1101	-22	18	48	0	0	0	0	0	0	0	0	0	0	-2.778	0	-2.41695	0	0	0
1102	-22	18	56	0	0	0	0	0	0	0	-2.53947	0	0	0	0	-2.56857	0	-2.76225	0
1103	-22	18	64	0	0	0	0	0	0	0	0	0	0	0	0	-2.42511	0	0	0
1104	-22	26	-24	0	0	0	0	0	0	2.55265	-3.56793	0	0	0	0	0	0	-3.66678	2.87619
1105	-22	26	-16	0	0	0	0	0	0	0	-4.27657	0	0	0	0	-2.41394	0	-4.26784	3.02258
1106	-22	26	-8	0	0	0	-2.74686	0	-2.8646	0	-4.92418	0	0	-2.81702	0	-3.22044	0	-4.97679	2.96355
1107	-22	26	0	0	0	0	-3.43119	0	-3.37861	0	-5.19938	0	0	-3.43349	0	-3.93348	0	-5.26508	0
1108	-22	26	8	0	0	0	-3.81343	0	-3.79941	0	-4.4068	0	0	-3.70376	0	-4.34679	0	-4.31545	0
1109	-22	26	16	0	0	0	-3.54201	0	-3.89033	0	-3.24879	0	0	-3.38517	0	-4.24477	0	-3.1008	0
1110	-22	26	24	0	0	0	-3.23322	0	-3.54115	0	-2.74489	0	0	-3.15326	0	-3.83047	0	-2.54305	0
1111	-22	26	32	0	0	0	0	0	-2.46912	0	-2.60907	0	0	0	0	-2.9166	0	-2.36727	0
1112	-22	26	40	0	0	0	0	0	0	0	-2.56646	0	0	0	0	-2.56994	0	-2.46823	0
1113	-22	26	48	0	0	0	0	0	0	0	0	0	0	0	0	0	0	0	0
1114	-22	26	56	0	0	0	0	0	0	0	-2.33389	0	0	0	0	0	0	-2.46866	0
1115	-22	34	-24	0	0	0	0	0	0	0	-2.94188	0	0	0	0	0	0	-2.9213	2.76131
1116	-22	34	-16	0	0	0	-2.90659	0	0	0	-4.10848	0	0	-2.9037	0	-2.81325	0	-4.04596	2.79412
1117	-22	34	-8	0	0	0	-3.09051	0	-2.91982	0	-4.66427	0	0	-3.04451	0	-3.60722	0	-4.6128	0
1118	-22	34	0	0	0	0	-3.37615	0	-3.30815	0	-4.11296	0	0	-3.28086	0	-3.87784	0	-4.02702	0
1119	-22	34	8	0	0	0	-3.21393	0	-3.8499	0	-3.23614	0	0	-3.0828	0	-4.38023	0	-3.04101	0
1120	-22	34	16	0	0	0	0	0	-3.49627	0	-2.54481	0	0	0	0	-3.81285	0	-2.41437	0
1121	-22	34	24	0	0	0	0	0	-3.01225	0	0	0	0	0	0	-3.11671	0	0	0
1122	-22	34	32	0	0	0	0	0	0	0	0	0	0	0	0	-2.7913	0	0	0
1123	-22	34	40	0	0	0	0	0	0	0	-2.42975	0	0	0	0	-2.61287	0	0	0
1124	-22	34	48	0	0	0	0	0	0	0	-2.42636	0	0	0	0	0	0	-2.31831	0
1125	-22	34	56	0	0	0	0	0	0	0	0	0	0	0	0	0	0	0	0
1126	-22	42	-16	0	0	0	0	0	0	0	-2.72353	0	0	0	0	-2.44812	0	-2.74291	0
1127	-22	42	-8	0	0	0	-3.0566	0	0	0	-3.29726	0	0	-2.89114	0	-3.05039	0	-3.27207	0
1128	-22	42	0	0	0	0	-3.10822	0	-2.61094	0	-2.59218	0	0	-2.92759	0	-3.15512	0	-2.5126	0
1129	-22	42	8	0	0	0	0	0	-3.51367	0	-3.03838	0	0	0	0	-4.14349	0	-2.92663	0
1130	-22	42	16	0	0	0	0	0	-3.56177	0	0	0	0	0	0	-4.09394	0	0	0
1131	-22	42	24	0	0	0	0	0	0	0	0	0	0	0	0	-2.663	0	0	0
1132	-22	42	32	0	0	0	0	0	0	0	0	0	0	0	0	0	0	0	0
1133	-22	42	40	0	0	0	0	0	0	0	0	0	0	0	0	0	0	0	0
1134	-22	42	48	0	0	0	0	0	0	0	0	0	0	0	0	0	0	0	0
1135	-22	50	-16	0	0	0	0	0	0	0	0	0	0	0	0	-2.45013	0	0	0
1136	-22	50	-8	0	0	0	-2.84845	0	0	0	0	0	0	0	0	-2.73184	0	0	0
1137	-22	50	0	0	0	0	-2.78077	0	0	0	-2.34368	0	0	-2.74866	0	0	0	-2.28268	0
1138	-22	50	8	0	0	0	0	0	-2.73787	0	0	0	0	0	0	-3.56689	0	0	0
1139	-22	50	16	0	0	0	0	0	-3.32347	0	0	0	0	0	0	-4.04007	0	0	0
1140	-22	50	24	0	0	0	0	0	0	0	0	0	0	0	0	0	0	0	0
1141	-22	50	32	0	0	2.89016	0	0	0	0	0	0	0	0	2.81385	0	0	0	0
1142	-22	50	40	0	0	0	0	0	0	0	0	0	0	0	0	0	0	0	0
1143	-22	58	-16	0	0	0	0	0	-2.50937	0	0	0	0	0	0	-2.64443	0	0	0
1144	-22	58	-8	0	0	0	0	0	0	0	0	0	0	0	0	0	0	0	0
1145	-22	58	0	0	0	0	0	0	0	0	-2.36094	0	0	0	0	0	0	-2.3441	0
1146	-22	58	8	0	0	0	0	0	0	0	0	0	0	0	0	0	0	0	0
1147	-22	58	16	0	0	0	0	0	0	0	0	0	0	0	0	-2.51117	0	0	0
1148	-22	58	24	0	0	0	0	0	0	0	0	0	0	0	0	0	0	0	0
1149	-22	58	32	3.75915	0	0	0	0	0	0	-3.11119	0	0	0	0	0	0	-3.24746	0
1150	-22	66	-8	0	0	0	0	0	0	0	-2.74245	0	0	0	0	0	0	-2.72868	0
1151	-22	66	0	0	0	0	0	0	0	0	0	0	0	0	0	0	0	0	0
1152	-22	66	8	0	0	0	0	0	0	0	0	0	0	0	0	0	0	0	0
1153	-22	66	16	0	0	0	0	0	0	0	0	0	0	0	0	0	0	0	0
1154	-14	-102	-16	0	0	0	0	0	0	0	-2.9534	0	0	0	0	0	0	-2.88489	0
1155	-14	-102	-8	0	0	0	0	0	0	0	0	0	0	0	0	0	0	0	0
1156	-14	-102	0	0	0	0	0	0	0	0	-2.37507	0	0	0	0	0	0	-2.44696	0
1157	-14	-102	8	0	0	0	0	0	0	0	0	0	0	0	0	0	0	0	0
1158	-14	-102	16	0	0	0	0	0	0	0	0	0	0	0	0	0	0	-2.31404	0
1159	-14	-94	-16	0	0	0	0	0	0	0	-3.30197	0	0	0	0	0	0	-3.29359	0
1160	-14	-94	-8	0	0	0	0	0	0	0	0	0	0	0	0	0	0	0	0
1161	-14	-94	0	0	0	0	0	0	0	0	0	0	0	0	0	0	0	0	0
1162	-14	-94	8	0	0	0	0	0	0	0	0	0	0	0	0	0	0	0	0
1163	-14	-94	16	0	0	0	0	0	0	0	0	0	0	0	0	0	0	0	0
1164	-14	-94	24	0	0	0	0	0	0	0	0	0	0	0	0	0	0	0	0
1165	-14	-94	32	0	0	0	0	0	0	0	0	0	0	0	0	0	0	0	0
1166	-14	-86	-40	0	0	0	0	0	0	0	-2.72465	0	0	0	0	0	0	-2.6304	0
1167	-14	-86	-32	0	0	0	0	0	0	0	-3.12803	0	0	0	0	0	0	-3.11462	0
1168	-14	-86	-24	0	0	0	0	0	0	0	-3.14477	0	0	0	0	0	0	-3.05991	0
1169	-14	-86	-16	0	0	0	0	0	0	0	-3.0212	0	0	0	0	0	0	-3.0811	0
1170	-14	-86	-8	3.24568	0	0	0	0	0	0	0	0	0	0	0	0	0	0	0
1171	-14	-86	0	0	0	0	0	0	0	2.84739	0	0	0	0	0	0	0	0	0
1172	-14	-86	8	0	0	0	0	2.67132	0	3.26594	0	0	0	0	0	0	2.62581	0	0
1173	-14	-86	16	0	0	0	0	0	0	2.75534	0	0	0	0	0	0	0	0	0
1174	-14	-86	24	0	0	0	0	0	0	0	0	0	0	0	0	0	0	0	0
1175	-14	-86	32	0	0	0	0	0	0	0	0	0	0	0	0	0	0	0	0
1176	-14	-86	40	0	0	0	0	0	0	0	0	0	0	0	0	0	0	0	0
1177	-14	-86	48	0	0	0	0	0	0	0	-2.8586	0	0	0	0	0	0	-2.86983	0
1178	-14	-78	-48	0	0	0	0	0	0	0	-2.3189	0	0	0	0	0	0	0	0
1179	-14	-78	-40	0	0	0	0	0	0	0	0	0	0	0	0	0	0	0	0
1180	-14	-78	-32	0	0	0	0	0	0	0	0	0	0	0	0	0	0	0	0
1181	-14	-78	-24	0	0	0	0	0	0	0	-2.51719	0	0	0	0	0	0	-2.40221	0
1182	-14	-78	-16	0	0	0	0	0	0	0	0	0	0	0	0	0	0	0	0
1183	-14	-78	-8	0	0	0	0	0	0	3.67482	0	0	0	0	0	0	0	0	0
1184	-14	-78	0	0	0	0	0	0	0	3.05722	0	0	0	0	0	0	2.67527	0	2.56792
1185	-14	-78	8	0	0	0	0	2.90205	0	3.46835	0	0	0	0	0	0	2.80328	0	3.33245
1186	-14	-78	16	0	0	0	0	0	0	2.9936	0	0	0	0	0	0	0	0	2.89759
1187	-14	-78	24	0	0	0	0	0	0	0	0	0	0	0	0	0	0	0	0
1188	-14	-78	32	0	0	0	0	0	0	0	0	0	0	0	0	0	0	0	0
1189	-14	-78	40	0	0	0	0	0	0	0	0	0	0	0	0	0	0	0	0
1190	-14	-78	48	0	0	0	0	0	0	0	-2.58012	0	0	0	0	0	0	-2.59715	0
1191	-14	-78	56	0	0	0	0	0	0	0	-3.43041	0	0	0	0	0	0	-3.51642	0
1192	-14	-70	-56	0	0	0	0	0	0	0	0	0	0	0	0	0	0	0	0
1193	-14	-70	-48	0	0	0	0	0	0	0	0	0	0	0	0	0	0	0	0
1194	-14	-70	-40	0	0	0	0	0	0	0	0	0	0	0	0	0	0	0	0
1195	-14	-70	-32	0	0	0	0	0	0	0	0	0	0	0	0	0	0	0	0
1196	-14	-70	-24	0	0	0	0	0	0	0	0	0	0	0	0	0	0	0	0
1197	-14	-70	-16	0	0	0	0	0	0	2.92934	0	0	0	0	0	0	0	0	0
1198	-14	-70	-8	0	0	0	0	0	0	3.61639	0	0	0	0	0	0	0	0	3.02593
1199	-14	-70	0	0	0	0	0	0	0	2.96596	0	0	0	0	2.61138	0	0	0	3.68385
1200	-14	-70	8	0	0	2.76249	0	2.73551	0	0	0	0	0	0	2.93799	0	2.69876	0	3.35092
1201	-14	-70	16	0	0	2.91585	0	3.19638	0	0	0	0	0	0	3.00244	0	2.94227	0	3.46911
1202	-14	-70	24	0	0	0	0	3.06728	0	3.21273	0	0	0	0	0	0	2.75392	0	2.61464
1203	-14	-70	32	0	0	0	0	2.7521	0	2.55202	0	0	0	0	0	0	0	0	0
1204	-14	-70	40	0	0	0	0	0	0	0	0	0	0	0	0	0	0	0	0
1205	-14	-70	48	0	0	0	0	0	0	0	0	0	0	0	0	0	0	0	0
1206	-14	-70	56	0	0	0	0	0	0	0	-2.76047	0	0	0	0	0	0	-2.80765	0
1207	-14	-70	64	0	0	0	0	0	0	0	-3.143	0	0	0	0	0	0	-3.17862	0
1208	-14	-62	-56	0	0	0	0	0	0	0	0	0	0	0	0	0	0	0	0
1209	-14	-62	-48	0	0	0	0	0	0	0	0	0	0	0	0	0	0	0	0
1210	-14	-62	-40	0	0	0	0	0	0	0	0	0	0	0	0	0	0	0	0
1211	-14	-62	-32	0	0	0	0	0	0	0	0	0	0	0	0	0	0	0	0
1212	-14	-62	-24	0	0	0	0	0	0	0	0	0	0	0	0	0	0	0	0
1213	-14	-62	-16	0	0	0	0	0	0	2.82923	0	0	0	0	0	0	0	0	2.81669
1214	-14	-62	-8	0	0	0	0	0	0	0	0	0	0	0	0	0	0	0	3.58722
1215	-14	-62	0	0	0	0	0	0	0	0	0	0	0	0	0	0	0	0	3.88842
1216	-14	-62	8	3.16396	0	2.86473	0	0	0	0	0	0	0	0	3.04193	0	0	0	3.10843
1217	-14	-62	16	0	0	3.42338	0	3.28739	0	0	0	0	0	0	3.52432	0	3.12975	0	3.36665
1218	-14	-62	24	0	0	2.84949	0	3.43893	0	2.76259	0	0	0	0	2.9284	0	3.07952	0	3.28707
1219	-14	-62	32	0	0	0	0	3.92249	0	2.78622	0	0	0	0	0	0	3.45652	0	2.8387
1220	-14	-62	40	0	0	0	0	3.29925	0	0	0	0	0	0	0	0	2.91554	0	0
1221	-14	-62	48	0	0	0	0	0	0	0	0	0	0	0	0	0	0	0	0
1222	-14	-62	56	0	0	0	0	0	0	0	0	0	0	0	0	0	0	0	0
1223	-14	-62	64	0	0	0	0	0	0	0	0	0	0	0	0	0	0	0	0
1224	-14	-62	72	0	0	0	0	0	0	0	0	0	0	0	0	0	0	0	0
1225	-14	-54	-56	0	0	0	0	0	-2.57743	0	0	0	0	0	0	-3.07451	0	0	0
1226	-14	-54	-48	0	0	0	0	0	-2.8066	0	0	0	0	0	0	-3.28452	0	0	0
1227	-14	-54	-40	0	0	0	0	0	-2.77745	0	0	0	0	0	0	-2.97023	0	0	0
1228	-14	-54	-32	0	0	0	0	0	0	0	0	0	0	0	0	0	0	0	0
1229	-14	-54	-24	0	0	0	0	0	0	0	0	0	0	0	0	0	0	0	2.652
1230	-14	-54	-16	0	0	0	0	2.81395	0	0	0	0	0	0	0	0	2.67609	0	3.26798
1231	-14	-54	-8	0	0	0	-2.95001	3.0824	0	0	0	0	0	-2.79227	0	0	2.87352	0	3.94057
1232	-14	-54	0	0	0	0	-2.74354	0	0	0	0	0	0	0	0	0	0	0	4.08373
1233	-14	-54	8	0	0	3.20453	0	0	0	0	0	0	0	0	3.3639	0	0	0	3.11755
1234	-14	-54	16	0	0	3.87119	0	3.51799	0	0	0	0	0	0	4.01974	0	3.45153	0	2.84239
1235	-14	-54	24	3.19906	0	3.50728	0	3.99996	0	2.55265	0	0	0	0	3.66509	0	3.74499	0	3.00778
1236	-14	-54	32	3.46416	0	3.06047	0	4.39098	0	2.67843	0	0	0	0	3.33328	0	4.05024	0	2.8642
1237	-14	-54	40	0	0	2.66995	0	3.98307	0	0	0	0	0	0	2.90345	0	3.67944	0	0
1238	-14	-54	48	0	0	0	0	3.20116	0	0	0	0	0	0	0	0	2.93336	0	0
1239	-14	-54	56	0	0	0	0	0	0	0	0	0	0	0	0	0	0	0	0
1240	-14	-54	64	0	0	0	0	0	0	0	0	0	0	0	0	0	0	0	0
1241	-14	-54	72	0	0	0	0	0	0	0	0	0	0	0	0	0	0	0	0
1242	-14	-46	-56	0	0	0	0	0	-3.68024	0	0	0	0	0	0	-3.90672	0	0	0
1243	-14	-46	-48	0	0	0	0	0	-3.50477	0	0	0	0	0	0	-3.682	0	0	0
1244	-14	-46	-40	0	0	0	0	0	-3.13079	0	0	0	0	0	0	-3.19866	0	0	0
1245	-14	-46	-32	0	0	0	0	0	0	0	0	0	0	0	0	0	0	0	0
1246	-14	-46	-24	0	0	2.85844	0	3.48864	0	0	0	0	0	0	2.97751	0	3.36053	0	2.67333
1247	-14	-46	-16	0	0	3.3171	0	4.15917	0	0	0	0	0	0	3.46693	0	3.95777	0	3.96741
1248	-14	-46	-8	0	0	2.84538	-2.94321	3.94038	-2.40404	0	0	0	0	-2.8558	2.9349	0	3.72416	0	4.36611
1249	-14	-46	0	0	0	2.90628	0	0	0	0	-2.26954	0	0	0	2.98536	-2.56837	0	-2.4697	4.0817
1250	-14	-46	8	0	0	2.68357	0	0	0	0	0	0	0	0	2.83447	0	0	-2.29828	0
1251	-14	-46	16	0	0	3.37805	0	3.21802	0	0	0	0	0	0	3.49695	0	3.17749	0	0
1252	-14	-46	24	0	0	3.86452	0	4.24364	0	0	0	0	0	0	4.04478	0	4.06031	0	0
1253	-14	-46	32	3.60869	0	3.73704	0	4.35978	0	0	0	0	3.67674	0	4.0515	0	4.06678	0	0
1254	-14	-46	40	3.36069	0	3.28253	0	4.02733	0	0	0	0	0	0	3.56716	0	3.79056	0	0
1255	-14	-46	48	0	0	2.71285	0	3.49986	0	0	0	0	0	0	2.93792	0	3.28194	0	0
1256	-14	-46	56	0	0	0	0	2.71096	0	0	0	0	0	0	0	0	0	0	0
1257	-14	-46	64	0	0	0	0	0	0	0	0	0	0	0	0	0	0	0	0
1258	-14	-46	72	0	0	0	0	0	0	0	0	0	0	0	0	0	0	0	0
1259	-14	-38	-48	0	0	0	0	0	0	0	0	0	0	0	0	0	0	0	0
1260	-14	-38	-40	0	0	0	0	0	0	0	0	0	0	0	0	0	0	0	0
1261	-14	-38	-32	0	0	0	0	0	0	0	0	0	0	0	0	0	0	0	0
1262	-14	-38	-24	0	0	2.68949	0	3.36616	0	0	0	0	0	0	2.79835	0	3.25688	0	0
1263	-14	-38	-16	0	0	3.44865	0	4.55066	0	0	0	0	0	0	3.5741	0	4.40048	0	3.0774
1264	-14	-38	-8	0	0	3.13037	0	3.91501	-2.6324	0	0	0	0	0	3.17548	-2.61253	3.83367	0	4.08867
1265	-14	-38	0	0	0	2.65596	0	0	-2.66316	0	-2.50878	0	0	0	0	-2.83932	0	-2.6027	4.257
1266	-14	-38	8	0	0	0	0	0	0	0	-2.63684	0	0	0	0	-2.5066	0	-2.60455	2.72141
1267	-14	-38	16	0	0	2.77382	0	0	0	0	-2.79952	0	0	0	2.78854	0	0	-2.83779	0
1268	-14	-38	24	0	0	3.47864	0	4.29338	0	0	0	0	0	0	3.65268	0	4.05682	0	0
1269	-14	-38	32	0	0	3.86985	0	4.83248	0	2.9553	0	0	0	0	4.16877	0	4.62643	0	0
1270	-14	-38	40	3.15894	0	3.85263	0	4.24465	0	2.86776	0	0	0	0	4.14568	0	4.05975	0	0
1271	-14	-38	48	0	0	3.46381	0	3.67609	0	0	0	0	0	0	3.6709	0	3.48577	0	0
1272	-14	-38	56	0	0	3.01827	0	2.94448	0	0	0	0	0	0	3.22943	0	2.75075	0	0
1273	-14	-38	64	0	0	0	0	0	0	0	0	0	0	0	0	0	0	0	0
1274	-14	-38	72	0	0	0	0	0	0	0	0	0	0	0	0	0	0	0	0
1275	-14	-38	80	0	0	0	0	0	0	0	0	0	0	0	0	0	0	0	0
1276	-14	-30	-40	0	0	0	0	0	0	0	0	0	0	0	0	0	0	0	0
1277	-14	-30	-32	0	0	0	0	0	0	0	0	0	0	0	0	0	0	0	0
1278	-14	-30	-24	0	0	0	0	0	0	0	0	0	0	0	0	0	0	0	2.64781
1279	-14	-30	-16	0	0	3.28759	0	3.20266	0	0	0	0	0	0	3.37872	0	3.10864	0	0
1280	-14	-30	-8	0	0	2.78292	0	0	-2.7954	0	0	0	0	0	2.84706	-2.71866	0	0	3.16342
1281	-14	-30	0	0	0	0	0	0	-2.55676	0	0	0	0	0	0	0	0	0	3.24261
1282	-14	-30	8	0	0	0	0	0	-2.46125	0	-2.29821	0	0	0	0	-2.39076	0	-2.27888	0
1283	-14	-30	16	0	0	0	0	0	0	0	-2.83798	0	0	0	0	-2.39342	0	-2.75282	0
1284	-14	-30	24	0	0	3.02895	0	4.08378	0	0	-2.79398	0	0	0	2.95515	0	3.79129	-2.65641	0
1285	-14	-30	32	3.50826	0	3.94121	0	5.06644	0	2.80067	-2.52518	0	0	0	4.01351	0	4.85741	-2.36097	2.6921
1286	-14	-30	40	3.86943	0	4.28264	0	4.05762	0	2.90503	-2.43811	0	0	0	4.39773	0	3.93651	-2.30671	2.85987
1287	-14	-30	48	3.58843	0	4.26539	0	3.59961	0	2.7036	-2.40639	0	0	0	4.32591	0	3.48466	-2.28892	2.68513
1288	-14	-30	56	3.26411	0	3.62193	0	3.16808	0	0	-2.37139	0	0	0	3.69209	0	3.04881	0	0
1289	-14	-30	64	0	0	0	0	3.08915	0	2.52701	-2.55053	0	0	0	2.63501	0	3.03773	0	0
1290	-14	-30	72	0	0	0	0	0	0	0	-2.53614	0	0	0	0	0	0	0	0
1291	-14	-22	-32	0	0	0	0	0	-2.40291	0	-2.52917	0	0	0	0	-2.49043	0	-2.3273	0
1292	-14	-22	-24	0	0	0	0	0	-2.46273	0	-2.61138	0	0	0	0	-2.57543	0	-2.42466	0
1293	-14	-22	-16	0	0	2.75102	0	0	-2.65601	0	-2.85542	0	0	0	2.87604	-2.87124	0	-2.74551	0
1294	-14	-22	-8	0	0	0	0	0	-2.75122	0	-3.09454	0	0	0	0	-3.00269	0	-3.12074	0
1295	-14	-22	0	0	0	0	0	0	0	0	0	0	0	0	0	0	0	0	0
1296	-14	-22	8	0	0	0	0	0	-3.62049	0	0	0	0	0	0	-3.22331	0	0	2.83393
1297	-14	-22	16	0	0	0	0	0	-2.68827	0	-3.19289	0	0	0	0	-3.00755	0	-3.12281	0
1298	-14	-22	32	4.2905	0	3.87447	0	4.9692	0	0	-3.74559	0	0	0	3.87858	0	4.78917	-3.66162	3.44959
1299	-14	-22	40	4.53831	0	3.87407	0	4.02511	0	0	-3.89541	0	0	0	3.96892	0	3.91629	-3.85587	3.04844
1300	-14	-22	48	4.45094	0	3.563	0	3.28373	0	0	-4.02343	0	0	0	3.67616	0	3.19257	-3.98011	2.71809
1301	-14	-22	56	3.7905	0	2.90243	0	2.8709	0	0	-3.69806	0	0	0	2.97926	0	2.82144	-3.49563	0
1302	-14	-22	64	3.07299	0	0	0	0	0	2.52468	-3.18166	0	0	0	0	0	2.65137	-2.80661	0
1303	-14	-22	72	0	0	0	0	0	0	2.66377	-2.48361	0	0	0	0	0	0	0	0
1304	-14	-14	-24	0	0	0	0	0	-2.77331	0	-3.74934	0	0	0	0	-2.95678	0	-3.60678	0
1305	-14	-14	-16	0	0	0	0	0	-2.76048	0	-4.14726	0	0	0	2.66374	-2.98318	0	-4.09669	0
1306	-14	-14	-8	0	0	0	0	0	0	2.71518	-3.65261	0	0	0	0	-2.47212	0	-3.7349	0
1307	-14	-14	0	0	0	0	0	0	0	2.67109	0	0	0	0	0	0	0	0	0
1308	-14	-14	8	0	0	0	0	0	-3.18782	2.87616	0	0	0	0	0	-2.77855	0	0	0
1309	-14	-14	16	0	0	0	0	0	-2.49853	0	-3.11355	0	0	0	0	-2.79838	0	-3.09662	0
1310	-14	-14	24	3.83983	0	3.5948	0	4.48421	0	0	-3.82011	0	0	0	3.46743	-2.40347	4.35947	-3.6815	3.09722
1311	-14	-14	32	4.57046	0	3.64538	0	5.18674	0	0	-4.4596	0	0	0	3.64549	-2.3593	5.1429	-4.48343	3.35883
1312	-14	-14	40	4.59883	0	3.19931	0	4.17743	0	0	-4.48161	0	0	0	3.27843	0	4.11875	-4.5678	2.65511
1313	-14	-14	48	4.48812	0	2.77852	0	3.18047	0	0	-4.35879	0	0	0	2.91955	0	3.14309	-4.38603	0
1314	-14	-14	56	4.40148	0	0	0	0	0	0	-3.98193	0	0	0	0	-2.38379	0	-3.91345	0
1315	-14	-14	64	3.81884	0	0	0	0	0	2.51613	-3.26343	0	0	0	0	0	0	-3.05332	0
1316	-14	-14	72	3.16977	0	0	0	0	0	0	-2.93435	0	0	0	0	0	0	-2.69981	0
1317	-14	-6	-40	0	0	0	0	0	-3.30954	0	-3.37744	0	0	0	0	-3.42641	0	-3.11518	0
1318	-14	-6	-32	0	0	0	0	0	-3.61109	0	-3.76718	0	0	0	0	-3.70859	0	-3.61678	0
1319	-14	-6	-24	0	0	2.66627	0	0	-3.12439	0	-4.62372	0	0	0	2.85936	-3.24869	0	-4.54452	0
1320	-14	-6	-16	0	0	3.15837	0	0	-3.22736	0	-4.59146	0	0	0	3.37403	-3.21271	0	-4.63112	0
1321	-14	-6	-8	0	0	0	0	0	-2.54156	2.92699	-4.1908	0	0	0	0	0	0	-4.33114	0
1322	-14	-6	0	0	0	2.75078	0	0	0	3.398	-3.0141	0	0	0	2.73644	0	0	-3.05602	0
1323	-14	-6	8	0	0	0	0	0	0	3.06822	-2.53941	0	0	0	0	0	0	-2.51038	0
1324	-14	-6	16	0	0	0	0	2.86694	0	0	-3.35605	0	0	0	0	-2.73074	2.76541	-3.22594	2.86882
1325	-14	-6	24	4.00184	0	3.36831	0	4.70013	0	0	-4.22953	0	0	0	3.24532	-3.28318	4.65102	-4.08845	2.84981
1326	-14	-6	32	3.82213	0	2.90407	-2.73821	4.94027	0	0	-4.34977	0	0	0	2.9012	-3.13696	4.97474	-4.35246	2.68955
1327	-14	-6	40	3.81981	0	0	0	4.3408	0	0	-4.6722	0	0	0	2.67361	-2.98073	4.32805	-4.74532	0
1328	-14	-6	48	3.95859	0	0	0	3.29121	0	0	-4.59525	0	0	0	0	-2.73284	3.25552	-4.67337	0
1329	-14	-6	56	4.17428	0	0	0	0	0	0	-4.21738	0	0	0	0	-2.63161	0	-4.22709	0
1330	-14	-6	64	3.90725	0	0	0	0	0	2.59589	-3.45672	0	0	0	0	-2.4922	0	-3.38577	0
1331	-14	-6	72	0	0	0	0	0	0	2.72518	-2.51232	0	0	0	0	0	0	-2.39768	0
1332	-14	2	-40	0	0	0	-3.30487	0	-3.9939	0	-4.44274	0	0	-3.197	0	-4.14804	0	-4.37363	0
1333	-14	2	-32	0	0	0	-3.19366	0	-4.26015	0	-4.97198	0	0	-3.16815	0	-4.31868	0	-5.02518	0
1334	-14	2	-24	0	0	3.14187	0	0	-3.60572	0	-4.91401	0	0	0	3.36693	-3.51907	0	-5.0354	0
1335	-14	2	-16	0	0	3.0909	0	0	-3.06485	0	-4.43596	0	0	0	3.22033	-3.01031	0	-4.62589	0
1336	-14	2	-8	0	0	3.05859	0	0	0	2.61292	-4.21456	0	0	0	3.15933	0	0	-4.32812	3.17013
1337	-14	2	0	0	0	2.89547	0	0	0	3.11639	-3.43167	0	0	0	2.89847	0	0	-3.52306	2.92774
1338	-14	2	8	0	0	0	0	0	0	2.69565	-3.55905	0	0	0	0	-2.41909	0	-3.55955	2.84647
1339	-14	2	16	0	0	2.81845	0	3.68589	-2.56454	0	-3.78204	0	0	0	0	-3.38892	3.67719	-3.63684	2.82511
1340	-14	2	24	3.31931	0	2.78508	-2.92543	4.28189	-2.76599	0	-3.97357	0	0	-2.73823	2.72182	-3.72789	4.36216	-3.82608	0
1341	-14	2	32	0	0	0	-3.34574	4.05522	-2.568	0	-3.87724	0	0	-3.24933	0	-3.48205	4.14377	-3.80393	0
1342	-14	2	40	0	0	0	-2.82484	3.72075	0	0	-4.06079	0	0	-2.81909	0	-3.10792	3.75711	-4.02786	0
1343	-14	2	48	0	0	0	0	3.06368	0	0	-4.06762	0	0	0	0	-3.07124	3.05307	-4.07611	0
1344	-14	2	56	3.70702	0	0	0	0	0	2.88245	-3.37295	0	0	0	0	-3.00085	0	-3.43565	0
1345	-14	2	64	0	0	0	0	0	0	3.16086	-2.70997	0	0	0	0	-2.58157	0	-2.71022	0
1346	-14	2	72	0	0	0	0	0	0	3.17255	0	0	0	0	0	-2.66026	0	0	0
1347	-14	10	-32	0	0	0	-3.34216	0	-4.3703	0	-5.04785	0	0	-3.30208	0	-4.26492	0	-5.18784	0
1348	-14	10	-24	0	0	3.27423	0	0	-3.86255	0	-4.67491	0	0	0	3.36183	-3.82628	0	-4.9021	0
1349	-14	10	-16	0	0	3.29942	0	0	-3.29909	0	-4.85458	0	0	0	3.40922	-3.22377	0	-5.03035	2.77799
1350	-14	10	-8	0	0	3.18621	0	0	-2.56917	2.78076	-4.68841	0	0	0	3.25739	-2.66279	0	-4.79595	3.48835
1351	-14	10	0	0	0	3.06547	0	0	0	2.92344	-4.14287	0	0	0	3.02276	-2.50095	0	-4.24198	3.01667
1352	-14	10	8	0	0	0	0	2.799	-2.53179	0	-4.37081	0	0	0	0	-3.21377	2.85472	-4.37582	2.75618
1353	-14	10	16	0	0	0	-3.23526	3.23925	-2.81721	0	-4.01423	0	0	-3.03892	0	-3.60953	3.28394	-3.83226	0
1354	-14	10	24	0	0	0	-3.77335	3.31468	-2.73025	0	-3.54203	0	0	-3.65504	0	-3.59004	3.39872	-3.38228	0
1355	-14	10	32	0	0	0	-3.24874	3.22475	0	0	-3.20463	0	0	-3.21387	0	-2.91925	3.29069	-3.11421	0
1356	-14	10	40	0	0	0	0	0	0	0	-3.1594	0	0	0	0	-2.36756	0	-3.11153	0
1357	-14	10	48	0	0	0	0	0	0	0	-2.94955	0	0	0	0	-2.39541	0	-2.9999	0
1358	-14	10	56	3.06343	0	0	0	0	0	2.9482	0	0	0	0	0	-2.7345	0	0	0
1359	-14	10	64	0	0	0	0	0	0	3.5397	0	0	0	0	0	-2.51512	0	0	0
1360	-14	10	72	0	0	0	0	0	0	3.47805	0	0	0	0	0	-2.72053	0	0	0
1361	-14	18	-24	0	0	3.00158	-2.80414	0	-3.39706	2.5906	-4.8474	0	0	-2.77716	3.0192	-3.61614	0	-5.03145	3.39519
1362	-14	18	-16	0	0	3.06527	0	0	-3.21013	2.73132	-5.24003	0	0	0	3.12857	-3.52201	0	-5.42648	3.21693
1363	-14	18	-8	0	0	3.00884	0	0	-3.31637	2.80882	-5.10962	0	0	0	3.04354	-3.67823	0	-5.25543	3.0956
1364	-14	18	0	0	0	2.96196	-2.76235	2.97235	-3.60411	2.66932	-5.05384	0	0	-2.71291	2.89697	-4.15064	2.89858	-5.1425	2.63499
1365	-14	18	8	0	0	2.77657	-3.5967	3.08495	-3.07122	0	-4.5385	0	0	-3.40064	2.68912	-3.80341	3.16716	-4.40842	0
1366	-14	18	16	0	0	0	-4.20489	2.72508	-2.95249	0	-3.85846	0	0	-4.05088	0	-3.72541	2.78396	-3.59874	0
1367	-14	18	24	0	0	0	-4.14318	0	-2.60334	0	-3.17143	0	0	-4.06096	0	-3.45534	0	-3.01433	0
1368	-14	18	32	0	0	0	-3.32426	0	0	0	-2.89745	0	0	-3.31834	0	-2.86785	0	-2.79924	0
1369	-14	18	40	0	0	0	0	0	0	2.603	-2.44063	0	0	0	0	0	0	-2.46408	0
1370	-14	18	48	0	0	0	0	0	0	0	0	0	0	0	0	0	0	0	0
1371	-14	18	56	0	0	0	0	0	0	0	0	0	0	0	0	0	0	0	0
1372	-14	18	64	0	0	0	0	0	0	0	0	0	0	0	0	0	0	0	0
1373	-14	26	-24	0	0	0	-3.29727	0	-3.28222	0	-4.59386	0	0	-3.24557	0	-3.68694	0	-4.67528	3.25225
1374	-14	26	-16	0	0	2.81511	-3.39833	0	-3.45091	0	-5.33217	0	0	-3.29948	2.83829	-4.08828	0	-5.41867	3.51468
1375	-14	26	-8	0	0	2.75124	-3.2252	2.95763	-3.63468	0	-5.06799	0	0	-3.14212	2.75349	-4.25498	2.90887	-5.12134	2.9185
1376	-14	26	0	0	0	0	-3.93339	3.42642	-4.26767	0	-5.42879	0	0	-3.89648	0	-4.89312	3.44322	-5.3555	0
1377	-14	26	8	0	0	0	-4.67693	2.90117	-3.96229	0	-4.40087	0	0	-4.56561	0	-4.60347	2.92918	-4.17065	0
1378	-14	26	16	0	0	0	-4.40212	0	-3.4681	0	-3.41984	0	0	-4.20882	0	-4.18769	0	-3.20785	0
1379	-14	26	24	0	0	0	-3.97569	0	-2.87045	0	-2.82052	0	0	-3.88688	0	-3.65011	0	-2.62887	0
1380	-14	26	32	0	0	0	-3.0622	0	0	0	-2.28462	0	0	-3.04672	0	-2.91339	0	0	0
1381	-14	26	40	0	0	0	0	0	0	0	0	0	0	0	0	0	0	0	0
1382	-14	26	48	0	0	0	0	0	0	0	0	0	0	0	0	0	0	0	0
1383	-14	26	56	0	0	0	0	0	0	0	0	0	0	0	0	0	0	0	0
1384	-14	26	64	0	0	0	0	0	0	0	0	0	0	0	0	0	0	0	0
1385	-14	34	-24	0	0	0	-3.4719	0	-3.00003	0	-4.10106	0	0	-3.39358	0	-3.68787	0	-4.11327	3.00469
1386	-14	34	-16	0	0	0	-3.6538	0	-3.64498	0	-4.74446	0	0	-3.48156	0	-4.17439	0	-4.78485	2.77764
1387	-14	34	-8	0	0	0	-3.97663	3.16656	-4.30264	0	-5.18226	0	0	-3.77138	0	-5.07199	3.155	-5.22771	0
1388	-14	34	0	0	0	0	-4.25297	3.32677	-4.40821	0	-4.502	0	0	-4.11272	0	-5.11757	3.30655	-4.37771	0
1389	-14	34	8	0	0	0	-4.16208	0	-3.87354	0	-3.5274	0	0	-3.9844	0	-4.52781	2.67645	-3.32736	0
1390	-14	34	16	0	0	0	-3.61953	0	-2.96841	0	-2.6098	0	0	-3.49019	0	-3.72735	0	-2.45803	0
1391	-14	34	24	0	0	0	-3.33338	0	-2.60981	0	0	0	0	-3.32213	0	-3.28026	0	0	0
1392	-14	34	32	0	0	0	-2.81684	0	0	0	0	0	0	-2.91754	0	-2.55566	0	0	0
1393	-14	34	40	0	0	0	0	0	0	0	0	0	0	0	0	0	0	0	0
1394	-14	34	48	0	0	0	0	0	0	0	0	0	0	0	0	0	0	0	0
1395	-14	34	56	0	0	0	0	0	0	0	0	0	0	0	0	0	0	0	0
1396	-14	42	-24	0	0	0	-2.86105	0	-2.49126	0	-3.08661	0	0	-2.73827	0	-3.14555	0	-3.08809	0
1397	-14	42	-16	0	0	0	-3.62963	0	-2.93345	0	-3.99458	0	0	-3.48562	0	-3.70521	0	-4.01472	0
1398	-14	42	-8	0	0	0	-4.15952	0	-3.38918	0	-4.19886	0	0	-3.96991	0	-4.03239	0	-4.25693	0
1399	-14	42	0	0	0	0	-4.00242	0	-3.41319	0	-3.52328	0	0	-3.81581	0	-4.08907	0	-3.47816	0
1400	-14	42	8	0	0	0	-3.52279	0	-2.89233	0	-3.1308	0	0	-3.3007	0	-3.43195	0	-2.97329	0
1401	-14	42	16	0	0	0	0	0	0	0	-2.46029	0	0	0	0	-2.74835	0	-2.32654	0
1402	-14	42	24	0	0	0	0	0	0	0	0	0	0	0	0	0	0	0	0
1403	-14	42	32	0	0	0	0	0	0	0	0	0	0	0	0	0	0	0	0
1404	-14	42	40	0	0	0	0	0	0	0	0	0	0	0	0	0	0	0	0
1405	-14	42	48	0	0	0	0	0	0	0	0	0	0	0	0	0	0	0	0
1406	-14	50	-24	0	0	0	-2.72172	0	0	0	-2.71856	0	0	-2.76071	0	-2.56133	0	-2.68658	0
1407	-14	50	-16	0	0	0	-2.9365	0	0	0	-3.4094	0	0	-2.81261	0	-2.6807	0	-3.37272	0
1408	-14	50	-8	0	0	0	-3.28033	0	0	0	-3.8482	0	0	-3.09326	0	-2.6324	0	-3.80748	0
1409	-14	50	0	0	0	0	-3.26864	0	0	0	-3.76461	0	0	-3.19782	0	0	0	-3.73089	0
1410	-14	50	8	0	0	0	-3.01473	0	-2.68999	0	-3.48015	0	0	-2.90422	0	-3.16372	0	-3.43068	0
1411	-14	50	16	0	0	0	0	0	-2.454	0	-3.01514	0	0	0	0	-2.83155	0	-3.01394	0
1412	-14	50	24	0	0	0	0	0	0	0	-2.79506	0	0	0	0	0	0	-2.69637	0
1413	-14	50	32	0	0	0	0	0	0	0	0	0	0	0	0	0	0	0	0
1414	-14	50	40	0	0	0	0	0	0	0	0	0	0	0	0	0	0	0	0
1415	-14	58	-16	0	0	0	0	0	0	0	-3.11295	0	0	0	0	0	0	-3.04723	0
1416	-14	58	-8	0	0	0	0	0	0	0	-3.84321	0	0	0	0	0	0	-3.81632	0
1417	-14	58	0	0	0	0	0	0	0	0	-3.90554	0	0	0	0	0	0	-3.85491	0
1418	-14	58	8	0	0	0	0	0	0	0	-2.60718	0	0	0	0	0	0	-2.63394	0
1419	-14	58	16	0	0	0	0	0	-2.52649	0	0	0	0	0	0	-2.67069	0	0	0
1420	-14	58	24	0	0	0	0	0	0	0	-2.63624	0	0	0	0	0	0	-2.71062	0
1421	-14	58	32	0	0	2.6596	0	0	0	0	-3.37536	0	0	0	0	0	0	-3.33093	0
1422	-14	66	-16	0	0	0	0	0	0	0	-3.68639	0	0	0	0	0	0	-3.6774	0
1423	-14	66	-8	0	0	0	0	0	0	0	-3.70533	0	0	0	0	0	0	-3.72193	0
1424	-14	66	0	0	0	0	0	0	0	0	-3.08351	0	0	0	0	0	0	-3.0745	0
1425	-14	66	8	0	0	0	0	0	0	0	-2.38101	0	0	0	0	0	0	-2.53474	0
1426	-14	66	16	0	0	0	0	0	0	0	0	0	0	0	0	0	0	0	0
1427	-14	66	24	0	0	0	0	0	0	0	-2.57143	0	0	0	0	0	0	-2.76736	0
1428	-6	-102	-8	0	0	0	0	0	0	0	0	0	0	0	0	0	0	0	0
1429	-6	-102	0	0	0	0	0	0	0	0	0	0	0	0	0	0	0	0	0
1430	-6	-102	8	0	0	0	0	0	0	0	-2.61712	0	0	0	0	0	0	-2.7235	0
1431	-6	-102	16	0	0	0	0	0	0	0	-2.60127	0	0	0	0	0	0	-2.59815	0
1432	-6	-94	-16	0	0	0	0	0	0	0	0	0	0	0	0	0	0	0	0
1433	-6	-94	-8	0	0	0	0	0	0	0	0	0	0	0	0	0	0	0	0
1434	-6	-94	0	0	0	0	0	0	0	0	0	0	0	0	0	0	0	0	0
1435	-6	-94	8	0	0	0	0	0	0	0	-3.02812	0	0	0	0	0	0	-3.13125	0
1436	-6	-94	16	0	0	0	0	0	0	0	0	0	0	0	0	0	0	0	0
1437	-6	-94	24	0	0	0	0	0	0	0	0	0	0	0	0	0	0	0	0
1438	-6	-94	32	0	0	-2.76949	0	0	0	0	0	0	0	0	-2.7933	0	0	0	0
1439	-6	-86	-40	0	0	0	0	0	0	0	-2.27043	0	0	0	0	0	0	-2.28945	0
1440	-6	-86	-32	0	0	0	0	0	0	0	0	0	0	0	0	0	0	0	0
1441	-6	-86	-24	0	0	0	0	0	0	0	0	0	0	0	0	0	0	0	0
1442	-6	-86	-16	0	0	0	0	0	0	0	0	0	0	0	0	0	0	0	0
1443	-6	-86	-8	0	0	0	0	0	0	0	0	0	0	0	0	0	0	0	0
1444	-6	-86	0	0	0	0	0	0	0	0	-2.30098	0	0	0	0	0	0	-2.36012	0
1445	-6	-86	8	0	0	0	0	0	0	0	-2.69963	0	0	0	0	0	0	-2.56684	0
1446	-6	-86	16	0	0	0	0	0	0	0	0	0	0	0	0	0	0	0	0
1447	-6	-86	24	0	0	0	0	0	0	0	0	0	0	0	0	0	0	0	0
1448	-6	-86	32	0	0	-2.78951	0	0	0	0	0	0	0	0	-2.83198	0	0	0	0
1449	-6	-86	40	0	0	0	0	0	0	0	0	0	0	0	0	0	0	0	0
1450	-6	-86	48	0	0	0	0	0	0	0	0	0	0	0	0	0	0	0	0
1451	-6	-78	-48	0	0	0	0	0	0	0	0	0	0	0	0	0	0	0	0
1452	-6	-78	-40	0	0	0	0	0	0	0	0	0	0	0	0	0	0	0	0
1453	-6	-78	-32	0	0	0	0	0	0	0	0	0	0	0	0	0	0	0	0
1454	-6	-78	-24	0	0	0	0	0	0	0	0	0	0	0	0	0	0	0	0
1455	-6	-78	-16	0	0	0	0	0	0	0	0	0	0	0	0	0	0	0	0
1456	-6	-78	-8	0	0	0	0	0	0	0	0	0	0	0	0	0	0	0	0
1457	-6	-78	0	0	0	0	0	0	0	0	0	0	0	0	0	0	0	0	0
1458	-6	-78	8	0	0	0	0	0	0	0	0	0	0	0	0	0	0	0	0
1459	-6	-78	16	0	0	0	0	0	0	0	0	0	0	0	0	0	0	0	0
1460	-6	-78	24	0	0	0	0	0	0	0	0	0	0	0	0	0	0	0	0
1461	-6	-78	32	0	0	0	0	0	0	0	0	0	0	0	0	0	0	0	0
1462	-6	-78	40	0	0	0	0	0	0	0	0	0	0	0	0	0	0	0	0
1463	-6	-78	48	0	0	0	0	0	0	0	0	0	0	0	0	0	0	0	0
1464	-6	-78	56	0	0	0	0	0	0	0	0	0	0	0	0	0	0	0	0
1465	-6	-70	-48	0	0	0	0	0	0	0	0	0	0	0	0	0	0	0	0
1466	-6	-70	-40	0	0	0	0	0	0	0	0	0	0	0	0	0	0	0	0
1467	-6	-70	-32	0	0	0	0	0	0	0	0	0	0	0	0	0	0	0	0
1468	-6	-70	-24	0	0	0	0	0	0	0	0	0	0	0	0	0	0	0	0
1469	-6	-70	-16	0	0	0	0	0	0	0	0	0	0	0	0	0	0	0	0
1470	-6	-70	-8	0	0	0	0	0	0	2.94133	0	0	0	0	0	0	0	0	0
1471	-6	-70	0	0	0	0	0	0	0	3.05981	0	0	0	0	0	0	0	0	0
1472	-6	-70	8	0	0	2.83577	0	2.90699	0	2.58814	0	0	0	0	3.02091	0	2.77123	0	2.7189
1473	-6	-70	16	0	0	0	0	2.93097	0	0	0	0	0	0	2.73715	0	2.66319	0	0
1474	-6	-70	24	0	0	0	0	3.03108	0	0	0	0	0	0	0	0	2.67686	0	0
1475	-6	-70	32	0	0	0	0	2.73863	0	0	0	0	0	0	0	0	0	0	0
1476	-6	-70	40	0	0	0	0	0	0	0	0	0	0	0	0	0	0	0	0
1477	-6	-70	48	0	0	0	0	0	0	0	0	0	0	0	0	0	0	0	0
1478	-6	-70	56	0	0	0	0	0	0	0	0	0	0	0	0	0	0	0	0
1479	-6	-70	64	0	0	0	0	0	0	0	0	0	0	0	0	0	0	0	0
1480	-6	-62	-56	0	0	0	0	0	0	0	0	0	0	0	0	0	0	0	0
1481	-6	-62	-48	0	0	0	0	0	0	0	0	0	0	0	0	0	0	0	0
1482	-6	-62	-40	0	0	0	0	0	0	0	0	0	0	0	0	0	0	0	0
1483	-6	-62	-32	0	0	0	0	0	0	0	0	0	0	0	0	0	0	0	0
1484	-6	-62	-24	0	0	2.87593	0	0	0	0	0	0	0	0	2.93706	0	0	0	0
1485	-6	-62	-16	0	0	2.78113	0	0	0	0	0	0	0	0	2.94009	0	0	0	0
1486	-6	-62	-8	0	0	0	0	0	0	2.57041	0	0	0	0	2.60729	0	0	0	3.13021
1487	-6	-62	0	0	0	2.87494	0	0	0	2.82065	0	0	0	0	3.10161	0	0	0	2.92811
1488	-6	-62	8	0	0	3.31816	0	3.11256	0	0	0	0	0	0	3.53604	0	3.01036	0	3.20519
1489	-6	-62	16	0	0	3.56333	0	3.50103	0	0	0	0	0	0	3.74098	0	3.3074	0	2.62483
1490	-6	-62	24	0	0	2.90099	0	4.22532	0	0	0	0	0	0	3.10527	0	3.88094	0	0
1491	-6	-62	32	0	0	0	0	4.06784	0	0	0	0	0	0	2.80416	0	3.7679	0	2.58544
1492	-6	-62	40	0	0	0	0	3.51871	0	0	0	0	0	0	2.66228	0	3.31066	0	0
1493	-6	-62	48	0	0	0	0	2.73121	0	0	0	0	0	0	0	0	2.62665	0	0
1494	-6	-62	56	0	0	0	0	0	0	0	0	0	0	0	0	0	0	0	0
1495	-6	-62	64	0	0	0	0	0	0	0	0	0	0	0	0	0	0	0	0
1496	-6	-54	-64	0	0	0	0	0	-2.59688	2.89579	0	0	0	0	0	-2.86595	0	0	0
1497	-6	-54	-56	0	0	0	0	0	-2.45434	0	0	0	0	0	0	-2.79322	0	0	0
1498	-6	-54	-48	0	0	0	0	0	-2.47003	0	0	0	0	0	0	-2.83657	0	0	0
1499	-6	-54	-40	0	0	0	0	0	-2.54668	0	0	0	0	0	0	-2.74944	0	0	0
1500	-6	-54	-32	0	0	0	0	0	0	0	0	0	0	0	0	0	0	0	0
1501	-6	-54	-24	0	0	3.05695	0	0	0	0	0	0	0	0	3.16653	0	0	0	0
1502	-6	-54	-16	0	0	3.15974	0	2.95352	0	0	0	0	0	0	3.35042	0	2.87604	0	0
1503	-6	-54	-8	0	0	2.96097	0	3.32439	0	0	0	0	0	0	3.16819	0	3.1695	0	3.61584
1504	-6	-54	0	0	0	2.78697	-2.80919	3.21029	0	0	0	0	0	0	3.0606	0	3.19028	0	3.84405
1505	-6	-54	8	3.17904	0	3.46017	0	3.30454	0	0	0	0	0	0	3.62674	0	3.41362	0	3.38959
1506	-6	-54	16	3.49043	0	4.16025	0	4.26456	0	0	0	0	0	0	4.32831	0	4.12991	0	2.75185
1507	-6	-54	24	3.62513	0	4.04632	0	5.06073	0	2.57173	0	0	0	0	4.22982	0	4.83011	0	3.04367
1508	-6	-54	32	3.62527	0	3.97263	0	5.04606	0	2.65751	0	0	0	0	4.19818	0	4.7641	0	3.14244
1509	-6	-54	40	3.3693	0	3.87464	0	4.45435	0	2.66475	0	0	0	0	4.05706	0	4.21534	0	3.0846
1510	-6	-54	48	3.18993	0	3.54121	0	3.70292	0	0	0	0	0	0	3.52422	0	3.59468	0	2.68931
1511	-6	-54	56	0	0	0	0	2.85975	0	0	0	0	0	0	0	0	2.81958	0	0
1512	-6	-54	64	0	0	0	0	0	0	0	0	0	0	0	0	0	0	0	0
1513	-6	-54	72	0	0	0	-3.24189	0	0	0	0	0	0	-3.31686	0	0	0	0	0
1514	-6	-46	-64	0	0	0	0	0	-3.40852	2.62413	0	0	0	0	0	-3.86785	0	0	0
1515	-6	-46	-56	0	0	0	0	0	-3.0829	0	0	0	0	0	0	-3.57318	0	0	0
1516	-6	-46	-48	0	0	0	0	0	-2.95449	0	0	0	0	0	0	-3.42489	0	0	0
1517	-6	-46	-40	0	0	0	0	0	-2.82991	0	0	0	0	0	0	-3.16567	0	0	0
1518	-6	-46	-32	0	0	0	0	0	-2.52956	0	0	0	0	0	0	-2.70636	0	0	0
1519	-6	-46	-24	0	0	3.32296	0	0	0	0	0	0	0	0	3.43435	0	2.6428	0	0
1520	-6	-46	-16	0	0	3.94122	0	4.0884	0	0	0	0	0	0	4.12228	0	4.00122	0	3.43416
1521	-6	-46	-8	0	0	3.77857	-3.03959	4.79369	0	0	0	0	0	-2.9023	3.98515	0	4.59032	0	4.53115
1522	-6	-46	8	3.49971	0	3.6785	0	4.14437	0	2.63349	-2.28724	0	0	0	3.81902	0	4.30769	0	3.01181
1523	-6	-46	16	3.76277	0	4.36524	0	4.92189	0	2.73729	0	0	0	0	4.48402	0	4.80216	0	2.8823
1524	-6	-46	24	4.05303	0	4.62184	0	5.69968	0	2.8434	0	0	0	0	4.7974	0	5.50083	0	3.23341
1525	-6	-46	32	4.24584	0	4.72008	0	5.57613	0	2.97011	0	0	0	0	4.91948	0	5.36114	0	3.50632
1526	-6	-46	40	4.22618	0	4.59264	0	5.14048	0	3.09783	0	0	0	0	4.76338	0	4.95692	0	3.54461
1527	-6	-46	48	4.03479	0	4.15399	0	4.49077	0	2.77759	0	0	0	0	4.18078	0	4.41006	0	3.13211
1528	-6	-46	56	3.47957	0	3.18948	0	3.6558	0	0	0	0	0	0	3.14891	0	3.66383	0	0
1529	-6	-46	64	0	0	0	0	2.79978	0	0	-2.27631	0	0	0	0	0	2.87219	0	0
1530	-6	-46	72	0	0	0	-3.17241	0	0	0	-2.86603	0	0	-3.37069	0	0	0	-2.60749	0
1531	-6	-38	-64	0	0	0	0	0	-3.66363	0	0	0	0	0	0	-4.16038	0	0	0
1532	-6	-38	-56	0	0	0	0	0	-3.53301	0	0	0	0	0	0	-3.95552	0	0	0
1533	-6	-38	-48	0	0	0	0	0	-3.25371	0	0	0	0	0	0	-3.59117	0	0	0
1534	-6	-38	-40	0	0	0	0	0	-3.07339	0	0	0	0	0	0	-3.40291	0	0	0
1535	-6	-38	-32	0	0	0	0	0	-2.68766	0	0	0	0	0	2.64882	-3.03998	0	0	0
1536	-6	-38	-24	0	0	3.41696	0	3.18178	0	0	0	0	0	0	3.51744	-2.73956	3.22044	0	0
1537	-6	-38	-16	0	0	4.3098	0	4.72751	-2.40604	2.60006	0	0	3.38109	0	4.48365	-2.70679	4.60177	0	3.34015
1538	-6	-38	-8	3.24808	0	4.53335	-3.08815	5.34364	-2.70378	3.32054	0	0	3.86486	-2.92363	4.69883	-2.91058	5.10118	0	4.74984
1539	-6	-38	8	3.2544	0	3.40227	-3.69124	3.2496	-2.86995	3.37071	-3.97773	0	0	-3.46243	3.45191	-3.3573	3.13663	-3.8989	2.875
1540	-6	-38	16	3.63478	0	3.96049	-2.88428	5.06285	0	3.09615	-2.87577	0	3.56075	0	4.04296	0	4.85789	-2.85814	0
1541	-6	-38	24	3.74892	0	4.839	0	6.18032	0	3.09235	0	0	4.02117	0	5.01617	0	5.99017	0	2.8696
1542	-6	-38	32	4.14121	0	5.14875	0	5.80679	0	3.26015	0	0	3.99598	0	5.35511	0	5.60551	0	3.41899
1543	-6	-38	40	4.4455	0	5.01999	0	5.33231	0	3.45725	0	0	3.87622	0	5.12969	0	5.20336	0	3.62321
1544	-6	-38	48	4.32824	0	4.52548	0	4.72171	0	3.10846	0	0	3.67941	0	4.55801	0	4.69199	0	3.38647
1545	-6	-38	56	3.86565	0	3.75825	0	3.8975	0	0	-2.36181	0	0	0	3.77192	0	3.96117	0	2.74988
1546	-6	-38	64	0	0	2.8885	0	2.87567	0	0	-2.73037	0	0	0	2.95177	0	2.99307	-2.5308	0
1547	-6	-38	72	0	0	0	0	0	0	0	-3.02039	0	0	0	0	0	0	-2.67269	0
1548	-6	-30	-48	0	0	0	0	0	-2.73554	0	0	0	0	0	0	-2.91479	0	0	0
1549	-6	-30	-40	0	0	0	0	0	-2.69023	0	0	0	0	0	0	-2.96026	0	0	0
1550	-6	-30	-32	0	0	0	0	0	-2.65753	0	0	0	0	0	0	-3.02033	0	0	0
1551	-6	-30	-24	0	0	3.02667	0	0	-2.50236	0	0	0	0	0	3.10672	-2.94427	2.63161	0	0
1552	-6	-30	-16	0	0	3.88767	0	3.99131	0	2.78634	0	0	0	0	4.03532	-2.72892	3.96201	0	0
1553	-6	-30	-8	3.48363	0	4.26677	0	4.27894	0	3.41672	0	0	3.35965	0	4.40752	-2.51717	4.10364	0	3.60939
1554	-6	-30	0	0	0	2.65641	0	2.886	-2.4236	2.87094	-2.70568	0	0	0	2.78371	-2.44373	2.75795	-2.78956	4.37786
1555	-6	-30	8	0	0	0	-3.83928	0	-2.59954	0	-3.48155	0	0	-3.60033	0	-3.17403	0	-3.36584	0
1556	-6	-30	16	0	0	2.95261	-2.69092	4.40362	0	0	-3.35566	0	0	0	3.00359	-2.51642	4.15291	-3.27197	0
1557	-6	-30	24	3.85682	0	4.32802	0	6.37781	0	3.21303	-2.60172	0	3.61999	0	4.40688	0	6.10929	-2.50597	0
1558	-6	-30	32	4.64661	0	5.17869	0	5.69281	0	3.68739	0	0	3.92931	0	5.2863	0	5.48535	0	3.43919
1559	-6	-30	40	4.80641	0	5.45194	0	5.01604	0	3.74066	-2.35891	0	3.79095	0	5.49927	0	4.91922	-2.29474	3.79869
1560	-6	-30	48	4.77489	0	5.11755	0	4.48745	0	3.43525	-2.70741	0	3.6008	0	5.15044	0	4.49154	-2.63092	3.70611
1561	-6	-30	56	4.84394	0	4.36644	0	3.89774	0	3.08406	-2.91134	0	0	0	4.4002	0	3.98298	-2.7844	3.10904
1562	-6	-30	64	4.55805	0	3.43059	0	3.21465	0	2.89217	-2.80442	0	0	0	3.50337	0	3.37807	-2.60845	2.66174
1563	-6	-30	72	4.41388	0	0	0	2.81248	0	2.73246	-2.85101	0	0	0	2.60635	0	2.99946	-2.56161	0
1564	-6	-22	-40	0	0	0	0	0	-2.52002	0	0	0	0	0	0	-2.82724	0	0	0
1565	-6	-22	-32	0	0	0	0	0	-2.63607	0	0	0	0	0	0	-3.04447	0	0	0
1566	-6	-22	-24	0	0	2.69955	0	0	-2.74073	0	-2.32066	0	0	0	2.70474	-3.20368	0	-2.27485	0
1567	-6	-22	-16	0	0	3.14689	0	2.77771	-2.46573	0	-2.71547	0	0	0	3.2342	-2.81605	2.79521	-2.6926	0
1568	-6	-22	-8	3.13065	0	3.95209	0	3.47345	0	2.82637	-2.26438	0	0	0	4.04319	0	3.33148	0	2.73946
1569	-6	-22	0	0	0	2.84637	0	0	0	2.60494	-2.83076	0	0	0	2.92095	0	0	-2.91166	3.08546
1570	-6	-22	8	0	0	0	0	0	-3.69465	0	-3.46081	0	0	0	0	-3.59102	0	-3.6881	0
1571	-6	-22	16	0	0	0	0	3.71212	0	0	-2.91443	0	0	0	0	-2.75229	3.60023	-2.85657	0
1572	-6	-22	24	4.48446	0	4.09702	0	6.18906	0	2.918	-2.94334	0	3.61935	0	4.07655	-2.50451	5.96564	-2.87523	2.79702
1573	-6	-22	32	4.95263	0	4.58798	0	5.28635	0	3.3714	-3.13295	0	4.00699	0	4.66382	0	5.16016	-3.10451	3.54392
1574	-6	-22	40	5.18301	0	4.76339	0	4.68506	0	3.21359	-3.37901	0	3.85268	0	4.82973	0	4.63349	-3.39887	3.62814
1575	-6	-22	48	5.2742	0	4.33898	0	4.33242	0	3.20534	-3.58217	0	3.53453	0	4.41867	0	4.38573	-3.63176	3.62557
1576	-6	-22	56	5.51536	0	3.81782	0	3.85379	0	3.06737	-3.4558	0	3.58332	0	3.91142	0	3.96052	-3.4789	3.22307
1577	-6	-22	64	5.78634	0	3.24444	0	3.3387	0	2.95002	-3.34472	0	3.82013	0	3.3632	0	3.49068	-3.25728	2.8682
1578	-6	-22	72	5.46603	0	0	0	3.05629	0	2.89749	-3.21616	0	3.46056	0	2.71377	0	3.23633	-3.01879	2.78022
1579	-6	-14	-32	0	0	0	0	0	-3.12462	0	-2.73581	0	0	0	0	-3.5277	0	-2.66591	0
1580	-6	-14	-24	0	0	0	0	0	-3.19189	0	-3.25175	0	0	0	0	-3.63432	0	-3.22106	0
1581	-6	-14	-16	0	0	2.91773	0	0	-2.55566	0	-3.02416	0	0	0	2.94238	-2.81392	0	-3.07625	0
1582	-6	-14	-8	0	0	3.45312	0	0	0	0	-3.09617	0	0	0	3.48891	0	0	-3.14776	0
1583	-6	-14	0	0	0	4.2513	0	0	0	0	0	0	0	0	4.05303	0	0	0	0
1584	-6	-14	8	0	0	2.68206	0	0	-2.71058	0	0	0	0	0	0	0	0	0	0
1585	-6	-14	16	3.60029	0	3.45448	0	4.96993	0	0	-2.56474	0	0	0	3.37923	-2.80959	4.91471	-2.46548	0
1586	-6	-14	24	4.45783	0	4.24255	0	6.16115	0	2.60007	-3.28825	0	0	0	4.21843	-2.85592	5.99957	-3.25084	3.25167
1587	-6	-14	32	4.54137	0	3.92833	0	5.31647	0	3.08971	-3.59965	0	3.60977	0	3.99166	-2.67907	5.20808	-3.61531	3.24142
1588	-6	-14	40	4.68057	0	3.96479	0	4.8732	0	3.1153	-3.93625	0	3.45576	0	4.05514	0	4.82779	-4.01174	3.11078
1589	-6	-14	48	4.8621	0	3.59682	0	4.24243	0	3.00314	-3.97169	0	0	0	3.70354	0	4.2752	-4.08157	2.93574
1590	-6	-14	56	5.03095	0	3.09514	0	3.51792	0	2.81731	-3.86107	0	0	0	3.20115	0	3.61324	-3.97845	2.85212
1591	-6	-14	64	5.60277	0	2.68725	0	3.08747	0	2.7184	-3.12785	0	3.50508	0	2.79244	0	3.2499	-3.21127	2.87501
1592	-6	-14	72	5.4894	0	0	0	2.78373	0	2.59146	-3.1278	0	0	0	0	0	2.99818	-3.14394	0
1593	-6	-6	-32	0	0	0	-2.83446	0	-4.20616	0	-3.81055	0	0	-2.68558	0	-4.43324	0	-3.81012	0
1594	-6	-6	-8	0	0	3.76011	0	0	-2.64523	0	-3.16564	0	0	0	3.77167	-2.9986	0	-3.25818	2.5968
1595	-6	-6	0	0	0	5.00083	0	2.85428	0	3.09146	0	0	0	0	4.95853	0	2.66015	0	2.66629
1596	-6	-6	8	0	0	4.1591	0	3.83202	-2.66168	0	0	0	0	0	4.01634	-2.69341	3.87571	0	0
1597	-6	-6	16	3.85869	0	4.13743	0	5.80494	0	0	-3.14373	0	0	0	4.01468	-2.9437	5.78106	-3.03195	3.02049
1598	-6	-6	24	3.8834	0	3.93673	0	5.94806	0	2.5176	-3.44211	0	0	0	3.91398	-3.29985	5.85149	-3.38757	3.38116
1599	-6	-6	32	3.76138	0	3.81642	0	5.50383	0	2.97596	-3.73826	0	0	0	3.87104	-2.87236	5.46182	-3.80628	3.33228
1600	-6	-6	40	3.81862	0	3.68448	0	5.13995	0	3.11672	-4.12114	0	0	0	3.74664	-2.53215	5.11772	-4.23735	2.7131
1601	-6	-6	48	4.07205	0	3.27257	0	4.2584	0	3.13639	-3.96456	0	0	0	3.35846	0	4.29209	-4.06599	0
1602	-6	-6	56	4.46754	0	2.88563	0	3.24441	0	3.24956	-3.4832	0	0	0	2.99636	0	3.30709	-3.58429	0
1603	-6	-6	64	4.65107	0	0	0	0	0	2.99323	-2.98621	0	0	0	0	0	2.6987	-3.07748	0
1604	-6	-6	72	4.44373	0	0	0	0	0	3.1488	0	0	0	0	0	0	2.67961	0	0
1605	-6	2	-32	0	0	0	-3.39091	2.63622	-5.35962	0	-4.30376	0	0	-3.23723	0	-5.35801	2.69537	-4.35534	0
1606	-6	2	-16	0	0	3.45938	-3.57449	2.68933	-4.437	2.74217	-4.76522	0	0	-3.44056	3.4335	-4.73732	2.67378	-4.83774	2.97498
1607	-6	2	-8	0	0	4.0493	-2.74127	2.77484	-3.34418	2.99872	-4.2112	0	0	0	4.10599	-3.68617	2.67417	-4.29786	3.16311
1608	-6	2	0	0	0	5.11853	0	3.50229	0	3.62963	-3.39071	0	0	0	5.18984	-2.68707	3.36239	-3.4242	3.23995
1609	-6	2	8	0	0	4.70337	0	5.10082	0	3.32788	-3.25789	0	0	0	4.6131	-2.90206	5.10163	-3.22798	3.32728
1610	-6	2	24	3.10609	0	3.54275	-2.71504	5.57774	-2.47415	2.74133	-3.5412	0	0	0	3.58482	-3.62908	5.55043	-3.4444	3.51617
1611	-6	2	32	0	0	3.3832	0	5.08498	0	3.21001	-3.71814	0	0	0	3.45742	-3.16287	5.10008	-3.73481	3.22188
1612	-6	2	40	0	0	3.27094	0	4.73816	0	3.52571	-3.82507	0	0	0	3.34727	-2.53165	4.7486	-3.89141	2.82792
1613	-6	2	48	3.35103	0	3.21205	0	4.33328	0	3.69331	-3.80683	0	0	0	3.28298	0	4.3624	-3.8911	0
1614	-6	2	56	3.94208	0	0	0	2.93553	0	3.85801	-2.96056	0	0	0	2.79447	0	3.03043	-3.05174	0
1615	-6	2	64	3.91182	0	0	0	0	0	3.8125	0	0	0	0	0	0	0	0	0
1616	-6	2	72	3.49235	0	0	0	0	0	3.78862	0	0	0	0	0	-2.40291	0	0	0
1617	-6	10	-24	0	0	3.34872	-4.60245	2.83835	-6.09938	0	-5.60024	0	0	-4.36136	3.39043	-6.22153	2.79453	-5.72746	3.1035
1618	-6	10	-16	0	0	4.02048	-4.0817	3.32928	-4.97457	2.77058	-5.48436	0	0	-3.91838	4.04807	-5.44001	3.23758	-5.57694	3.50686
1619	-6	10	-8	0	0	4.36708	-3.64985	3.59354	-4.18632	3.389	-5.07456	0	0	-3.51248	4.454	-4.58516	3.44428	-5.17906	3.53484
1620	-6	10	0	0	0	4.79791	-3.24984	4.45125	-3.6473	4.00385	-4.63693	0	0	-3.12475	4.841	-4.12705	4.341	-4.71993	3.55447
1621	-6	10	8	0	0	4.55086	-3.24402	5.24326	-2.86243	3.49392	-4.06018	0	0	-2.97775	4.53321	-3.6927	5.2157	-4.04231	3.37486
1622	-6	10	24	0	0	3.34492	-3.30789	4.8555	-2.57847	2.94214	-3.54346	0	0	-3.21503	3.47602	-3.59005	4.88021	-3.47998	3.35757
1623	-6	10	32	0	0	2.9821	0	4.33666	0	3.30675	-3.51754	0	0	0	3.13595	-2.9206	4.35144	-3.50949	3.20014
1624	-6	10	40	0	0	2.9497	0	4.02359	0	3.48944	-3.58769	0	0	0	3.06741	0	3.997	-3.61274	0
1625	-6	10	48	0	0	2.83872	0	3.33184	0	3.55447	-3.21537	0	0	0	2.93294	0	3.34688	-3.28625	0
1626	-6	10	56	3.39538	0	2.72953	0	2.71073	0	3.82403	-2.28764	0	0	0	2.87474	0	2.77365	-2.41761	0
1627	-6	10	64	3.27085	0	0	0	0	0	4.23339	0	0	0	0	0	0	0	0	0
1628	-6	10	72	0	0	0	0	0	-2.42588	4.09082	0	0	0	0	0	-2.6107	0	0	0
1629	-6	18	-24	0	0	3.47457	-4.89686	2.8771	-6.41894	2.55912	-5.84542	0	0	-4.66219	3.5446	-6.66185	2.80579	-6.01457	3.09255
1630	-6	18	-16	0	0	3.86924	-4.76686	3.45864	-5.95332	3.05459	-5.93277	0	0	-4.5112	3.94433	-6.37727	3.37687	-6.07651	3.73502
1631	-6	18	-8	0	0	4.03388	-4.33902	3.91492	-5.2331	3.53611	-5.60259	0	0	-4.11695	4.12247	-5.7214	3.76128	-5.66961	3.69253
1632	-6	18	0	0	0	4.44283	-4.11591	4.74033	-4.38408	3.8668	-5.46192	0	0	-3.98052	4.49324	-5.1714	4.60864	-5.46352	3.5331
1633	-6	18	16	0	0	3.74399	-5.08583	4.63873	-3.087	3.0439	-3.81196	0	0	-4.98921	3.88321	-4.06136	4.63468	-3.69871	2.88597
1634	-6	18	24	0	0	3.37108	-3.7071	3.96584	0	3.06108	-3.31234	0	0	-3.64965	3.56801	-3.37419	3.97003	-3.2408	2.84654
1635	-6	18	32	0	0	3.16902	0	3.18394	0	3.06009	-3.0725	0	0	0	3.39619	-2.63052	3.14626	-3.07003	2.65662
1636	-6	18	40	0	0	3.1794	0	3.09479	0	3.18237	-2.99657	0	0	0	3.38305	0	3.00468	-3.03464	0
1637	-6	18	48	0	0	3.0232	0	2.7447	0	3.07699	-2.45393	0	0	0	3.16219	0	2.67764	-2.55164	0
1638	-6	18	56	0	0	2.71309	0	0	0	2.98535	0	0	0	0	2.81854	0	0	0	0
1639	-6	18	64	0	0	0	0	0	0	2.94973	0	0	0	0	0	0	0	0	0
1640	-6	26	-24	0	0	3.05472	-4.90084	3.07068	-5.75287	2.8054	-5.62287	0	0	-4.72946	3.08994	-6.15177	3.04818	-5.7562	2.82609
1641	-6	26	-16	0	0	3.36659	-5.07911	3.58156	-5.8314	3.13096	-6.03371	0	0	-4.83928	3.45133	-6.30335	3.56472	-6.17389	3.07326
1642	-6	26	-8	0	0	3.35288	-5.18179	4.18243	-5.66804	3.44707	-6.08676	0	0	-4.96709	3.43432	-6.25279	4.15544	-6.18282	2.91944
1643	-6	26	0	0	0	3.64639	-4.84859	4.72409	-4.76255	3.17249	-5.37783	0	0	-4.70943	3.76539	-5.41479	4.6433	-5.36026	2.60956
1644	-6	26	8	0	0	3.65442	-5.29435	4.18286	-4.02209	3.09873	-4.40254	0	0	-5.2023	3.82962	-4.78812	4.11576	-4.31603	0
1645	-6	26	16	0	0	3.47204	-5.00068	3.26656	-3.14081	2.97369	-3.42431	0	0	-4.88502	3.68949	-3.98912	3.22144	-3.35825	0
1646	-6	26	24	0	0	2.66662	-4.10231	2.7711	-2.585	3.10395	-2.84992	0	0	-4.05793	2.93445	-3.4175	2.78155	-2.72663	0
1647	-6	26	32	0	0	0	-2.6919	0	0	2.94939	-2.31756	0	0	0	2.89257	-2.46522	0	0	0
1648	-6	26	40	0	0	3.00311	0	0	0	2.6795	0	0	0	0	3.24325	0	0	0	0
1649	-6	26	48	0	0	3.37485	0	0	0	2.7462	0	0	0	0	3.55249	0	0	0	0
1650	-6	26	56	0	0	3.45741	0	0	0	2.85961	0	0	0	0	3.56474	0	0	0	0
1651	-6	26	64	0	0	2.83922	0	0	0	2.54413	0	0	0	0	2.84415	0	0	0	0
1652	-6	34	-24	0	0	0	-4.44152	0	-4.63126	0	-4.86173	0	0	-4.32461	0	-5.21245	0	-5.02648	0
1653	-6	34	-16	0	0	0	-4.94226	2.66173	-4.89123	0	-5.35734	0	0	-4.78514	0	-5.45643	2.73669	-5.51658	0
1654	-6	34	-8	0	0	3.0116	-5.46553	3.4933	-4.93611	2.86596	-5.5764	0	0	-5.31906	3.15615	-5.60873	3.53692	-5.70223	0
1655	-6	34	0	0	0	3.12763	-5.61486	3.861	-4.45699	2.87584	-5.0025	0	0	-5.55719	3.31307	-5.13706	3.83657	-4.98102	0
1656	-6	34	8	0	0	3.07061	-5.16169	3.28544	-3.72565	2.71532	-4.0323	0	0	-5.06327	3.2762	-4.45629	3.25828	-3.94847	0
1657	-6	34	16	0	0	2.8052	-4.16921	0	-2.76338	2.77401	-3.07982	0	0	-4.07121	2.99448	-3.69573	0	-2.97852	0
1658	-6	34	24	0	0	0	-3.47717	0	0	2.64275	0	0	0	-3.41504	0	-3.07104	0	0	0
1659	-6	34	32	0	0	0	0	0	0	0	0	0	0	0	0	-2.39448	0	0	0
1660	-6	34	40	0	0	0	0	0	0	2.64896	0	0	0	0	0	0	0	0	0
1661	-6	34	48	0	0	0	0	0	0	3.24393	0	0	0	0	0	-2.41894	0	0	0
1662	-6	34	56	0	0	0	0	0	0	3.28283	0	0	0	0	0	0	0	0	0
1663	-6	42	-24	0	0	0	-3.51129	0	-3.40129	0	-4.27405	0	0	-3.59301	0	-4.07045	0	-4.4441	0
1664	-6	42	-16	0	0	0	-3.88605	0	-3.69194	0	-4.72517	0	0	-3.90323	0	-4.37764	0	-4.87104	0
1665	-6	42	-8	0	0	0	-4.71619	0	-3.80916	0	-4.80469	0	0	-4.6869	0	-4.50019	0	-4.91461	0
1666	-6	42	0	0	0	0	-4.97071	2.70611	-3.41957	0	-4.3665	0	0	-4.92239	2.68729	-4.07429	2.64044	-4.35433	0
1667	-6	42	8	0	0	0	-4.27315	0	-3.12287	0	-3.42541	0	0	-4.15798	0	-3.7113	0	-3.29898	0
1668	-6	42	16	0	0	0	-3.04726	0	-2.522	0	-2.76654	0	0	-3.00886	0	-3.34701	0	-2.65603	0
1669	-6	42	24	0	0	0	0	0	0	0	0	0	0	0	0	-2.90184	0	0	0
1670	-6	42	32	0	0	0	0	0	0	0	0	0	0	0	0	0	0	0	0
1671	-6	42	40	0	0	0	0	0	0	0	0	0	0	0	0	0	0	0	0
1672	-6	42	48	0	0	0	0	0	0	0	0	0	0	0	0	-2.43389	0	0	0
1673	-6	42	56	0	0	0	0	0	0	0	0	0	0	0	0	-2.81655	0	0	0
1674	-6	50	-24	0	0	0	0	0	-2.41144	0	-3.93186	0	0	0	0	-2.83207	0	-4.02038	0
1675	-6	50	-16	0	0	0	0	0	0	0	-4.25041	0	0	0	0	-2.84561	0	-4.29159	0
1676	-6	50	-8	0	0	0	-3.29795	0	0	0	-4.24611	0	0	-3.27803	0	-2.86038	0	-4.29216	0
1677	-6	50	0	0	0	0	-3.46708	0	-2.40536	0	-4.04257	0	0	-3.37637	0	-2.82259	0	-4.01595	0
1678	-6	50	8	0	0	0	-3.77817	0	-3.09348	0	-3.52462	0	0	-3.53504	0	-3.42662	0	-3.37017	0
1679	-6	50	16	0	0	0	0	0	-2.78706	0	-3.02857	0	0	0	0	-3.06642	0	-2.90249	0
1680	-6	50	24	0	0	0	0	0	-2.75377	0	-3.20284	0	0	0	0	-3.01723	0	-2.99061	0
1681	-6	50	32	0	0	0	0	0	0	0	-2.50174	0	0	0	0	0	0	-2.30099	0
1682	-6	50	40	0	0	0	0	0	0	0	0	0	0	0	0	0	0	0	0
1683	-6	50	48	0	0	0	0	0	-2.59121	0	0	0	0	0	0	-2.51134	0	0	0
1684	-6	58	-24	0	0	0	0	0	0	0	-3.31855	0	0	0	0	0	0	-3.37748	0
1685	-6	58	-16	0	0	0	0	0	0	0	-4.26653	0	0	0	0	0	0	-4.34667	0
1686	-6	58	-8	0	0	0	0	0	0	0	-4.37803	0	0	0	0	0	0	-4.43704	0
1687	-6	58	0	0	0	0	0	0	0	0	-4.48249	0	0	0	0	0	0	-4.35237	0
1688	-6	58	8	0	0	0	0	0	-2.61607	0	-3.64804	0	0	0	0	-2.68223	0	-3.49365	0
1689	-6	58	16	0	0	0	0	0	-3.05229	0	-2.93208	0	0	0	0	-3.17331	0	-2.91317	0
1690	-6	58	24	0	0	0	0	0	-2.58168	0	-3.14361	0	0	0	0	-2.61075	0	-3.14706	0
1691	-6	58	32	0	0	0	0	0	0	0	-2.93837	0	0	0	0	0	0	-2.77984	0
1692	-6	58	40	0	0	0	0	0	0	0	-2.40012	0	0	0	0	0	0	-2.31654	0
1693	-6	66	-16	0	0	0	0	0	0	0	-4.33673	0	0	0	0	0	0	-4.49774	0
1694	-6	66	-8	0	0	0	0	0	0	0	-3.99982	0	0	0	0	0	0	-4.13959	0
1695	-6	66	0	0	0	0	0	0	0	0	-4.17536	0	0	0	0	0	0	-4.09216	0
1696	-6	66	8	0	0	0	0	0	0	0	-2.42231	0	0	0	0	0	0	-2.2999	0
1697	-6	66	16	0	0	0	0	0	-2.40964	0	-2.4598	0	0	0	0	0	0	-2.43804	0
1698	-6	66	24	0	0	0	0	0	-2.8013	0	-2.70391	0	0	0	0	-2.52753	0	-2.77649	0
1699	2	-94	-16	0	0	0	0	0	0	0	0	0	0	0	0	0	0	0	0
1700	2	-94	-8	0	0	0	0	0	0	0	0	0	0	0	0	0	0	0	0
1701	2	-94	0	0	0	0	0	0	0	0	0	0	0	0	0	0	0	-2.35524	0
1702	2	-94	8	0	0	0	0	0	0	0	-2.8711	0	0	0	0	0	0	-2.9676	0
1703	2	-94	16	0	0	0	0	0	0	0	-2.31751	0	0	0	0	0	0	-2.32181	0
1704	2	-86	-32	0	0	0	0	0	0	0	0	0	0	0	0	0	0	0	0
1705	2	-86	-16	0	0	0	0	0	0	0	0	0	0	0	0	0	0	0	0
1706	2	-86	-8	0	0	0	0	0	0	0	0	0	0	0	0	0	0	0	0
1707	2	-86	0	0	0	0	0	0	0	0	-2.36318	0	0	0	0	0	0	-2.42737	0
1708	2	-86	8	0	0	0	0	0	0	0	-2.75014	0	0	0	0	0	0	-2.61808	0
1709	2	-86	16	0	0	0	0	0	0	0	0	0	0	0	0	0	0	0	0
1710	2	-86	24	0	0	0	0	0	0	0	0	0	0	0	0	0	0	0	0
1711	2	-86	32	0	0	0	0	0	0	0	0	0	0	0	0	0	0	0	0
1712	2	-78	-40	0	0	0	0	0	0	0	0	0	0	0	0	0	0	0	0
1713	2	-78	-32	0	0	0	0	0	0	0	0	0	0	0	0	0	0	0	0
1714	2	-78	-24	0	0	0	0	0	0	0	0	0	0	0	0	0	0	0	0
1715	2	-78	-16	0	0	0	0	0	0	0	0	0	0	0	0	0	0	0	0
1716	2	-78	-8	0	0	0	0	0	0	0	0	0	0	0	0	0	0	0	0
1717	2	-78	0	0	0	0	0	0	0	0	0	0	0	0	0	0	0	0	0
1718	2	-78	8	0	0	0	0	0	0	0	0	0	0	0	0	0	0	0	0
1719	2	-78	16	0	0	0	0	0	0	0	0	0	0	0	0	0	0	0	0
1720	2	-78	24	0	0	0	0	0	0	0	0	0	0	0	0	0	0	0	0
1721	2	-78	32	0	0	0	0	0	0	0	0	0	0	0	0	0	0	0	0
1722	2	-78	40	0	0	0	0	0	0	0	0	0	0	0	0	0	0	0	0
1723	2	-78	48	0	0	0	0	0	0	0	0	0	0	0	0	0	0	0	0
1724	2	-70	-40	0	0	0	0	0	0	0	0	0	0	0	0	0	0	0	0
1725	2	-70	-32	0	0	0	0	0	0	0	0	0	0	0	0	0	0	0	0
1726	2	-70	-24	0	0	0	0	0	0	0	0	0	0	0	0	0	0	0	0
1727	2	-70	-16	0	0	0	0	0	0	0	0	0	0	0	0	0	0	0	0
1728	2	-70	-8	0	0	2.75466	0	0	0	0	0	0	0	0	2.98187	0	0	0	0
1729	2	-70	0	0	0	2.83289	0	0	0	0	0	0	0	0	3.05957	0	0	0	0
1730	2	-70	8	0	0	0	0	0	0	0	0	0	0	0	0	0	0	0	0
1731	2	-70	16	0	0	0	0	0	0	0	0	0	0	0	0	0	0	0	0
1732	2	-70	24	0	0	0	0	0	0	0	0	0	0	0	0	0	0	0	0
1733	2	-70	32	0	0	0	0	0	0	0	0	0	0	0	0	0	0	0	0
1734	2	-70	40	0	0	0	0	0	0	0	0	0	0	0	0	0	0	0	0
1735	2	-70	48	0	0	0	0	0	0	0	0	0	0	0	0	0	0	0	0
1736	2	-70	56	0	0	0	0	0	0	0	0	0	0	0	0	0	0	0	0
1737	2	-62	-56	0	0	0	0	0	0	0	0	0	0	0	0	0	0	0	0
1738	2	-62	-48	0	0	0	0	0	0	0	0	0	0	0	0	0	0	0	0
1739	2	-62	-40	0	0	0	0	0	0	0	0	0	0	0	0	0	0	0	0
1740	2	-62	-32	0	0	0	0	0	0	0	0	0	0	0	0	0	0	0	0
1741	2	-62	-24	0	0	2.70233	0	0	0	0	0	0	0	0	2.84113	0	0	0	0
1742	2	-62	-16	0	0	2.98624	0	0	0	0	0	0	0	0	3.152	0	0	0	0
1743	2	-62	-8	0	0	3.1046	0	0	0	0	0	0	0	0	3.34079	0	0	0	0
1744	2	-62	0	0	0	3.15966	0	2.64622	0	0	0	0	0	0	3.40363	0	2.6383	0	0
1745	2	-62	8	0	0	3.16058	0	0	0	0	0	0	0	0	3.29168	0	0	0	2.89238
1746	2	-62	16	0	0	3.2333	0	3.21009	0	0	0	0	0	0	3.47552	0	2.95101	0	3.06401
1747	2	-62	24	0	0	3.09707	0	3.80924	0	0	0	0	0	0	3.31347	0	3.546	0	2.93227
1748	2	-62	32	0	0	2.72742	0	3.89154	0	0	0	0	0	0	2.89799	0	3.73475	0	2.95058
1749	2	-62	40	0	0	0	0	3.29149	0	0	0	0	0	0	0	0	3.22895	0	3.06935
1750	2	-62	48	0	0	0	0	0	0	0	0	0	0	0	0	0	0	0	3.03254
1751	2	-62	56	0	0	0	0	0	0	0	0	0	0	0	0	0	0	0	2.60407
1752	2	-62	64	0	0	0	0	0	0	0	0	0	0	0	0	0	0	0	0
1753	2	-54	-56	0	0	0	0	0	0	0	0	0	0	0	0	0	0	0	0
1754	2	-54	-48	0	0	0	0	0	0	0	0	0	0	0	0	0	0	0	0
1755	2	-54	-40	0	0	0	0	0	0	0	0	0	0	0	0	0	0	0	0
1756	2	-54	-32	0	0	0	0	0	0	0	0	0	0	0	0	0	0	0	0
1757	2	-54	-24	0	0	3.02628	0	0	0	0	0	0	0	0	3.3037	0	0	0	0
1758	2	-54	-16	0	0	3.54819	0	0	0	0	0	0	0	0	3.82284	0	0	0	0
1759	2	-54	-8	0	0	3.47421	0	3.45822	0	0	0	0	0	0	3.70911	0	3.40766	0	2.86903
1760	2	-54	0	0	0	3.55028	0	3.83985	0	0	0	0	0	0	3.81336	0	3.88918	0	3.67373
1761	2	-54	8	0	0	3.70904	0	3.68732	0	0	0	0	0	0	3.91145	0	3.6447	0	4.0451
1762	2	-54	16	0	0	4.19195	0	4.42143	0	0	0	0	0	0	4.45436	0	4.28242	0	4.27278
1763	2	-54	24	3.08033	0	4.28572	0	4.90802	0	2.65783	0	0	0	0	4.5299	0	4.73877	0	4.13524
1764	2	-54	32	3.37726	0	4.28133	0	4.96759	0	2.96622	0	0	0	0	4.47495	0	4.8282	0	4.20348
1765	2	-54	40	3.35084	0	4.16069	0	4.59178	0	2.93627	0	0	0	0	4.24365	-2.46991	4.50229	0	4.16855
1766	2	-54	48	0	0	3.65516	0	3.97339	0	2.67975	0	0	0	0	3.55852	0	3.9433	0	3.88148
1767	2	-54	56	0	0	0	0	3.29824	0	0	0	0	0	0	0	0	3.37716	0	3.23414
1768	2	-54	64	0	0	0	0	0	0	0	0	0	0	0	0	0	2.67083	0	0
1769	2	-46	-72	0	0	0	0	0	0	3.17234	0	0	0	0	0	0	0	0	0
1770	2	-46	-64	0	0	0	0	0	0	2.51685	0	0	0	0	0	0	0	0	0
1771	2	-46	-56	0	0	0	0	0	0	0	0	0	0	0	0	0	0	0	0
1772	2	-46	-48	0	0	0	0	0	0	0	0	0	0	0	0	0	0	0	0
1773	2	-46	-40	0	0	0	0	0	-2.49191	0	0	0	0	0	0	-2.47994	0	0	0
1774	2	-46	-24	0	0	3.49738	0	0	-2.60177	0	0	0	0	0	3.76454	-2.42034	0	0	0
1775	2	-46	-16	0	0	3.99654	0	3.6482	-2.4687	0	0	0	0	0	4.2692	-2.56326	3.66496	0	0
1776	2	-46	-8	0	0	4.07526	0	4.55735	0	2.85737	0	0	0	0	4.28561	-2.61799	4.49071	0	3.95394
1777	2	-46	8	0	0	4.33338	0	4.6723	0	3.03718	0	0	3.3715	0	4.48556	-2.52621	4.7048	0	4.89434
1778	2	-46	16	0	0	4.49253	0	4.91222	0	3.02901	0	0	0	0	4.7315	0	4.86186	0	4.88239
1779	2	-46	24	3.47435	0	4.75789	0	5.51988	0	3.09737	0	0	0	0	4.98091	0	5.39301	0	4.61618
1780	2	-46	32	4.05	0	4.9742	0	5.63764	0	3.35731	0	0	0	0	5.11066	-2.38917	5.47461	0	4.74126
1781	2	-46	40	4.27401	0	4.83647	0	5.39029	0	3.50496	0	0	0	0	4.85989	-2.7123	5.25219	0	4.82829
1782	2	-46	48	4.07957	0	4.29391	0	4.79668	0	3.48147	0	0	0	0	4.22274	-2.62401	4.70658	0	4.62615
1783	2	-46	56	3.63084	0	3.49252	0	4.0771	0	2.98843	0	0	0	0	3.45046	0	4.04805	0	3.78758
1784	2	-46	64	0	0	0	0	3.44048	0	0	-2.71833	0	0	0	0	0	3.53068	-2.60269	0
1785	2	-46	72	0	0	0	-3.17159	0	0	0	-2.86479	0	0	-3.24615	0	0	0	-2.61494	0
1786	2	-38	-64	0	0	0	0	0	0	0	0	0	0	0	0	0	0	0	0
1787	2	-38	-56	0	0	0	0	0	0	0	0	0	0	0	0	0	0	0	0
1788	2	-38	-48	0	0	0	0	0	-2.505	0	0	0	0	0	0	-2.50443	0	0	0
1789	2	-38	-40	0	0	0	0	0	-2.69012	0	0	0	0	0	0	-2.7041	0	0	0
1790	2	-38	-32	0	0	2.80824	0	0	-2.46875	0	0	0	0	0	2.93518	-2.61003	0	0	0
1791	2	-38	-24	0	0	3.50928	0	2.9064	-2.54982	0	0	0	0	0	3.65921	-2.77296	3.01107	0	0
1792	2	-38	-16	0	0	3.99232	0	3.95381	-2.51313	2.81829	0	0	0	0	4.15911	-2.94627	3.94336	0	3.11926
1793	2	-38	-8	0	0	4.58421	-4.04263	5.08307	-2.89817	3.47596	0	0	0	-4.08689	4.72101	-3.62949	4.97031	0	4.20569
1794	2	-38	8	0	0	4.52071	-4.66501	5.14152	-3.79399	4.3075	-4.04591	0	0	-4.59784	4.64648	-4.23311	5.22555	-4.06055	4.53502
1795	2	-38	16	0	0	4.34929	0	5.05468	0	3.59634	-2.66732	0	0	0	4.57803	-2.54703	5.0202	-2.58318	4.40967
1796	2	-38	24	3.37165	0	4.90948	0	5.46242	0	3.28194	0	0	3.46099	0	5.11038	0	5.34019	0	4.10855
1797	2	-38	32	4.08378	0	5.35438	0	5.60791	0	3.39186	0	0	0	0	5.47321	0	5.42944	0	4.52356
1798	2	-38	40	4.59229	0	5.1647	0	5.48992	0	3.54515	0	0	0	0	5.18303	0	5.32693	0	4.82155
1799	2	-38	48	4.86732	0	4.54257	0	5.16487	0	3.54717	-2.35846	0	0	0	4.50117	0	5.06007	-2.35778	4.70446
1800	2	-38	56	4.97495	0	3.75116	0	4.69624	0	3.26327	-2.8395	0	0	0	3.72322	0	4.65018	-2.83201	3.93447
1801	2	-38	64	4.34941	0	2.7053	0	3.90309	0	2.79115	-3.16895	0	0	0	2.72015	0	3.97135	-3.1258	2.8621
1802	2	-38	72	3.47634	0	0	0	2.6837	0	0	-3.80483	0	0	0	0	0	2.84495	-3.67551	0
1803	2	-30	-48	0	0	0	0	0	-2.9483	0	0	0	0	0	0	-2.87732	0	0	0
1804	2	-30	-40	0	0	0	0	0	-2.99789	0	0	0	0	0	0	-3.24223	0	0	0
1805	2	-30	-32	0	0	0	0	0	-3.04509	0	0	0	0	0	0	-3.50455	0	0	0
1806	2	-30	-24	0	0	2.81402	0	3.26999	-2.89145	2.6192	0	0	0	0	2.95623	-3.55671	3.43394	0	0
1807	2	-30	-16	0	0	3.13682	0	4.21252	-2.63149	2.86285	0	0	0	0	3.31837	-3.31929	4.27929	0	3.10088
1808	2	-30	-8	0	0	4.28003	-3.84151	5.15009	-2.42847	3.64488	0	0	0	-3.8045	4.42212	-3.08809	5.01485	0	4.18146
1809	2	-30	0	3.45009	0	4.68852	-5.92874	4.33235	-3.52787	4.32234	-3.94623	0	0	-6.14807	4.72792	-4.22914	4.24922	-4.14098	4.30642
1810	2	-30	8	0	0	0	-4.6096	0	-4.57131	3.6498	-5.94673	0	0	-4.67472	0	-4.95304	2.65787	-5.99628	0
1811	2	-30	16	0	0	3.65339	-3.67215	4.96189	-2.4614	3.27446	-3.7649	0	0	-3.65769	3.93658	-3.12402	4.91228	-3.64746	0
1812	2	-30	24	3.31243	0	4.82541	0	5.51532	0	3.42476	-2.48249	0	3.48028	0	5.03979	-2.45083	5.34534	-2.39723	3.49663
1813	2	-30	32	4.24056	0	5.30118	0	5.54345	0	3.49766	-2.39792	0	3.72251	0	5.43717	0	5.33661	-2.35181	4.08692
1814	2	-30	40	4.79832	0	5.21803	0	5.40107	0	3.60554	-2.56646	0	3.66799	0	5.28146	0	5.21489	-2.53995	4.32962
1815	2	-30	48	5.19668	0	4.85378	0	5.19187	0	3.61632	-2.8663	0	3.58685	0	4.88662	0	5.05606	-2.84767	4.37683
1816	2	-30	56	5.29571	0	4.33045	0	4.82252	0	3.5093	-3.18223	0	3.56747	0	4.39194	0	4.75339	-3.20274	3.97723
1817	2	-30	64	4.96302	0	3.621	0	4.15064	0	3.29101	-3.34218	0	3.40624	0	3.70776	0	4.14791	-3.37625	3.36982
1818	2	-30	72	4.57785	0	3.07338	0	3.27376	0	2.72735	-3.80916	0	3.42461	0	3.12009	0	3.35553	-3.75326	2.85716
1819	2	-22	-48	0	0	0	0	0	-3.4733	0	0	0	0	0	0	-3.325	0	0	0
1820	2	-22	-40	0	0	0	0	0	-3.48795	0	0	0	0	0	0	-3.616	0	0	0
1821	2	-22	-32	0	0	0	0	0	-3.30145	2.92577	0	0	0	0	0	-3.87555	0	0	0
1822	2	-22	-24	0	0	2.86404	0	3.43393	-3.01717	3.29104	0	0	0	0	3.01347	-3.77135	3.52877	0	2.56728
1823	2	-22	-16	0	0	3.58392	0	4.45174	-2.74194	3.38659	-2.288	0	0	0	3.78478	-3.52603	4.48197	-2.27123	3.01094
1824	2	-22	-8	0	0	4.09012	-2.71301	5.53647	0	3.00007	0	0	0	0	4.29499	-2.89918	5.39843	0	3.44674
1825	2	-22	8	0	0	0	0	0	-2.81637	0	0	0	0	0	0	-2.55654	0	0	0
1826	2	-22	24	3.36511	0	4.5597	0	5.47466	0	3.3275	-2.65482	0	0	0	4.75172	-2.89735	5.2517	-2.61206	3.30167
1827	2	-22	32	4.41941	0	5.21417	0	5.44779	0	3.53291	-2.90389	0	3.64068	0	5.3297	-2.56723	5.21995	-2.92769	3.8108
1828	2	-22	40	4.90822	0	5.17879	0	5.08771	0	3.51577	-3.21918	0	3.66038	0	5.26761	0	4.95264	-3.27083	4.09383
1829	2	-22	48	5.2002	0	4.80603	0	4.75717	0	3.33843	-3.39857	0	3.66481	0	4.90467	0	4.67765	-3.44845	4.10987
1830	2	-22	56	5.59176	0	4.4135	0	4.48418	0	3.423	-3.54485	0	3.94831	0	4.56115	0	4.43577	-3.58196	3.85365
1831	2	-22	64	5.54724	0	4.06465	0	4.25408	0	3.37686	-3.60507	0	4.1276	0	4.27435	0	4.20863	-3.66009	3.56487
1832	2	-22	72	5.39966	0	3.74448	0	3.96007	0	2.84155	-3.81192	0	4.19843	0	3.93305	0	3.96016	-3.81778	3.46217
1833	2	-14	-32	0	0	0	0	3.06316	-3.67073	2.76977	0	0	0	0	0	-4.02242	3.10294	0	0
1834	2	-14	-24	0	0	3.03221	0	3.99034	-3.30516	3.09372	-2.83148	0	0	0	3.10925	-3.9746	4.02936	-2.81721	0
1835	2	-14	-8	0	0	4.87065	0	5.35843	-2.45116	2.59934	-2.99167	0	0	0	4.96507	-2.93681	5.20753	-2.82336	3.16127
1836	2	-14	0	0	0	3.80884	0	3.79635	0	0	0	0	0	0	3.77868	0	3.64259	0	0
1837	2	-14	8	0	0	3.03131	0	0	-2.53022	0	0	0	0	0	3.14789	0	0	0	0
1838	2	-14	16	0	0	3.92685	0	4.29934	0	0	0	0	0	0	4.20117	-2.39193	4.1954	0	3.0748
1839	2	-14	24	3.30179	0	4.52827	0	5.34225	-2.48929	3.24195	-2.74152	0	3.36341	0	4.70216	-3.09319	5.11117	-2.76026	3.23048
1840	2	-14	32	3.98216	0	4.62596	0	5.19011	0	3.32012	-3.164	0	0	0	4.71837	-2.66386	5.00862	-3.22982	3.47126
1841	2	-14	40	4.4924	0	4.58251	0	4.80757	0	3.32091	-3.50251	0	0	0	4.66379	0	4.709	-3.59552	3.56311
1842	2	-14	48	4.96103	0	4.36958	0	4.45381	0	3.23679	-3.69709	0	3.42044	0	4.48888	0	4.39589	-3.81337	3.56501
1843	2	-14	56	5.28366	0	4.10278	0	4.12995	0	3.03751	-3.76667	0	3.64197	0	4.26037	0	4.10678	-3.85792	3.6189
1844	2	-14	64	5.38129	0	3.81242	0	4.28731	0	3.16504	-3.7695	0	4.08085	0	3.99171	0	4.30144	-3.84208	3.4858
1845	2	-14	72	5.09112	0	3.65042	0	4.27114	0	2.86774	-3.81876	0	4.18278	0	3.84998	0	4.26878	-3.85921	3.01152
1846	2	-6	-32	0	0	0	-2.78285	4.26449	-4.10452	2.88386	-2.55204	0	0	-2.76557	0	-4.21814	4.33895	-2.5498	2.79562
1847	2	-6	-16	0	0	3.99728	-3.37793	5.04966	-3.33305	3.11846	-3.8735	0	0	-3.39341	4.00169	-3.97775	4.96553	-3.76463	3.21245
1848	2	-6	-8	3.08693	0	4.93013	-2.69709	5.41416	-2.68218	2.78049	-3.82353	0	3.38181	0	4.90243	-3.25282	5.21957	-3.67442	3.22484
1849	2	-6	0	3.56407	0	4.5258	0	4.0147	0	0	-3.34206	0	4.01723	0	4.53435	-2.44342	3.9575	-3.20842	3.08854
1850	2	-6	8	0	0	4.46436	0	4.22751	0	0	-2.60297	0	0	0	4.63381	0	4.25958	-2.60738	3.37544
1851	2	-6	16	0	0	4.5897	0	5.03751	0	2.82612	-2.95622	0	0	0	4.85398	-2.72087	4.99465	-2.95351	3.61274
1852	2	-6	24	3.16308	0	4.61314	0	5.29647	0	3.3668	-3.17615	0	0	0	4.78592	-2.95335	5.16253	-3.25661	3.31758
1853	2	-6	32	3.48334	0	4.37962	0	4.85475	0	3.53005	-3.44135	0	0	0	4.49763	-2.67919	4.74344	-3.56265	3.22523
1854	2	-6	40	3.8559	0	4.25731	0	4.45032	0	3.44725	-3.72955	0	0	0	4.36966	0	4.40541	-3.83585	2.91952
1855	2	-6	48	4.41126	0	4.02864	0	4.13648	0	3.30289	-3.88089	0	0	0	4.16947	0	4.09114	-3.96057	2.91133
1856	2	-6	56	4.73904	0	3.7555	0	3.92802	0	3.19191	-3.87823	0	3.52208	0	3.92388	0	3.92262	-3.95606	3.16121
1857	2	-6	64	4.70305	0	3.30293	0	3.72734	0	2.94065	-3.61675	0	3.62464	0	3.43311	0	3.76353	-3.69596	2.99989
1858	2	-6	72	4.39574	0	2.99128	0	3.83516	0	2.66495	-3.36741	0	3.38654	0	3.07061	0	3.93199	-3.43235	0
1859	2	2	-32	0	0	0	-3.82683	4.46448	-5.16219	2.89104	-3.1836	0	0	-3.79486	0	-5.20969	4.51133	-3.20202	2.82084
1860	2	2	-24	0	0	2.97648	-4.49968	5.03646	-4.81123	3.23209	-3.84219	0	0	-4.4659	3.02251	-5.10734	5.02092	-3.85994	3.04791
1861	2	2	-16	0	0	3.63455	-4.18735	5.12448	-4.09372	3.40224	-4.27908	0	0	-4.1085	3.67084	-4.69889	5.03365	-4.21695	3.21583
1862	2	2	-8	0	0	4.77307	-3.50052	5.0979	-3.5355	3.18441	-4.45974	0	4.11715	-3.36903	4.8531	-4.10668	4.89273	-4.33643	3.28036
1863	2	2	0	0	0	4.97021	-2.72737	4.2175	-2.84548	3.01289	-3.92812	0	3.56398	0	5.09656	-3.26462	4.16301	-3.85305	3.40945
1864	2	2	8	0	0	4.9903	0	5.10403	-2.6146	3.21423	-4.16624	0	3.59575	0	5.23528	-3.09951	5.14931	-4.15509	3.86823
1865	2	2	24	0	0	4.37868	-3.0317	5.14706	-2.66197	3.6961	-3.60775	0	0	-3.02214	4.56471	-3.31656	5.07616	-3.72807	3.50485
1866	2	2	32	0	0	4.13146	0	4.68458	0	3.91469	-3.645	0	0	0	4.26683	-2.77523	4.62028	-3.77119	3.11142
1867	2	2	40	3.2629	0	3.97383	0	4.32851	0	3.96864	-3.71103	0	0	0	4.11992	0	4.27394	-3.80889	2.75673
1868	2	2	48	3.7695	0	3.90615	0	3.88395	0	3.90142	-3.81499	0	0	0	4.07964	0	3.85456	-3.87499	0
1869	2	2	56	4.14867	0	3.72982	0	3.50223	0	3.84975	-3.68705	0	0	0	3.92383	0	3.51216	-3.71955	2.58983
1870	2	2	64	4.28688	0	3.2793	0	3.14443	0	3.27786	-3.13792	0	0	0	3.46793	0	3.23192	-3.14658	0
1871	2	2	72	3.96603	0	3.06061	0	2.99526	0	2.95076	-2.68019	0	0	0	3.15472	0	3.14519	-2.68058	0
1872	2	10	-24	0	0	2.8253	-5.15263	4.39818	-6.03471	3.21061	-4.41938	0	0	-5.01047	2.96065	-6.34264	4.39447	-4.49444	3.02493
1873	2	10	-16	0	0	3.72165	-4.90779	4.65945	-5.45488	3.63251	-4.76455	0	0	-4.74802	3.8493	-5.97836	4.60078	-4.80722	3.13386
1874	2	10	-8	0	0	4.38842	-4.37275	4.38753	-4.37301	3.62769	-4.77269	0	3.57739	-4.16657	4.55466	-4.95429	4.24476	-4.74507	3.18783
1875	2	10	0	0	0	5.12301	-4.0531	4.80432	-4.00125	4.071	-4.72449	0	3.58192	-3.88754	5.34552	-4.568	4.69985	-4.76619	3.79485
1876	2	10	16	0	0	4.35323	-4.15933	5.36556	-3.18016	3.74584	-4.15997	0	0	-4.04377	4.61658	-4.1073	5.28303	-4.24643	3.81693
1877	2	10	24	0	0	3.97241	-3.27821	4.99371	-2.91427	3.9524	-3.77692	0	0	-3.25871	4.20726	-3.62131	4.91738	-3.88122	3.51695
1878	2	10	32	0	0	3.60558	0	4.50634	-2.4228	4.06932	-3.68886	0	0	0	3.81001	-2.89341	4.39465	-3.75524	3.15544
1879	2	10	40	0	0	3.56919	0	4.09797	0	3.97071	-3.6985	0	0	0	3.79777	0	3.96204	-3.73301	0
1880	2	10	48	3.07628	0	3.68523	0	3.72259	0	3.95569	-3.48956	0	0	0	3.89919	0	3.63564	-3.48678	0
1881	2	10	56	3.39971	0	3.57816	0	3.14345	0	3.78662	-2.9604	0	0	0	3.83787	0	3.10905	-2.9229	0
1882	2	10	64	3.58964	0	3.32587	0	0	0	3.29448	-2.4629	0	0	0	3.58845	0	0	-2.42999	0
1883	2	18	-24	0	0	3.21842	-5.4834	3.68126	-6.67741	3.12918	-4.84157	0	0	-5.35342	3.41235	-7.15568	3.70117	-4.96983	2.62063
1884	2	18	-16	0	0	3.81978	-5.45641	4.32402	-6.56074	3.84056	-4.92068	0	0	-5.31425	4.04495	-7.12901	4.3024	-5.09437	3.00047
1885	2	18	-8	0	0	4.26403	-5.36345	4.78557	-5.90413	4.30616	-4.71127	0	0	-5.16051	4.54393	-6.53086	4.68022	-4.88936	3.35358
1886	2	18	0	0	0	4.4386	-5.1747	5.01824	-4.67666	4.31878	-4.87244	0	0	-4.97368	4.7129	-5.45402	4.85046	-5.00566	3.54265
1887	2	18	8	0	0	4.59794	-5.31397	5.26368	-3.85787	4.06822	-4.45531	0	0	-5.17636	4.87427	-4.84806	5.09835	-4.58046	3.51445
1888	2	18	16	0	0	4.16963	-4.60879	5.0415	-3.34416	4.21242	-4.04403	0	0	-4.54295	4.46932	-4.32387	4.90343	-4.16113	3.4271
1889	2	18	24	0	0	3.46992	-3.38987	4.76281	-2.72273	3.95933	-3.58604	0	0	-3.37354	3.73794	-3.42793	4.66291	-3.66319	2.90139
1890	2	18	32	0	0	3.22885	0	4.34479	0	3.7333	-3.21917	0	0	0	3.48615	-2.68436	4.17333	-3.23027	2.58638
1891	2	18	40	0	0	3.41693	0	3.77873	0	3.35854	-3.11721	0	0	0	3.65794	0	3.69512	-3.11921	0
1892	2	18	48	0	0	3.35466	0	3.40706	0	3.09938	-3.03542	0	0	0	3.56353	0	3.35582	-3.04752	0
1893	2	18	56	0	0	2.71022	0	2.96727	0	3.121	-2.48424	0	0	0	2.85836	0	2.9346	-2.4908	0
1894	2	18	64	0	0	0	0	0	0	2.61497	0	0	0	0	0	0	0	0	0
1895	2	26	-24	0	0	3.97873	-5.50675	3.14153	-6.23623	3.05211	-4.73219	0	0	-5.43113	4.15539	-6.92278	3.2217	-4.87757	0
1896	2	26	-16	0	0	4.24882	-5.6419	3.72563	-6.25968	3.46611	-4.81535	0	0	-5.55287	4.48821	-6.98857	3.75477	-4.99789	2.5848
1897	2	26	-8	0	0	3.97953	-6.06893	4.37961	-5.80598	4.01983	-5.41363	0	0	-5.95905	4.20189	-6.62616	4.34085	-5.59505	2.98782
1898	2	26	0	0	0	4.10736	-6.0421	4.72198	-4.82528	4.05175	-5.18419	0	0	-5.9698	4.358	-5.69927	4.59216	-5.3767	2.92278
1899	2	26	8	0	0	4.22469	-5.8774	4.77031	-3.78847	3.90814	-4.59157	0	0	-5.84489	4.4908	-4.82396	4.63005	-4.73914	2.81151
1900	2	26	16	0	0	3.8919	-5.0368	4.36306	-3.06024	3.95364	-4.03925	0	0	-4.99868	4.15377	-4.05049	4.23771	-4.10635	2.58498
1901	2	26	24	0	0	2.78805	-3.5132	3.66336	-2.40611	3.53033	-2.94465	0	0	-3.52036	3.06004	-3.13319	3.59987	-2.89304	0
1902	2	26	32	0	0	0	0	3.35795	0	3.39058	-2.31693	0	0	0	2.69589	-2.55066	3.2275	0	0
1903	2	26	40	0	0	2.65679	0	3.53298	0	2.88424	0	0	0	0	2.94763	0	3.44926	0	0
1904	2	26	48	0	0	3.21248	0	3.01567	0	0	-2.31722	0	0	0	3.38591	0	3.02855	-2.30674	0
1905	2	26	56	0	0	3.15659	0	0	0	2.67851	-2.58983	0	0	0	3.23725	0	0	-2.63416	0
1906	2	26	64	0	0	0	0	0	0	0	0	0	0	0	0	0	0	0	0
1907	2	34	-24	0	0	3.49578	-4.95809	0	-4.93316	2.53858	-4.40491	0	0	-5.02815	3.52902	-5.74822	0	-4.60967	0
1908	2	34	-16	0	0	3.42271	-5.81371	0	-5.16922	0	-5.27597	0	0	-5.86185	3.59493	-6.11908	0	-5.43533	0
1909	2	34	-8	0	0	3.30674	-6.08646	3.37573	-4.99428	3.04424	-5.4537	0	0	-6.13991	3.52966	-5.91658	3.368	-5.65133	0
1910	2	34	0	0	0	3.57345	-6.08677	3.74909	-4.19887	3.18616	-5.20281	0	0	-6.1243	3.78548	-5.12995	3.66797	-5.3748	0
1911	2	34	8	0	0	3.63833	-5.62417	3.50108	-3.3264	3.20185	-4.53661	0	0	-5.67246	3.80196	-4.27933	3.37415	-4.63135	0
1912	2	34	16	0	0	2.87128	-4.96946	3.56137	-2.95432	3.44624	-3.8158	0	0	-4.96939	3.04699	-3.87018	3.44114	-3.83959	0
1913	2	34	24	0	0	0	-3.69334	3.09335	-2.53896	3.36509	-2.60136	0	0	-3.66231	0	-3.16273	3.06972	-2.50555	0
1914	2	34	32	0	0	0	0	0	0	2.89959	0	0	0	0	0	-2.58325	0	0	0
1915	2	34	40	0	0	0	0	0	-2.49859	3.10219	0	0	0	0	0	-2.70471	0	0	0
1916	2	34	48	0	0	3.27438	0	0	-2.51835	3.30275	0	0	0	0	3.40523	-2.62763	0	0	0
1917	2	34	56	0	0	2.95516	0	0	0	2.51304	-2.65324	0	0	0	3.07575	0	0	-2.74646	0
1918	2	42	-32	0	0	0	-3.23504	0	-3.66982	0	-4.2125	0	0	-3.34994	0	-4.37801	0	-4.37378	0
1919	2	42	-24	0	0	0	-3.70354	0	-3.64109	0	-4.32366	0	0	-3.90538	0	-4.35656	0	-4.46663	0
1920	2	42	-16	0	0	0	-4.19304	0	-3.47171	0	-4.54027	0	0	-4.38356	0	-4.40933	0	-4.64893	0
1921	2	42	-8	0	0	0	-4.77641	0	-3.41046	0	-4.66046	0	0	-4.92143	2.62254	-4.36919	0	-4.81614	0
1922	2	42	0	0	0	0	-4.8679	0	-3.0989	0	-4.56959	0	0	-4.98965	2.73696	-3.94534	0	-4.69618	0
1923	2	42	8	0	0	0	-4.24218	2.63537	-2.98963	2.80245	-3.97786	0	0	-4.27033	0	-3.76982	0	-4.00258	0
1924	2	42	16	0	0	0	-3.58046	0	-2.6542	2.86788	-3.62512	0	0	-3.61356	0	-3.39943	0	-3.60518	0
1925	2	42	24	0	0	0	0	0	0	2.69802	-2.81751	0	0	0	0	-3.07952	0	-2.74904	0
1926	2	42	32	0	0	0	0	0	-2.91002	2.65878	0	0	0	0	0	-3.20889	0	0	0
1927	2	42	40	0	0	0	0	0	-2.43422	3.2054	0	0	0	0	0	-2.51904	0	0	0
1928	2	42	48	0	0	0	0	0	-3.02098	3.34705	0	0	0	0	0	-2.784	0	-2.33594	0
1929	2	50	-24	0	0	0	0	0	0	0	-4.07508	0	0	0	0	-2.54843	0	-4.12151	0
1930	2	50	-16	0	0	0	0	0	0	0	-3.9939	0	0	0	0	-2.68288	0	-4.05882	0
1931	2	50	-8	0	0	0	0	0	0	0	-3.85354	0	0	0	0	-2.93421	0	-3.9465	0
1932	2	50	0	0	0	0	-2.97237	0	0	0	-4.10257	0	0	-3.04677	0	-2.94958	0	-4.14159	0
1933	2	50	8	0	0	0	0	0	-2.95564	0	-3.86649	0	0	0	0	-3.38521	0	-3.73346	0
1934	2	50	16	0	0	0	0	0	-2.67855	0	-3.07913	0	0	0	0	-3.1276	0	-2.9887	0
1935	2	50	24	0	0	0	0	0	-3.30246	0	-2.89928	0	0	0	0	-3.35396	0	-2.90925	0
1936	2	50	32	0	0	0	0	0	-3.78999	0	-3.13869	0	0	0	0	-3.92547	0	-3.18309	0
1937	2	50	40	0	0	0	0	0	-3.06671	0	-2.28452	0	0	0	0	-3.00043	0	-2.34541	0
1938	2	50	48	0	0	0	0	0	0	0	0	0	0	0	0	0	0	0	0
1939	2	58	-24	0	0	0	0	0	0	0	-3.94145	0	0	0	0	0	0	-4.16095	0
1940	2	58	-16	0	0	0	0	0	0	0	-4.0488	0	0	0	0	0	0	-4.19151	0
1941	2	58	-8	0	0	0	0	0	0	0	-3.85179	0	0	0	0	0	0	-3.88958	0
1942	2	58	0	0	0	0	0	0	0	0	-4.06208	0	0	0	0	0	0	-3.93333	0
1943	2	58	8	0	0	0	0	0	-2.5463	2.89941	-3.33014	0	0	0	0	-2.7932	0	-3.11824	0
1944	2	58	16	0	0	0	0	0	-3.32915	0	-3.0424	0	0	0	0	-3.61019	0	-2.97692	0
1945	2	58	24	0	0	0	0	0	-2.9887	0	-2.34359	0	0	0	0	-2.8905	0	-2.3355	0
1946	2	58	32	0	0	0	0	0	-2.6427	0	-2.44973	0	0	0	0	-2.46141	0	-2.4391	0
1947	2	58	40	0	0	0	0	0	-3.27998	0	-2.54322	0	0	0	0	-3.06907	0	-2.49012	0
1948	2	66	-16	0	0	0	0	0	-2.50156	0	-3.715	0	0	0	0	-2.45091	0	-3.86872	0
1949	2	66	-8	0	0	0	0	0	0	0	-3.66949	0	0	0	0	0	0	-3.78532	0
1950	2	66	0	0	0	0	0	0	-2.71446	0	-4.45209	0	0	0	0	-2.75895	0	-4.46485	0
1951	2	66	8	0	0	0	0	0	-2.71031	2.64193	-3.26895	0	0	0	0	-2.58446	0	-3.00464	0
1952	2	66	16	0	0	0	0	0	-2.74225	2.87473	-2.37173	0	0	0	0	-2.91659	0	0	0
1953	2	66	24	0	0	0	0	0	-3.24649	0	-2.63635	0	0	0	0	-3.39513	0	-2.59567	0
1954	10	-102	0	0	0	0	0	0	0	0	-2.67095	0	0	0	0	0	0	-2.80993	0
1955	10	-102	8	0	0	0	0	0	0	0	0	0	0	0	0	0	0	0	0
1956	10	-94	-8	0	0	0	0	0	0	0	0	0	0	0	0	0	0	0	0
1957	10	-94	0	0	0	0	0	0	0	0	0	0	0	0	0	0	0	0	0
1958	10	-94	8	0	0	0	0	0	0	0	-2.64029	0	0	0	0	0	0	-2.56535	0
1959	10	-94	16	0	0	0	0	0	0	0	-3.50767	0	0	0	0	0	0	-3.17474	0
1960	10	-94	24	0	0	0	0	0	0	0	-2.56513	0	0	0	0	0	0	0	0
1961	10	-94	32	0	0	0	0	0	0	0	0	0	0	0	0	0	0	0	0
1962	10	-86	-40	0	0	0	0	0	0	0	0	0	0	0	0	0	0	0	0
1963	10	-86	-32	0	0	0	0	0	0	0	0	0	0	0	0	0	0	0	0
1964	10	-86	-24	0	0	0	0	0	0	0	0	0	0	0	0	0	0	-2.28441	0
1965	10	-86	-16	0	0	0	0	0	0	0	0	0	0	0	0	0	0	0	0
1966	10	-86	-8	0	0	0	0	0	0	0	0	0	0	0	0	0	0	0	0
1967	10	-86	0	0	0	0	0	0	0	0	-2.26753	0	0	0	0	0	0	-2.31909	0
1968	10	-86	8	0	0	0	0	0	0	0	-2.57507	0	0	0	0	0	0	-2.35954	0
1969	10	-86	16	0	0	0	0	0	0	0	-2.77423	0	0	0	0	0	0	-2.48074	0
1970	10	-86	24	0	0	0	0	0	0	0	-2.78923	0	0	0	0	0	0	-2.44607	0
1971	10	-86	32	0	0	0	0	0	0	0	-2.51942	0	0	0	0	0	0	0	0
1972	10	-86	40	0	0	0	0	0	0	0	-2.47756	0	0	0	0	0	0	0	0
1973	10	-78	-48	0	0	0	0	0	0	0	0	0	0	0	0	0	0	0	0
1974	10	-78	-40	0	0	0	0	0	0	0	0	0	0	0	0	0	0	0	0
1975	10	-78	-32	0	0	0	0	0	0	0	0	0	0	0	0	0	0	0	0
1976	10	-78	-24	0	0	0	0	0	0	0	0	0	0	0	0	0	0	0	0
1977	10	-78	-16	0	0	0	0	0	0	0	0	0	0	0	0	0	0	0	0
1978	10	-78	-8	0	0	0	0	0	0	0	0	0	0	0	0	0	0	0	0
1979	10	-78	0	0	0	0	0	0	0	0	0	0	0	0	0	0	0	0	0
1980	10	-78	8	0	0	0	0	0	0	0	0	0	0	0	0	0	0	0	0
1981	10	-78	16	0	0	0	0	0	0	0	0	0	0	0	0	0	0	0	0
1982	10	-78	24	0	0	0	0	0	0	0	-2.77684	0	0	0	0	0	0	-2.49035	0
1983	10	-78	32	0	0	0	0	0	0	0	-2.6901	0	0	0	0	0	0	-2.34851	0
1984	10	-78	40	0	0	0	0	0	0	0	-2.52313	0	0	0	0	0	0	-2.27459	0
1985	10	-78	48	0	0	0	0	0	0	0	-2.61881	0	0	0	0	0	0	-2.50107	0
1986	10	-78	56	0	0	0	0	0	0	0	-2.82673	0	0	0	0	0	0	-2.8235	0
1987	10	-70	-48	0	0	0	0	0	0	0	0	0	0	0	0	0	0	0	0
1988	10	-70	-40	0	0	0	0	0	0	0	0	0	0	0	0	0	0	0	0
1989	10	-70	-32	0	0	0	0	0	0	0	0	0	0	0	0	0	0	0	0
1990	10	-70	-24	0	0	0	0	0	0	0	0	0	0	0	0	0	0	0	0
1991	10	-70	-16	0	0	0	0	0	0	0	0	0	0	0	0	0	0	0	0
1992	10	-70	-8	0	0	0	0	0	0	0	0	0	0	0	0	0	0	0	0
1993	10	-70	0	0	0	0	0	0	0	0	0	0	0	0	0	0	0	0	0
1994	10	-70	8	0	0	0	0	0	0	0	0	0	0	0	0	0	0	0	0
1995	10	-70	16	0	0	0	0	0	0	0	0	0	0	0	0	0	0	0	0
1996	10	-70	24	0	0	0	0	0	0	0	-2.29277	0	0	0	0	0	0	0	0
1997	10	-70	32	0	0	0	0	0	0	0	-2.3046	0	0	0	0	0	0	0	0
1998	10	-70	40	0	0	0	0	0	-2.55163	0	0	0	0	0	0	-2.76789	0	0	0
1999	10	-70	48	0	0	0	0	0	0	0	0	0	0	0	0	0	0	0	0
[truncated: 1,560 more rows]
