# Supplementary material for: Spatiotemporal brain hierarchies of auditory memory recognition and predictive coding
Source: Nat Commun. 2024 May 21;15:4313. doi: 10.1038/s41467-024-48302-4 (PMC11109219; doi:10.1038/s41467-024-48302-4)
Supplement: Supplementary file 19 — Source Data [file 41467_2024_48302_MOESM19_ESM.zip › Figure4.xlsx]

## Sheet: ROIs_Timeseries
Time (s)	Conditions	-0.1	-0.096	-0.092	-0.088	-0.084	-0.08	-0.076	-0.072	-0.068	-0.064	-0.06	-0.056	-0.052	-0.048	-0.044	-0.04	-0.036	-0.032	-0.028	-0.024	-0.02	-0.016	-0.012	-0.008	-0.004	0	0.004	0.008	0.012	0.016	0.02	0.024	0.028	0.032	0.036	0.04	0.044	0.048	0.052	0.056	0.06	0.064	0.068	0.072	0.076	0.08	0.084	0.088
Left Heschl's gyrus	M	-4.52546	-4.43073	-2.94833	-0.765438	-1.15669	-2.23565	-1.81066	-1.5338	-1.34446	-0.145126	1.37203	2.50415	2.46979	1.18601	0.416305	0.511856	0.855286	1.9118	2.40254	1.06462	0.329921	0.115684	-0.518768	0.578486	2.69072	3.0059	2.83791	3.43572	4.44266	4.61957	3.0085	3.01635	5.54658	9.21914	15.4375	22.0613	25.1323	25.5892	26.3955	27.918	27.4523	25.2496	19.2565	4.26989	-17.3065	-40.5366	-62.5682	-81.2305
	NT1	-5.54925	-6.07207	-5.05214	-3.92703	-3.61937	-2.25877	-0.957812	-0.726123	-0.31605	-0.0864173	-0.83453	-1.91754	-0.284492	2.11176	2.08703	3.13708	4.6541	4.09276	3.48628	3.39052	2.47124	1.17074	1.20271	1.42577	0.975433	1.39617	1.44744	1.13485	1.72926	0.898477	-1.0711	-2.4407	-3.03618	-0.210984	4.54984	9.81956	18.4749	23.5674	22.1683	22.6638	23.7836	22.2905	20.1151	12.0461	-3.27099	-21.5285	-43.9806	-67.9422
	NT2	-3.36213	0.196938	1.17837	1.24993	1.95429	1.48702	0.925484	-0.0841814	-1.12255	0.287808	0.358121	-0.782876	-0.759595	-1.43258	-1.76784	-1.89024	-2.37334	-0.806637	0.850971	0.900578	1.36372	0.385746	-1.34939	0.67165	2.51201	1.40871	0.911486	0.950492	0.436673	1.71634	4.85539	5.30252	3.81015	5.97891	10.3266	15.4297	22.486	27.4325	28.5842	29.1353	30.2039	31.1851	27.8852	17.2747	1.79475	-18.0831	-40.0148	-59.9515
	NT3	1.0205	0.395205	0.787271	0.79368	0.871303	2.56509	3.50249	3.18081	2.96232	2.46806	1.43906	0.122509	-0.422501	-0.56317	-1.24202	-1.52592	-1.19177	-1.92791	-1.51251	-0.288787	-1.54401	-2.04856	-0.983891	-1.99133	-2.96489	-1.90104	-0.839006	-1.46488	-1.62906	-0.118037	0.834818	1.15447	1.76574	2.32489	5.41463	10.5819	15.5254	20.8389	23.8706	24.1532	25.1844	24.7601	19.8778	10.9137	-4.9655	-26.8528	-48.4568	-67.9286
	NT4	-1.44248	-2.4881	-3.71642	-1.25868	0.916143	-0.880836	-2.89383	-1.31018	-1.38869	-2.89421	-0.321707	1.51522	0.260875	1.07226	2.92723	2.35116	0.545766	-0.928082	-2.15558	-2.33434	-1.63323	0.00174402	2.47984	4.41329	5.26723	3.89564	2.67629	5.26308	8.5797	9.22296	8.93177	9.69597	11.8791	12.195	13.5235	20.0154	26.2886	28.6404	28.81	29.2089	30.9202	31.2872	25.2662	11.9632	-5.53378	-27.2564	-50.395	-68.7746
Right Heschl's gyrus	M	-1.53771	-0.519812	0.31064	0.597325	1.57316	1.61328	0.303196	-1.71057	-1.18236	0.187131	-1.99374	-3.36243	-1.04086	1.27648	1.5274	0.466489	0.00659983	-0.100055	-0.456002	0.37726	1.54077	1.30791	0.555134	0.311058	-0.0279905	-0.02231	0.348578	1.22437	2.90199	5.37262	8.43415	9.43411	9.66314	13.3738	19.902	26.6497	29.5096	22.3037	10.7577	4.91645	0.133661	-8.35992	-17.7312	-30.8063	-50.5276	-72.2341	-91.6224	-106.312
	NT1	6.864	4.40646	1.53282	0.943746	-0.0915489	-1.69715	-2.20938	-2.96414	-3.04937	-3.01532	-3.12707	-0.356975	1.82287	-0.339987	-3.29831	-4.85603	-3.36063	0.873419	1.94805	-0.835297	-0.340907	1.70873	0.414609	0.691001	4.09863	4.23777	3.29715	4.35121	2.77632	0.749184	1.84509	2.55085	2.58738	4.23661	10.5403	20.1869	25.583	24.3251	19.2349	11.0583	3.70798	-1.44586	-8.25403	-17.5429	-31.5221	-49.979	-67.9654	-84.5909
	NT2	1.05169	-0.945452	-2.21696	-3.24096	-3.81609	-2.75265	-2.68598	-2.45688	-0.218001	1.49796	1.42255	0.743367	1.00437	2.35893	1.44176	-0.839052	0.557982	0.787749	-0.642246	-1.09185	-2.56859	-1.30334	2.05945	3.1611	4.60398	4.08715	1.5749	2.83226	3.41466	0.637406	-2.0796	-4.61813	-4.90665	-1.4056	5.17608	13.6961	18.4713	15.6062	6.59161	-1.87697	-5.75064	-10.2381	-16.878	-23.7836	-34.8349	-52.027	-70.9547	-88.7086
	NT3	-1.24766	1.6473	1.79797	1.43382	1.56786	-0.501892	-1.83381	-1.17328	-2.54262	-4.20302	-1.45727	1.26888	1.30083	2.75928	3.27981	1.9271	2.59192	1.8891	-1.57772	-2.15007	-0.42565	-1.70325	-3.81553	-2.25034	0.904549	2.51369	2.03434	0.579423	0.081714	1.4709	3.3242	3.12605	2.66897	6.49411	13.1245	20.9287	28.2922	26.1086	14.5421	4.54952	-1.59406	-7.54148	-14.6228	-24.5994	-37.9407	-55.3475	-75.4846	-92.9863
	NT4	7.18796	3.82025	3.13559	1.09641	-3.26805	-5.49095	-4.68733	-3.31124	-2.14912	-0.73546	-0.986282	-1.20965	0.861495	0.34984	-0.379108	3.39884	3.59321	1.15821	3.04711	3.96193	2.42795	0.376773	-2.70619	-3.9028	-2.88322	-2.70616	-1.87624	-1.38888	-3.26662	-4.56971	-4.56683	-4.09331	-2.34722	1.00365	6.82179	16.1222	22.2523	18.9814	12.5456	6.87605	0.467143	-4.88562	-8.37983	-14.7256	-27.3961	-44.1043	-62.6002	-81.8737
Left hippocampus	M	-1.38368	-2.1133	-1.77655	-1.81804	-3.53047	-2.85395	-0.866991	-0.470534	-0.415984	0.269234	1.80207	1.77696	-0.0387538	0.237483	1.92057	1.41526	0.260328	0.798943	1.03362	0.14911	-0.560794	-1.07775	-0.431048	0.664732	2.21829	4.79124	5.99996	5.35947	5.59747	6.95666	6.06211	3.8829	4.22508	6.73269	10.7199	14.3821	15.0476	13.8551	13.9345	15.7192	14.7214	11.5074	8.449	1.82548	-9.20168	-20.3098	-30.4339	-39.1398
	NT1	-2.13347	-1.44285	-0.243109	0.0179912	-0.0129811	0.910179	0.739998	0.0925703	0.409026	-0.488559	-1.68142	-1.95247	-1.77995	-0.83892	0.124125	2.11126	5.20421	5.39933	2.37974	0.225437	-0.543483	-1.92109	-1.88313	-1.21593	-1.5013	0.024803	1.42093	0.705047	0.129002	-0.325754	-0.927626	-0.891213	-1.56921	-1.90538	0.38982	4.10321	7.83919	9.25333	8.64383	10.93	13.6201	12.0741	9.87034	6.31309	-1.21213	-9.81723	-18.95	-29.5943
	NT2	-0.877727	-0.0304858	-0.702807	-1.60482	-0.673628	0.204648	0.467487	0.774098	-0.310335	-1.36622	-1.28043	0.429364	1.2192	-2.68238	-4.26529	-0.743931	1.0564	1.41319	1.91386	2.19363	3.58831	2.87571	-0.508273	-1.00908	0.219854	-0.300326	-0.894339	-0.983923	-1.12253	-0.870841	-0.970084	-0.527301	2.28911	5.22764	6.24	9.52957	15.2836	18.4414	19.4588	20.7338	21.7106	21.2807	18.0887	12.3476	4.27117	-7.71775	-20.1669	-27.2639
	NT3	3.11953	2.75815	2.10333	2.3874	2.90414	3.22122	2.78366	1.71655	0.966659	0.537597	-0.730928	-1.09083	-0.284913	-0.905968	-1.52589	-0.87388	-0.630659	0.579848	1.79443	0.312582	-2.29267	-3.61205	-3.33433	-2.81213	-3.40889	-3.68195	-2.78093	-2.51046	-3.76989	-5.00469	-4.12203	-2.3701	-2.59903	-3.25337	-1.35828	1.81352	5.22962	8.19626	8.68964	8.61301	9.91578	10.0669	7.56126	3.50531	-2.91941	-13.0648	-24.224	-32.5863
	NT4	0.91566	4.73175	3.54561	1.79852	2.5993	1.87566	0.208215	0.884988	-0.490162	-3.36369	-2.03313	1.29381	0.956923	-1.37051	-3.06625	-4.5166	-4.16453	-1.68887	-1.18221	-2.21434	-1.70058	-0.0562278	1.02727	1.63112	1.93523	2.44304	3.76928	5.79559	7.18795	7.61399	8.04886	9.12106	10.1597	9.42198	8.80214	11.1018	14.661	15.5334	13.9447	13.6361	13.5887	12.3092	11.0574	7.32677	-0.684215	-11.4415	-21.9879	-28.9889
Right hippocampus	M	2.76176	4.17587	3.45104	1.65604	1.5179	0.688793	0.0411796	-0.69751	-1.36736	-0.989256	-2.27685	-3.37798	-1.19306	1.04495	1.62069	1.75241	1.59321	0.908789	-0.0982365	-0.697582	-0.617739	0.0102378	-0.75536	-2.44524	-3.22179	-3.48492	-2.95159	-1.3789	0.542029	1.98352	3.59482	5.40424	6.28607	6.08786	7.23393	10.7485	10.7137	4.06963	-2.42907	-4.90737	-6.84867	-11.5387	-17.5115	-23.6797	-31.7795	-40.0482	-45.0653	-46.4935
	NT1	6.54234	5.16497	2.18015	0.0613094	-1.35579	-1.81167	-0.711977	-0.489704	-0.98869	-0.177956	1.03182	2.23496	3.14667	1.59676	-1.44996	-3.7717	-4.82034	-3.5613	-1.54885	-1.50281	-1.33345	0.160436	0.172495	-0.17749	0.652081	0.757706	1.49236	3.02405	2.29294	1.67083	3.30369	3.84906	2.99204	2.9937	4.72946	7.66032	8.30595	5.2844	1.81177	-1.81502	-5.73422	-9.12702	-14.2058	-20.3783	-27.4479	-35.9534	-41.5839	-43.8978
	NT2	0.0374889	-2.05746	-2.69963	-1.9598	-2.49345	-3.10221	-2.80132	-1.41501	1.48258	3.35395	3.64146	3.39924	3.2727	5.43401	5.96398	2.86614	1.73923	1.19415	0.000947263	-1.03108	-3.95614	-4.87723	-2.23499	-0.337535	-0.692982	-2.72706	-3.63865	-2.71117	-3.08463	-3.41574	-2.42715	-2.39699	-3.4585	-3.32196	-0.0598772	3.31828	3.68706	1.07134	-4.78906	-10.899	-13.4741	-15.0292	-18.9749	-24.838	-31.3405	-37.9892	-43.1608	-46.1922
	NT3	1.99524	3.66524	2.53295	1.51399	0.752823	-0.332999	-0.260357	0.0636007	-0.350397	0.00923201	1.98161	2.82153	1.64211	0.351032	-0.733239	-1.33817	-2.1286	-4.59201	-5.90132	-3.80104	-0.432452	0.98291	-0.025714	-0.105524	1.0154	0.674154	-0.818273	-1.82814	-1.37849	0.225551	0.349443	0.0834557	1.5626	3.03725	4.56709	8.48197	11.2541	7.04361	-0.598902	-6.02371	-10.6407	-14.7764	-19.2751	-27.3152	-36.3715	-43.82	-49.9367	-53.0413
	NT4	3.11851	1.78104	1.34418	0.830225	0.121279	0.461141	0.252882	-1.00696	-0.533166	-0.198074	-0.958403	0.157034	0.425069	-2.11822	-0.365639	4.09518	2.74851	-0.597788	-0.704583	-1.75882	-1.99815	-0.471847	-0.694459	-1.21817	-0.707993	-2.00278	-4.41391	-6.36456	-6.75641	-6.66485	-8.09744	-8.96988	-8.50409	-7.20526	-4.12117	-0.157083	1.57142	-0.1845	-3.15625	-6.18504	-8.64889	-11.6261	-17.4829	-25.6205	-33.9349	-40.439	-44.399	-47.8621
Anterior cingulate gyrus	M	2.58729	3.07464	3.5995	1.96461	-0.219876	-0.717616	0.0820159	-0.0228723	-0.220525	-0.313908	-0.680888	-0.718571	-1.20601	-1.32654	0.024547	0.491667	0.265859	0.34719	0.10006	0.343333	0.479363	-0.454604	-1.14999	-1.88972	-2.52538	-1.91357	-0.763363	-0.0250438	0.973352	2.8287	3.58383	2.81217	3.53356	5.07737	6.27047	7.96517	7.95109	5.60408	4.75457	5.37057	3.84795	0.881432	-2.29138	-7.89105	-15.5	-21.3453	-24.1086	-24.7058
	NT1	2.74285	2.05019	1.6005	0.738844	-0.0241386	0.0853109	0.637725	1.72048	2.06746	0.97623	0.701742	1.02303	0.203642	-1.21575	-1.42727	-0.345098	0.0133343	-0.585547	-1.14767	-0.925368	-0.325862	-0.7934	-2.06411	-2.49876	-1.98439	-1.22398	0.0985055	0.94228	-0.34543	-0.907888	0.126868	0.215859	-0.270341	0.604587	3.3984	6.26886	6.78665	5.5133	5.40137	6.69784	6.6481	4.05621	0.0503198	-4.17206	-9.83239	-16.7235	-20.5275	-21.7397
	NT2	1.14172	-0.202449	-0.331436	0.812316	1.86709	1.36007	0.0780109	0.788056	2.71166	2.75156	1.86554	2.59103	3.089	2.17694	1.74865	1.16946	-0.298514	-1.34773	-1.81421	-2.01659	-2.01505	-2.5929	-3.20162	-3.03119	-3.26098	-4.03843	-4.39197	-4.31075	-3.74665	-2.66956	-2.06302	-2.12829	-1.71745	-0.638776	0.933468	2.81421	4.7662	5.29395	3.96607	3.30365	4.35167	3.18761	-1.67525	-6.76058	-11.1216	-16.6966	-21.2659	-22.3842
	NT3	3.16974	2.90154	2.37524	1.75709	0.463441	-0.12492	0.00837386	-0.536837	-1.27229	-0.38107	1.31495	2.2718	2.36119	1.21361	-0.123794	-1.00248	-1.95531	-2.63269	-3.19016	-3.58291	-2.79004	-1.55866	-0.904944	0.39537	1.18279	0.640963	0.515006	-0.335983	-1.62715	-0.833528	-0.0875791	0.0459015	0.697126	0.710191	2.22785	6.01099	7.6153	5.76689	3.58297	2.59701	2.04832	0.0382468	-3.89263	-8.83603	-14.6245	-20.6085	-24.8089	-25.7993
	NT4	4.20612	3.3218	0.839864	0.622006	1.77345	2.19902	2.42965	2.27831	1.81628	1.01044	0.808143	2.11881	1.17697	-2.04477	-2.61595	-1.06109	-0.749759	-1.39228	-1.9818	-3.24782	-4.07212	-3.13231	-1.59499	-0.950692	-0.761392	-0.995918	-2.43138	-3.91782	-2.95012	-0.824577	-0.329066	0.369098	1.83486	2.4967	3.16081	4.33577	4.62716	4.31382	4.29411	3.69189	2.53254	0.564482	-3.58702	-8.86065	-15.0338	-22.1934	-25.6079	-25.4161
Medial cingulate gyrus	M	-3.89355	-3.88085	-3.60619	-1.89412	-0.244546	-0.2801	-0.827572	0.194693	1.79106	2.09333	1.97624	1.69179	0.81929	-0.408136	-1.05102	-0.281349	-0.324841	-1.57059	-0.859874	0.96584	1.47269	1.41281	1.41248	1.86973	2.18549	1.23729	0.233668	0.470971	0.810149	0.631932	0.648039	0.217575	-0.890565	-0.132148	2.41312	4.11364	4.68669	4.15726	3.05136	2.72535	2.66807	2.78184	3.15586	1.6541	-1.74091	-5.7802	-12.5971	-22.1183
	NT1	-0.545495	-2.03847	-1.98987	-0.560615	0.313519	0.127947	-1.75528	-3.83752	-3.12799	-1.43745	-1.90107	-2.52858	-1.23821	0.517595	0.662544	-0.285447	0.0447209	1.81777	2.90905	1.92708	0.766523	1.5541	2.47989	2.69578	3.03528	2.39421	1.71757	1.69684	1.23283	0.90014	0.448723	-0.669785	-0.873427	-0.127957	-0.0160545	0.044019	2.32725	4.74092	3.48739	1.44059	2.41954	4.73834	6.43974	6.35737	4.90317	2.50286	-3.86809	-13.0435
	NT2	-0.91016	-0.673812	-0.445339	-0.72308	-0.554348	0.657159	1.17343	0.837195	0.976628	1.06691	0.736415	0.308079	0.260338	0.68551	0.621727	0.476638	0.430733	-0.59416	-1.86436	-1.78335	-0.205917	0.255935	-1.02199	-0.750787	0.475557	0.565041	0.334821	0.67396	1.39263	1.68214	0.417923	-0.880195	-1.41084	-1.92259	-0.311947	2.30879	2.43572	1.92932	2.03369	1.35226	1.24007	2.72874	3.08044	1.15037	-0.316884	-2.84839	-10.0768	-19.4508
	NT3	-5.37839	-4.7221	-3.60624	-3.08768	-1.97494	-1.09809	-0.524454	0.42067	0.983569	1.17018	0.78742	0.535338	1.82804	3.47626	3.4675	2.38195	1.91104	1.61183	1.1018	0.768122	0.665749	0.325679	-0.373754	-0.885666	-0.434569	0.650732	1.70289	2.56646	3.04594	2.37666	1.55905	0.616797	-0.48071	-0.188827	1.61526	3.9757	5.97943	6.31858	5.28868	4.29031	5.10528	7.73444	9.71924	9.18735	6.7659	3.4385	-1.97173	-10.3034
	NT4	1.13835	-1.45095	-3.78375	-3.45644	-2.43644	-2.47686	-3.31042	-3.51456	-2.94636	-2.40136	-1.76391	-1.02845	0.572996	2.552	2.405	1.51869	2.03794	2.35451	1.96265	2.21116	1.76882	1.07682	1.87676	2.85463	2.25749	1.9817	2.45099	2.75966	2.50322	0.747007	-1.001	-0.529573	0.572836	1.0233	2.95929	6.19368	7.90268	8.00892	7.75621	7.04313	6.34847	6.16225	6.53852	7.20457	5.69733	0.451098	-5.48826	-11.2254
[truncated: 978 more columns]
