# Supplementary material for: Spatiotemporal brain hierarchies of auditory memory recognition and predictive coding
Source: Nat Commun. 2024 May 21;15:4313. doi: 10.1038/s41467-024-48302-4 (PMC11109219; doi:10.1038/s41467-024-48302-4)
Supplement: Supplementary file 19 — Source Data [file 41467_2024_48302_MOESM19_ESM.zip › Figure5_SupplementaryData10.xlsx]

## Sheet: ROIs_Timeseries
Time (s)	Conditions	-0.1	-0.096	-0.092	-0.088	-0.084	-0.08	-0.076	-0.072	-0.068	-0.064	-0.06	-0.056	-0.052	-0.048	-0.044	-0.04	-0.036	-0.032	-0.028	-0.024	-0.02	-0.016	-0.012	-0.008	-0.004	0	0.004	0.008	0.012	0.016	0.02	0.024	0.028	0.032	0.036	0.04	0.044	0.048	0.052	0.056	0.06	0.064	0.068	0.072	0.076	0.08	0.084	0.088
Left Heschl's gyrus	NT1	-5.54925	-6.07207	-5.05214	-3.92703	-3.61937	-2.25877	-0.957812	-0.726123	-0.31605	-0.0864173	-0.83453	-1.91754	-0.284492	2.11176	2.08703	3.13708	4.6541	4.09276	3.48628	3.39052	2.47124	1.17074	1.20271	1.42577	0.975433	1.39617	1.44744	1.13485	1.72926	0.898477	-1.0711	-2.4407	-3.03618	-0.210984	4.54984	9.81956	18.4749	23.5674	22.1683	22.6638	23.7836	22.2905	20.1151	12.0461	-3.27099	-21.5285	-43.9806	-67.9422
	NT2	-3.36213	0.196938	1.17837	1.24993	1.95429	1.48702	0.925484	-0.0841814	-1.12255	0.287808	0.358121	-0.782876	-0.759595	-1.43258	-1.76784	-1.89024	-2.37334	-0.806637	0.850971	0.900578	1.36372	0.385746	-1.34939	0.67165	2.51201	1.40871	0.911486	0.950492	0.436673	1.71634	4.85539	5.30252	3.81015	5.97891	10.3266	15.4297	22.486	27.4325	28.5842	29.1353	30.2039	31.1851	27.8852	17.2747	1.79475	-18.0831	-40.0148	-59.9515
	NT3	1.0205	0.395205	0.787271	0.79368	0.871303	2.56509	3.50249	3.18081	2.96232	2.46806	1.43906	0.122509	-0.422501	-0.56317	-1.24202	-1.52592	-1.19177	-1.92791	-1.51251	-0.288787	-1.54401	-2.04856	-0.983891	-1.99133	-2.96489	-1.90104	-0.839006	-1.46488	-1.62906	-0.118037	0.834818	1.15447	1.76574	2.32489	5.41463	10.5819	15.5254	20.8389	23.8706	24.1532	25.1844	24.7601	19.8778	10.9137	-4.9655	-26.8528	-48.4568	-67.9286
Right Heschl's gyrus	NT1	6.864	4.40646	1.53282	0.943746	-0.0915489	-1.69715	-2.20938	-2.96414	-3.04937	-3.01532	-3.12707	-0.356975	1.82287	-0.339987	-3.29831	-4.85603	-3.36063	0.873419	1.94805	-0.835297	-0.340907	1.70873	0.414609	0.691001	4.09863	4.23777	3.29715	4.35121	2.77632	0.749184	1.84509	2.55085	2.58738	4.23661	10.5403	20.1869	25.583	24.3251	19.2349	11.0583	3.70798	-1.44586	-8.25403	-17.5429	-31.5221	-49.979	-67.9654	-84.5909
	NT2	1.05169	-0.945452	-2.21696	-3.24096	-3.81609	-2.75265	-2.68598	-2.45688	-0.218001	1.49796	1.42255	0.743367	1.00437	2.35893	1.44176	-0.839052	0.557982	0.787749	-0.642246	-1.09185	-2.56859	-1.30334	2.05945	3.1611	4.60398	4.08715	1.5749	2.83226	3.41466	0.637406	-2.0796	-4.61813	-4.90665	-1.4056	5.17608	13.6961	18.4713	15.6062	6.59161	-1.87697	-5.75064	-10.2381	-16.878	-23.7836	-34.8349	-52.027	-70.9547	-88.7086
	NT3	-1.24766	1.6473	1.79797	1.43382	1.56786	-0.501892	-1.83381	-1.17328	-2.54262	-4.20302	-1.45727	1.26888	1.30083	2.75928	3.27981	1.9271	2.59192	1.8891	-1.57772	-2.15007	-0.42565	-1.70325	-3.81553	-2.25034	0.904549	2.51369	2.03434	0.579423	0.081714	1.4709	3.3242	3.12605	2.66897	6.49411	13.1245	20.9287	28.2922	26.1086	14.5421	4.54952	-1.59406	-7.54148	-14.6228	-24.5994	-37.9407	-55.3475	-75.4846	-92.9863
Left hippocampus	NT1	-2.13347	-1.44285	-0.243109	0.0179912	-0.0129811	0.910179	0.739998	0.0925703	0.409026	-0.488559	-1.68142	-1.95247	-1.77995	-0.83892	0.124125	2.11126	5.20421	5.39933	2.37974	0.225437	-0.543483	-1.92109	-1.88313	-1.21593	-1.5013	0.024803	1.42093	0.705047	0.129002	-0.325754	-0.927626	-0.891213	-1.56921	-1.90538	0.38982	4.10321	7.83919	9.25333	8.64383	10.93	13.6201	12.0741	9.87034	6.31309	-1.21213	-9.81723	-18.95	-29.5943
	NT2	-0.877727	-0.0304858	-0.702807	-1.60482	-0.673628	0.204648	0.467487	0.774098	-0.310335	-1.36622	-1.28043	0.429364	1.2192	-2.68238	-4.26529	-0.743931	1.0564	1.41319	1.91386	2.19363	3.58831	2.87571	-0.508273	-1.00908	0.219854	-0.300326	-0.894339	-0.983923	-1.12253	-0.870841	-0.970084	-0.527301	2.28911	5.22764	6.24	9.52957	15.2836	18.4414	19.4588	20.7338	21.7106	21.2807	18.0887	12.3476	4.27117	-7.71775	-20.1669	-27.2639
	NT3	3.11953	2.75815	2.10333	2.3874	2.90414	3.22122	2.78366	1.71655	0.966659	0.537597	-0.730928	-1.09083	-0.284913	-0.905968	-1.52589	-0.87388	-0.630659	0.579848	1.79443	0.312582	-2.29267	-3.61205	-3.33433	-2.81213	-3.40889	-3.68195	-2.78093	-2.51046	-3.76989	-5.00469	-4.12203	-2.3701	-2.59903	-3.25337	-1.35828	1.81352	5.22962	8.19626	8.68964	8.61301	9.91578	10.0669	7.56126	3.50531	-2.91941	-13.0648	-24.224	-32.5863
Right hippocampus	NT1	6.54234	5.16497	2.18015	0.0613094	-1.35579	-1.81167	-0.711977	-0.489704	-0.98869	-0.177956	1.03182	2.23496	3.14667	1.59676	-1.44996	-3.7717	-4.82034	-3.5613	-1.54885	-1.50281	-1.33345	0.160436	0.172495	-0.17749	0.652081	0.757706	1.49236	3.02405	2.29294	1.67083	3.30369	3.84906	2.99204	2.9937	4.72946	7.66032	8.30595	5.2844	1.81177	-1.81502	-5.73422	-9.12702	-14.2058	-20.3783	-27.4479	-35.9534	-41.5839	-43.8978
	NT2	0.0374889	-2.05746	-2.69963	-1.9598	-2.49345	-3.10221	-2.80132	-1.41501	1.48258	3.35395	3.64146	3.39924	3.2727	5.43401	5.96398	2.86614	1.73923	1.19415	0.000947263	-1.03108	-3.95614	-4.87723	-2.23499	-0.337535	-0.692982	-2.72706	-3.63865	-2.71117	-3.08463	-3.41574	-2.42715	-2.39699	-3.4585	-3.32196	-0.0598772	3.31828	3.68706	1.07134	-4.78906	-10.899	-13.4741	-15.0292	-18.9749	-24.838	-31.3405	-37.9892	-43.1608	-46.1922
	NT3	1.99524	3.66524	2.53295	1.51399	0.752823	-0.332999	-0.260357	0.0636007	-0.350397	0.00923201	1.98161	2.82153	1.64211	0.351032	-0.733239	-1.33817	-2.1286	-4.59201	-5.90132	-3.80104	-0.432452	0.98291	-0.025714	-0.105524	1.0154	0.674154	-0.818273	-1.82814	-1.37849	0.225551	0.349443	0.0834557	1.5626	3.03725	4.56709	8.48197	11.2541	7.04361	-0.598902	-6.02371	-10.6407	-14.7764	-19.2751	-27.3152	-36.3715	-43.82	-49.9367	-53.0413
Anterior cingulate gyrus	NT1	2.74285	2.05019	1.6005	0.738844	-0.0241386	0.0853109	0.637725	1.72048	2.06746	0.97623	0.701742	1.02303	0.203642	-1.21575	-1.42727	-0.345098	0.0133343	-0.585547	-1.14767	-0.925368	-0.325862	-0.7934	-2.06411	-2.49876	-1.98439	-1.22398	0.0985055	0.94228	-0.34543	-0.907888	0.126868	0.215859	-0.270341	0.604587	3.3984	6.26886	6.78665	5.5133	5.40137	6.69784	6.6481	4.05621	0.0503198	-4.17206	-9.83239	-16.7235	-20.5275	-21.7397
	NT2	1.14172	-0.202449	-0.331436	0.812316	1.86709	1.36007	0.0780109	0.788056	2.71166	2.75156	1.86554	2.59103	3.089	2.17694	1.74865	1.16946	-0.298514	-1.34773	-1.81421	-2.01659	-2.01505	-2.5929	-3.20162	-3.03119	-3.26098	-4.03843	-4.39197	-4.31075	-3.74665	-2.66956	-2.06302	-2.12829	-1.71745	-0.638776	0.933468	2.81421	4.7662	5.29395	3.96607	3.30365	4.35167	3.18761	-1.67525	-6.76058	-11.1216	-16.6966	-21.2659	-22.3842
	NT3	3.16974	2.90154	2.37524	1.75709	0.463441	-0.12492	0.00837386	-0.536837	-1.27229	-0.38107	1.31495	2.2718	2.36119	1.21361	-0.123794	-1.00248	-1.95531	-2.63269	-3.19016	-3.58291	-2.79004	-1.55866	-0.904944	0.39537	1.18279	0.640963	0.515006	-0.335983	-1.62715	-0.833528	-0.0875791	0.0459015	0.697126	0.710191	2.22785	6.01099	7.6153	5.76689	3.58297	2.59701	2.04832	0.0382468	-3.89263	-8.83603	-14.6245	-20.6085	-24.8089	-25.7993
Medial cingulate gyrus	NT1	-0.545495	-2.03847	-1.98987	-0.560615	0.313519	0.127947	-1.75528	-3.83752	-3.12799	-1.43745	-1.90107	-2.52858	-1.23821	0.517595	0.662544	-0.285447	0.0447209	1.81777	2.90905	1.92708	0.766523	1.5541	2.47989	2.69578	3.03528	2.39421	1.71757	1.69684	1.23283	0.90014	0.448723	-0.669785	-0.873427	-0.127957	-0.0160545	0.044019	2.32725	4.74092	3.48739	1.44059	2.41954	4.73834	6.43974	6.35737	4.90317	2.50286	-3.86809	-13.0435
	NT2	-0.91016	-0.673812	-0.445339	-0.72308	-0.554348	0.657159	1.17343	0.837195	0.976628	1.06691	0.736415	0.308079	0.260338	0.68551	0.621727	0.476638	0.430733	-0.59416	-1.86436	-1.78335	-0.205917	0.255935	-1.02199	-0.750787	0.475557	0.565041	0.334821	0.67396	1.39263	1.68214	0.417923	-0.880195	-1.41084	-1.92259	-0.311947	2.30879	2.43572	1.92932	2.03369	1.35226	1.24007	2.72874	3.08044	1.15037	-0.316884	-2.84839	-10.0768	-19.4508
	NT3	-5.37839	-4.7221	-3.60624	-3.08768	-1.97494	-1.09809	-0.524454	0.42067	0.983569	1.17018	0.78742	0.535338	1.82804	3.47626	3.4675	2.38195	1.91104	1.61183	1.1018	0.768122	0.665749	0.325679	-0.373754	-0.885666	-0.434569	0.650732	1.70289	2.56646	3.04594	2.37666	1.55905	0.616797	-0.48071	-0.188827	1.61526	3.9757	5.97943	6.31858	5.28868	4.29031	5.10528	7.73444	9.71924	9.18735	6.7659	3.4385	-1.97173	-10.3034
[truncated: 978 more columns]

## Sheet: ViolinPlots
Anterior cingulate gyrus - NT1					Anterior cingulate gyrus - NT2				Anterior cingulate gyrus - NT3			Medial cingulate gyrus - NT1					Medial cingulate gyrus - NT2				Medial cingulate gyrus - NT3			Left Heschl's gyrus - NT1					Left Heschl's gyrus - NT2				Left Heschl's gyrus - NT3			Right Heschl's gyrus - NT1					Right Heschl's gyrus - NT2				Right Heschl's gyrus - NT3			Left hippocampus - NT1
Tone 2	Tone 3	Tone 4	Tone 5		Tone 3	Tone 4	Tone 5		Tone 4	Tone 5		Tone 2	Tone 3	Tone 4	Tone 5		Tone 3	Tone 4	Tone 5		Tone 4	Tone 5		Tone 2	Tone 3	Tone 4	Tone 5		Tone 3	Tone 4	Tone 5		Tone 4	Tone 5		Tone 2	Tone 3	Tone 4	Tone 5		Tone 3	Tone 4	Tone 5		Tone 4	Tone 5		Tone 2	Tone 3
-19.8504	16.1005	2.05332	2.13009		-59.4052	-43.4396	-41.2965		-69.5418	-8.94063		50.1397	7.18254	35.3187	13.5171		32.5801	48.4497	70.4163		84.7722	39.1401		-21.3818	-61.6653	-24.0859	1.87679		-71.4537	-86.9269	-67.2909		-60.2251	-86.8915		31.3168	33.202	27.9445	40.808		57.4596	32.4016	27.3678		56.0475	23.2005		-25.5661	-4.3656
-5.40053	-7.36418	-7.18925	-7.36923		-5.56852	-18.8147	-6.87813		3.50709	-0.661925		43.6577	-1.98388	7.89394	21.6037		46.717	28.6546	12.0654		13.7134	10.7467		-42.8286	-38.8678	6.76367	-20.0509		-54.1402	-50.5364	-36.5599		-29.3418	-18.0746		-46.2986	-74.4791	-68.6522	-83.7397		-114.353	-36.1393	-72.6249		-67.8857	-90.2732		-20.8225	-35.0447
-9.50208	-10.8699	-14.9265	-22.529		-37.4341	-8.16404	-9.00162		-22.1279	-18.7214		36.247	15.5082	18.1792	21.071		79.4929	-20.0011	-18.6071		49.5532	26.8376		-70.3873	-134.74	-179.168	-117.444		-160.56	-99.6004	-121.118		-147.797	-117.431		-91.7451	-61.1781	-29.0843	-20.8757		-58.6347	-68.2718	-94.0746		-60.6866	-56.047		-33.126	16.5152
-89.5116	-15.8435	10.0629	16.9031		-85.8177	9.63146	5.38295		-83.8115	9.65281		40.6157	18.6142	4.03985	3.22072		17.7255	-19.8769	-0.638183		19.7792	16.7703		-68.7622	-40.0131	-60.2145	-94.8575		-112.344	-70.1541	-68.3298		-44.9646	-44.7824		-12.0375	-28.3666	31.5922	-9.17016		-51.0279	-22.3769	-31.9039		-64.6561	-17.7702		-64.7562	-11.1311
-16.0646	-8.18447	9.2402	-8.19999		0.381029	31.0904	34.3049		-16.5892	-0.736024		27.6352	30.7477	-1.81164	-0.415945		-9.65259	-33.326	-7.32456		25.6311	13.3137		-62.2212	-96.6402	-25.6899	-42.1261		-103.355	-50.6405	-16.0552		-103.913	-46.0289		-95.8163	-82.6754	-91.8329	-79.9814		-157.807	-106.215	-114.916		-59.4922	-84.0772		6.2831	-2.32716
9.45577	10.4063	-4.68927	2.21114		21.7919	23.9479	10.5917		1.6461	33.7872		-3.96501	-21.075	-19.2204	-39.2538		-36.6021	-35.6617	-16.386		-15.9037	-27.1885		1.53337	4.91869	-4.10672	7.81323		5.44784	-0.891385	5.61107		-2.81233	-7.89975		-140.063	-139.92	-96.8713	-103.584		-80.9916	-56.5927	-16.7933		-96.5814	-70.3765		36.8026	25.6267
-22.2949	-41.8099	-13.0917	-20.6587		-31.0484	-19.2474	-25.2913		-18.7441	-6.48389		-21.6694	-3.61648	-24.5115	-5.14559		34.2913	-12.0815	3.49733		-15.2588	-30.241		-145.188	-75.0014	-103.351	-75.4297		-87.781	-22.4638	-3.74612		-60.2456	-62.3701		-53.3227	-39.2138	-35.5895	-29.8505		0.012573	-79.2097	-70.756		-52.28	-74.0803		-34.2928	-46.2438
-43.3106	-13.5371	0.531592	-36.408		-12.4673	-7.454	5.13037		0.0152379	29.1358		-5.17803	-19.2112	-29.4396	-23.1225		-6.40612	-22.4981	6.38416		-6.68425	-13.3606		-18.1328	-8.43339	10.5105	-16.2231		-9.15469	-1.52065	-21.7282		5.81599	-2.05941		-130.334	-123.243	-111.58	-150.07		-95.93	-113.085	-102.247		-21.3155	-70.3673		-47.7655	-18.1248
-1.5894	-8.19576	-11.3476	-2.04381		-4.15777	-2.15397	-8.77619		16.584	4.09412		3.23508	-12.1893	14.2524	5.90175		14.5118	-31.588	-2.10864		-12.598	-17.4143		92.1057	31.2878	-8.18389	9.98626		5.18166	99.29	16.4235		-2.03121	14.3722		-178.402	-85.2873	-79.4083	-8.28513		-93.471	-65.6075	-30.9115		-84.4705	-123.979		28.7649	-8.00121
-26.1714	-22.9779	-10.8669	-6.43513		-40.6482	-25.9035	16.2107		-53.2069	-18.6917		12.6102	3.33633	-3.70804	7.58643		40.9004	6.36213	-5.54459		41.9731	21.3602		-87.4921	-124.503	-135.152	-70.6552		-196.521	-170.74	-122.127		-156.465	-121.918		13.1543	31.643	25.4494	27.6108		106.92	89.4291	90.2055		87.0602	72.9474		-36.8674	-46.4996
-21.9904	-10.2412	-7.34016	-6.17556		-9.22724	-16.9892	-14.39		-22.7675	-13.958		-16.3623	-7.07606	-11.5542	-5.52182		-9.60891	8.59893	5.29751		-3.83097	6.65929		-116.781	-83.2787	-68.743	-26.2611		-52.1705	-79.0216	-61.8157		-98.4915	-78.4105		-175.147	-106.103	-176.944	-184.433		-181.001	-112.519	-81.9154		-135.46	-75.1695		-13.0809	-16.5566
-3.55241	-16.7473	17.1334	-24.0631		-40.2132	-5.35056	-8.20648		-15.8384	-20.8416		-54.2976	-20.4114	-43.2254	7.49457		-36.2304	-29.2712	-3.10897		-47.0905	-27.258		-150.747	-52.2976	-29.5211	24.8141		-116.552	31.6654	-24.1575		-120.035	-25.2853		-188.423	-225.673	-195.678	-186.479		-187.133	-280.114	-193.397		-220.753	-156.931		-50.3569	-32.4182
-45.4506	-12.7284	-8.56748	14.2877		-28.1164	-25.349	-4.61706		-54.1234	-12.435		14.497	32.352	22.7757	-18.5309		42.0049	8.69232	-1.6945		27.125	8.24463		-84.3816	-116.553	-50.3926	-128.798		-143.353	-78.5299	-76.3804		-41.5527	-99.2906		-75.9552	-52.8831	-8.74878	1.90605		-23.7543	25.5046	-33.081		-41.3586	-50.6354		-32.0776	-57.7094
-11.1691	-15.2075	-9.42984	-4.35249		-23.6083	-19.6165	-9.4773		7.99972	-4.47606		-22.217	-14.8466	-6.07223	-12.171		18.651	7.24606	5.3832		18.3515	19.455		-28.7245	-28.177	-12.8855	-37.7685		-33.4089	-24.2823	-21.139		-16.7704	21.4685		-127.631	-114.797	-101.271	-43.3964		-80.2079	-28.4392	-14.4145		-38.5233	-18.1426		-6.59957	-4.34771
-39.1095	1.44475	-15.019	-6.38831		-13.036	5.48401	1.24007		-25.785	-32.7394		24.4991	-17.8324	-0.840935	-7.38707		27.9251	-9.06781	9.17393		-20.9773	-6.70349		-111.854	-78.5944	-105.369	-117.468		-23.2086	-100.969	-84.0896		-68.6483	-93.5115		-51.266	2.86431	-18.3241	-1.35719		-55.0218	-32.4575	-43.1423		-46.0057	-42.3682		-39.7485	14.1885
15.8148	-0.769694	-4.61374	14.6347		-9.84308	11.0343	-6.67339		-8.90332	-4.49071		-7.2977	-0.56585	11.7945	-1.26022		-2.86829	-12.5156	-3.31423		21.2693	-5.96888		-52.9986	-48.7751	9.37953	15.7371		-11.8161	-8.45993	0.465412		-64.5533	-59.0504		-20.7826	-35.6287	-32.1098	-61.2375		-57.4791	-66.1871	-77.1264		-16.2718	-19.1749		35.0575	27.8415
-43.8884	-29.2786	-13.9998	-36.7875		-26.6851	-5.89969	-15.909		-43.9572	-35.2698		-5.01018	3.05142	3.42602	0.184132		-0.827054	-10.2744	-10.0656		4.38375	-6.48169		-104.2	-8.56132	-58.8285	-71.0176		-55.6266	-96.7245	-120.513		-92.9299	-70.9274		-8.2906	11.5723	-30.4266	-10.3723		-25.8911	-42.3496	-53.6024		-54.194	-80.1898		-90.4794	11.8856
-23.2017	6.78693	1.35731	5.69596		1.63473	5.00369	21.629		6.37992	2.16566		-0.436582	-8.54781	-17.5702	-17.7275		-10.6297	-19.3349	-22.9473		-14.0812	-19.0671		-98.7906	-102.376	-82.4299	-23.653		-103.595	-112.379	-96.2415		-97.0578	-96.5177		-86.3948	-59.002	-30.5403	-98.036		-61.4245	-41.8485	-14.7982		-59.2119	-53.1814		-23.2063	-24.8845
-46.7528	-17.7048	-8.50036	-10.063		-55.8413	-44.8207	-27.8514		-58.8413	-39.7968		23.3961	21.9215	20.7462	8.05234		58.9413	56.4111	37.2367		117.808	57.0943		-126.053	-110.35	-67.8593	-80.4026		-91.3472	-71.4398	-63.5381		-81.0298	-36.3195		-4.18576	49.0921	-8.48311	-15.6355		15.9288	-50.9679	-30.2921		39.5927	-52.9825		-72.2878	-55.4226
-28.6813	-35.1445	-9.52751	-14.5334		-12.0356	8.69232	2.63311		-67.4798	-32.6984		28.4715	49.356	15.4159	30.5334		-9.86886	-7.18508	15.2517		38.4624	65.3916		-13.2735	-48.9842	-45.7046	-45.3902		-51.5647	-30.4724	-17.708		21.3443	-9.96889		-61.7005	-33.3632	13.3881	-47.1003		-29.5302	-28.9626	0.974767		-68.7414	-23.745		-0.199837	-16.1626
-3.7759	32.6378	2.31727	0.659715		-11.1941	-23.3022	38.1214		-33.6159	-3.95491		51.5972	30.9241	56.6539	14.4117		25.9757	1.10062	-4.59501		92.2488	69.0437		-19.6551	-46.414	-33.9832	-42.8453		-113.806	-94.3949	-64.6117		-24.5029	-14.6256		-62.6672	-36.6484	5.24114	-36.7005		-62.7683	-35.1703	-43.3732		0.11052	24.1458		2.50743	-6.02664
-29.9007	-24.5123	-32.2143	-4.67213		-42.7768	-13.0595	-7.59389		-36.1564	17.998		1.85184	-4.02575	-12.0888	-14.5055		-14.7364	3.36521	15.0513		-29.2653	-0.0986567		-49.872	-76.3254	-40.9192	-12.6119		-33.7177	-28.1402	-12.5709		-50.4895	20.8155		-5.86054	71.9553	56.9417	68.879		90.1305	34.3538	90.9575		85.1349	90.5466		-27.3805	-6.74459
-19.889	-1.96654	-16.2031	-32.1004		8.07061	12.7083	20.8152		-25.8553	2.70471		2.7201	-5.51876	15.9973	25.2781		-40.259	-25.1015	-34.4755		18.1722	14.4885		-80.4076	-37.2639	-85.3752	-83.4716		-78.6795	-117.051	-59.1104		-76.5801	-67.9684		-113.859	-97.4206	-68.6989	-62.6208		-86.7383	-59.5036	-70.2426		-66.0979	-26.0648		-6.52794	-12.1883
-24.0345	4.7891	-29.6183	-17.4164		-44.6315	-43.1376	-56.5267		-19.8693	-42.7267		41.8589	-3.12341	29.6694	12.1357		31.6772	47.4879	29.8769		-11.3328	28.1906		-8.86968	-39.2102	-39.0902	-85.98		-59.8958	-23.9337	-83.8935		-31.9294	-93.2017		16.0488	-15.9614	10.4637	0.303902		-25.8078	-65.5765	-27.0524		3.27464	-32.2846		-17.5602	18.4649
-16.1014	-6.35345	-1.83283	-0.238849		-50.5145	14.3465	24.5528		-66.991	-0.0697748		-1.65809	-0.816777	-58.8735	-55.3209		-18.0396	-61.9586	-62.6884		56.6218	16.1562		-93.9741	-86.6161	-103.382	-111.034		-72.3606	-58.9949	-84.5867		-31.8319	-71.8542		-26.4384	-25.5162	-33.5165	-21.0652		-25.0422	-15.4164	-24.7918		-37.4243	-36.3085		-88.9842	-60.4174
-4.79066	-18.3672	-5.74451	-15.4495		9.56262	-0.0480555	10.374		3.97022	11.2354		0.330757	1.17327	-14.4363	-4.79113		18.4247	17.6721	1.80013		4.7335	5.06679		-31.9736	12.3504	4.01745	-12.907		-50.927	6.5479	-14.3308		-43.5241	2.81485		-87.4548	-148.584	-67.9117	-125.53		-118.649	-107.183	-68.3807		1.86762	-86.8093		-22.3081	-24.5294
-1.56505	-6.01469	-21.4005	-1.1646		-11.916	-17.3704	-10.2729		-22.3018	-6.20717		-12.9608	-4.55554	6.05386	-10.5812		1.28109	7.48359	-10.1139		-8.43325	-12.0178		-67.5312	-77.4803	-34.9812	-36.6809		-45.9756	-22.843	-41.4912		-104.2	-90.6506		-54.0542	-56.8047	-47.8923	-36.0878		-8.40606	-107.868	-73.6273		-60.2948	-50.9185		-10.3115	-17.9739
-4.39487	-4.28853	-2.39639	-6.02386		-4.86204	-2.85698	-0.778145		-10.389	-6.50145		-2.5736	0.83204	1.44586	4.20824		-2.535	2.58846	0.171967		-4.73797	5.12911		-49.9928	-60.8106	-46.7072	-36.1404		-32.0625	-53.6681	-24.9481		-55.6584	-51.0286		37.5849	-3.38786	-3.99395	3.16582		3.66183	37.342	19.3378		5.14182	40.1623		-4.73838	-7.9245
-21.8817	-14.4064	-24.1397	-20.3088		-43.4666	-12.8897	-11.1067		-5.93891	-8.44449		-3.8951	-3.84753	2.77201	3.82429		35.5239	-7.23664	16.2377		-6.49668	-8.14549		-62.3232	-54.389	-11.5273	-54.3409		-23.2586	-14.5052	-2.2361		-31.3889	-27.9162		-31.7374	-30.7887	-27.3994	-15.4533		-26.4861	-8.19775	-5.24313		-0.733719	23.6277		-8.81232	-24.9524
-5.60005	-0.0832093	0.158662	-6.08502		1.22364	7.82914	4.11659		6.02615	4.34863		-25.8942	-20.0661	-18.3111	-44.5077		-20.7804	-24.0785	-38.3588		-15.9338	-36.8426		-66.5562	-73.6843	-49.8521	-85.9457		-87.9191	-71.6699	-61.6538		-54.4924	-62.6494		-46.8829	-37.6239	-23.7417	-64.7651		-41.957	-54.1682	-30.9296		-41.2966	26.6804		-12.9339	-35.2702
19.5775	6.80677	19.9541	16.2017		8.13853	6.53977	-19.6227		33.6075	3.74962		6.53978	-2.20787	5.69877	-42.7567		-14.1623	21.7673	2.19829		-27.9839	-34.2262		-80.5165	-58.3085	-64.2693	-102.808		-57.6095	-58.2027	-50.667		-68.1375	-62.2184		6.92017	-15.3293	1.88222	-12.5439		3.19005	-12.8809	-7.23773		-25.7953	-19.9691		-12.6114	-49.001
-35.998	-12.4316	-18.4507	18.0951		-40.2976	-20.7645	-25.1604		-28.9742	-15.2041		40.1566	16.6482	39.4476	-0.0803866		33.4265	23.8916	11.3637		36.3138	10.8042		-23.084	-133.925	-15.3999	-92.3175		-66.5078	-26.9824	-76.6576		-5.72118	-117.58		-41.4104	-64.3186	-47.5049	-28.4417		-77.7715	20.8154	-60.409		-25.5914	-14.949		-22.5318	30.2865
-20.4013	-41.3584	-27.0523	-12.6123		-42.6688	-22.0323	-13.9095		-49.0125	-40.8778		6.79987	31.9964	7.88343	11.8856		16.871	5.7206	-18.553		19.8357	13.385		-83.3263	1.51113	-42.8152	-49.5172		-108.87	-59.0801	-58.2918		-84.5971	-16.4917		8.66948	7.87546	0.105236	9.95569		9.84097	8.97813	7.79011		-0.561406	7.8604		-30.727	14.339
0.628253	-14.4808	-24.0588	-5.71502		-67.7893	-23.4385	-72.7551		-43.1588	19.3015		1.21581	1.47404	18.4371	3.15202		39.1909	21.2878	32.7004		8.56416	-9.79313		-100.956	-29.6468	-40.6469	-44.3637		-89.7741	-40.787	-68.9357		-105.005	-59.5518		91.5445	16.3974	34.5449	3.91071		27.2223	-25.884	-12.1742		102.98	21.1784		-32.0506	4.87585
-9.394	2.35281	4.73148	-5.83807		-4.80873	-4.02679	5.55989		-13.4777	-2.90602		-5.73857	1.18403	7.24584	6.23281		1.67523	4.97553	7.38297		-2.16093	1.12293		9.29493	-7.57124	3.06395	-7.60869		-1.2824	-15.4373	26.4524		-18.2467	-10.4593		-36.9828	-18.4423	-34.1892	-12.4922		-9.16212	-45.0562	-28.4168		92.3254	19.0104		-17.2601	-31.7625
-52.449	-25.6114	-35.7533	-30.2429		-30.5699	-19.3991	-7.30179		-9.30176	-22.8452		33.6034	13.965	33.2836	14.5921		2.6943	24.305	-23.2503		24.4144	15.5666		-45.701	-61.4037	-46.6702	-31.9903		11.4133	-72.4866	19.7616		-30.2895	-57.1257		23.8331	21.1608	-0.717827	27.4275		-10.5178	75.5882	-5.63953		17.3101	33.7617		-49.9362	-4.50861
-30.2038	-39.2083	-32.2351	-21.4163		-39.9388	-31.7979	-37.3732		-89.8604	-52.099		-1.64473	3.07354	1.81547	-13.2019		4.31451	-4.11003	-23.38		31.4803	7.54151		-101.273	-98.8131	-94.7307	-103.148		-61.525	-65.485	-97.151		-58.972	-92.8311		-66.5065	-98.4237	-80.9887	-92.1769		-42.7175	-85.7411	1.24197		0.0737865	11.6587		-45.0594	-59.8007
5.27642	17.1212	4.81711	-18.9224		-4.54018	7.07808	16.5634		-7.52443	-17.5754		56.7074	-0.511048	14.686	15.5082		54.0048	16.1365	24.7446		28.344	5.53768		-83.3024	-45.4276	-73.103	-61.9166		-56.7909	-77.6007	-33.4388		-111.213	-87.8558		-84.2196	-94.4755	-48.5926	-43.7202		-65.0442	-80.6576	-86.8822		-57.368	-78.1185		45.0529	7.08724
20.7243	12.3985	21.8404	23.793		-15.2153	-2.67347	-25.7315		-14.1202	4.40713		6.3984	0.495011	13.7557	8.5327		10.6502	13.1136	5.58545		5.79026	2.85751		-35.7547	-29.2299	-36.1556	6.30377		-0.17524	-27.9362	-67.0596		-54.095	6.1929		-29.8495	-47.5429	-66.3735	-71.2928		-30.1617	-29.4213	-24.1841		37.2613	-45.9422		1.6168	-34.2476
-74.4536	-21.9793	16.6114	5.30129		-13.0431	-12.4579	-1.90072		-9.49589	-15.5676		45.9855	4.81079	0.677909	17.5572		-31.044	-6.15334	-29.0116		20.6382	-11.3781		-130.228	-121.84	-158.662	-59.0303		-79.2705	-132.936	-102.35		-69.3731	-45.5034		-58.07	-46.9203	48.9363	-43.1768		8.41752	-31.9963	-29.5498		-93.2939	-9.47967		-23.6423	14.6432
7.60109	23.6227	40.0828	8.98664		-61.6054	-9.02763	-31.9529		-32.7875	-17.08		-8.28017	-33.6154	-42.1012	-18.4795		4.76141	-5.67744	3.09983		25.5065	7.03266		-54.582	-78.1229	-76.0404	-61.5028		-119.572	-7.26844	-61.0914		-79.718	-9.6619		-154.819	-143.684	-92.9281	-106.917		-80.9499	-104.509	-117.182		-53.8422	-95.9284		23.9105	-6.02553
-30.8004	33.0732	-22.8084	-1.39107		-65.8793	-9.0978	-21.1822		-103.613	-28.3379		-0.851102	-39.5626	2.24509	-17.4133		5.70844	15.4248	10.5381		-5.57368	-0.856158		-187.508	-275.525	-166.699	-205.482		-272.047	-144.36	-212.05		-235.74	-127.132		93.9401	79.5364	61.1835	100.727		108.272	134.185	19.9257		43.5286	1.712		-13.8438	-13.8395
-21.7304	22.7903	3.85659	1.66912		-35.7433	-24.1318	10.1728		-8.55551	28.5714		12.1954	-13.8392	-14.8763	-13.806		6.94159	-7.26478	-12.5996		9.50162	-19.2692		-46.1383	-86.8127	-43.6102	-78.5503		-106.34	-39.5825	-45.6229		-62.6306	-60.6809		-49.8726	-33.4031	-53.4276	-57.5		-65.1194	-69.2268	-41.4401		13.7567	0.524586		-51.8222	-16.5757
7.96533	-12.3174	-10.4405	-20.2179		1.83109	4.4589	-5.15276		-4.42748	-5.78154		-16.9154	1.36481	-20.4779	10.156		12.1602	-19.6589	18.1865		-4.58215	21.2592		8.69816	18.8329	-1.16503	1.575		10.9616	20.9643	15.3324		-16.0519	2.65054		-26.3393	-62.8013	-59.0548	-56.7935		-98.7007	-67.8157	-51.5621		-49.4585	-43.8116		5.90779	-12.3901
-8.00343	-6.25613	-12.7985	-26.0444		7.80734	11.917	1.68395		10.8019	12.9694		-7.55038	-8.45031	-8.15837	-14.7062		-11.1551	-4.97308	-6.00069		-12.5743	-12.5887		-92.4985	-65.4822	-60.8267	-89.6226		-41.1773	-9.29065	-37.0194		-46.7927	-27.497		-22.9626	-33.1572	10.0469	6.34536		-13.2499	-21.755	-30.0854		-54.276	-33.0322		-48.2268	-40.1175
-6.05875	-21.0215	6.02808	9.2779		18.3341	34.6143	21.2053		-18.7532	43.9569		-15.2831	36.1738	24.2257	-10.6055		-29.9164	-52.3766	-4.41361		11.7945	-59.5276		-33.6023	-34.1607	-43.487	-58.4366		-39.8955	-52.3021	-6.8268		-119.097	-58.7219		-74.0415	-105.607	-75.8971	-69.1129		-47.3263	-38.0671	-22.4072		-13.6621	-46.5585		-30.0965	-16.5942
-23.3627	-34.4583	-27.4675	-24.583		-28.9649	-59.6198	-41.2234		-8.52298	-38.999		9.42289	12.3573	10.0645	15.6536		15.7433	6.37659	15.8598		5.24945	2.29915		-74.1853	-18.9552	-39.1966	-52.2537		-66.3571	-53.741	-53.2267		-22.6503	11.6211		59.702	13.999	53.485	17.4564		0.0169326	-11.9347	-19.0382		64.8566	54.8841		-27.6764	-5.36134
5.68453	7.96451	4.80971	2.07479		5.03706	5.63334	4.60305		3.63391	1.65607		18.7827	50.8508	24.6655	-35.1333		16.6755	-18.8235	-31.0274		51.6521	31.3431		-34.6449	-79.7586	-63.1102	-22.697		-51.7478	-8.57209	8.86375		-14.8931	-42.241		11.2013	29.229	-20.7078	19.1139		-24.2726	-86.8244	-37.2382		-204.119	-29.8581		-46.4883	-81.742
-31.1084	-20.6288	-14.6212	-17.4452		-26.1978	-22.5045	-32.9047		-40.256	-9.59921		8.58749	22.3156	2.79921	1.62223		13.8468	27.9417	8.9073		-5.71899	16.3273		-71.5231	-75.8478	-17.7194	-74.3337		-52.572	-35.3024	-27.3337		-50.0192	-36.4079		3.09574	-1.36901	-15.1982	-18.1301		66.6966	23.4673	37.0712		-21.8874	42.1419		-20.4301	-25.3896
26.6734	49.7138	9.20244	12.3539		32.5977	-3.13834	-2.59119		-5.95285	35.7015		-12.7743	-28.0682	-4.15351	-22.9589		-1.08798	13.7915	20.4746		-4.43416	-47.4691		0.73651	-29.5289	-3.59796	23.049		-81.7753	-32.52	-52.5629		-77.1462	-47.9346		-79.8191	-51.3813	-48.2922	-54.4222		-45.3066	-66.8631	-48.7758		-20.5243	-49.8207		57.6666	22.0663
-15.1441	-15.4448	-15.9759	-8.23331		-15.9069	8.10746	1.60829		0.362661	6.68483		-1.81448	16.7624	16.6216	10.344		16.6676	-9.55129	2.1284		5.65057	-0.75604		2.04128	-36.7153	-14.8793	-61.628		-47.3129	-21.252	-90.3319		-24.0154	22.835		-129.588	-34.8383	-48.3091	17.01		-12.2758	1.55922	-11.2705		-27.4487	-22.9956		-88.1097	-29.1301
-34.1373	-24.7323	-22.6831	-27.1369		-22.1911	-14.3774	-24.7736		10.4056	-0.42271		25.0979	29.8592	8.37993	8.00298		22.633	4.55674	15.7192		-7.3119	14.6438		-21.4925	-27.9465	-19.8975	-43.3233		-29.0102	-11.0222	-32.6552		-28.6655	-34.8783		-7.38123	-37.2065	-32.2212	-18.3561		-67.3274	-59.7646	-44.8841		-45.429	23.5034		-5.40834	19.9738
-29.1473	-40.6441	2.70055	-16.7152		-28.8633	-11.2545	0.0869046		6.08565	-14.0915		12.7832	19.9199	-13.6817	-1.62821		-10.3617	-58.952	-29.6358		-21.3807	5.1225		-84.3558	17.9796	-0.387416	-17.8224		25.0661	-66.0091	-34.0698		-48.8471	-7.99536		-19.0335	-18.5873	-27.8043	-20.2009		-31.9344	0.586173	34.9389		55.5329	31.2041		-2.66306	-24.5
-2.88486	-3.92915	12.1812	-6.1057		-41.1217	-43.2351	9.68453		-32.3414	13.2843		-27.1161	-13.4174	-21.7196	-39.3078		13.5667	8.85189	-36.7507		3.06726	-7.28279		-50.9456	-15.8504	-12.174	-16.4729		-24.0286	14.5485	-29.632		-14.7837	-16.0517		-114.218	-280.332	-108.154	-185.367		-332.898	-259.508	-121.468		-170.509	-196.757		8.25849	38.6986
-23.956	-17.2149	-39.0097	-46.0669		-57.925	-38.2426	-27.9716		-52.7516	-16.6335		20.1294	6.31661	-1.7814	23.5433		20.8683	-12.495	4.00993		17.9681	-0.214817		-19.0357	-59.5945	-30.3166	-81.5074		-80.4245	-75.2671	-69.8628		-49.4034	-88.7505		-97.9839	-121.88	-65.6346	-77.9485		-61.0173	-30.7816	-21.8919		-57.7443	-88.337		-6.65249	-32.3143
-35.8207	-0.68749	-22.0057	-1.62117		-38.8407	23.251	-20.563		-30.1413	-4.61918		-27.3281	-47.5916	6.49357	-15.1755		15.2147	-40.1283	10.1937		-1.28605	-53.3764		-24.9635	-16.3086	-13.5685	-19.3573		-16.7912	-2.95431	-8.31222		-11.0477	-6.21453		-157.695	-108.38	-70.7236	-170.189		-201.557	-61.9666	-84.2861		-206.715	-149.255		-43.518	-66.8309
-1.64023	-2.31703	-12.0985	-24.0022		13.6292	-5.47006	-9.39047		47.0338	31.8985		-41.6419	-2.09081	0.676386	0.260366		-38.9331	-23.3789	-10.1071		-70.476	-48.3368		-4.29939	-37.3329	-29.2551	-26.7327		-6.25713	-33.9169	-75.3004		22.6011	-42.9997		-138.223	-149.283	-117.193	-80.3082		-97.5181	-135.845	-94.2991		-156.612	-67.0672		28.291	-29.8099
-56.0593	-49.561	-49.5918	-33.1522		-22.399	3.78257	14.6193		-85.0524	16.3656		25.8971	45.7682	26.564	24.2769		6.11769	-26.1841	-18.5443		41.9775	-11.5133		-143.176	-112.614	-89.3346	-86.6222		9.1475	-46.6287	-19.5243		-24.6692	-45.8508		2.05876	-16.3492	-41.6758	-28.6538		-4.80532	-31.6261	-32.8252		-19.5188	41.922		-48.7361	-111.519
-22.4119	-12.0915	-12.9245	-14.5102		-13.7247	-15.0139	-29.9925		10.9219	-10.6929		12.9642	7.53166	14.353	1.81026		-0.516266	-9.53558	-10.4986		7.83929	2.37076		-44.2327	-23.5417	-38.4925	-61.946		-48.0666	-41.365	-75.5991		-22.4993	-34.2118		-71.0451	-113.687	-48.174	-63.7276		-7.84764	-17.7999	-42.2767		-24.4276	-11.7701		4.52925	-9.15996
-15.6701	0.983119	-14.8342	2.57935		-31.2523	-19.4165	-22.5336		-70.8702	-42.1038		32.7038	12.5857	29.369	6.5106		39.6158	11.5991	33.3687		46.9427	24.7592		-207.675	-153.514	-168.044	-164.023		-169.222	-226.237	-141.942		-215.965	-193.272		55.3063	-49.7317	34.5903	9.36969		-29.9046	9.79865	-30.9444		7.00975	-0.0285268		-43.2039	0.62209
-14.4407	-7.7306	-6.04703	-3.65267		-27.0864	-14.4445	1.74953		-28.2282	1.57774		-9.88809	-11.7934	-8.61501	-18.6489		-0.308219	1.61611	-24.738		-12.3958	-11.2268		-72.1325	-44.2243	-55.9219	-40.272		-18.5714	-48.706	-13.482		-12.1157	-48.9207		1.47455	7.23928	-3.69037	0.378114		4.40258	11.2946	8.788		2.17241	5.18187		-13.7469	-11.5985
-1.34318	-1.22455	-19.2864	-17.0559		-20.424	-4.58514	-19.4347		-30.8721	-4.89696		-5.28628	-29.4802	-8.01128	-4.46126		-6.33025	-29.6191	-0.769144		8.51466	10.4581		-41.3075	-58.9869	-46.87	-12.7825		-74.8112	-72.3431	-53.3453		-13.117	-19.8722		-7.61112	-2.56474	-4.18871	-5.47406		-7.88592	-13.89	-14.3461		0.614892	1.03554		-20.5485	-5.56396
-27.1284	-37.8673	-4.82621	-20.306		-38.565	-15.4557	-22.5159		-42.0615	-32.8006		6.92881	16.9227	-29.3529	-18.8188		23.2592	-19.5257	-20.338		13.155	-2.90412		-41.9398	-71.8447	-85.6671	-95.9674		-109.838	-146.76	-121.361		-79.5264	-98.7397		-127.646	-38.2296	-71.797	-9.24974		-67.9291	-23.4562	-62.6183		-155.658	-41.6363		-26.275	-49.4987
1.03993	24.6675	11.8796	18.4629		-25.9568	6.24297	2.46551		13.4937	11.028		-3.06219	-6.14296	0.536948	-0.538554		27.5123	0.380506	-3.02495		-21.5073	-7.24874		-196.429	-134.357	-110.589	-117.38		-121.814	-130.536	-118.224		-155.534	-138.561		-10.6296	7.21741	-5.10951	-36.4068		-4.60129	-73.1031	-76.2006		-0.113369	-48.1615		-79.0716	-4.21811
-9.74737	4.372	15.1594	6.65902		-2.32073	6.70846	6.99977		-33.958	-24.5095		7.81918	9.57744	3.71606	-0.190496		6.9557	7.48314	6.99925		5.15006	14.1252		-34.03	-53.5192	-6.85447	-41.1378		-30.3594	-12.6531	9.47448		-41.8657	-44.9948		-12.7988	52.1749	18.7376	59.3056		-1.73295	-24.3782	1.38263		1.3202	51.3858		-89.2646	-77.8509
3.08627	10.2477	-1.80764	2.16419e-05		-4.21284	9.863	-0.610817		-16.5011	-4.10021		2.16268	15.481	4.01387	-18.1828		3.28071	-24.074	-5.92356		59.758	26.8989		-25.7317	-68.069	-54.8665	-61.3869		-56.5696	21.387	-3.00491		105.425	49.8896		-57.2406	-25.518	28.8221	5.41362		-25.5324	-28.1346	-9.01784		-47.4298	-43.9739		-30.6897	-7.23309
9.78073	-18.25	-7.30404	-14.4385		-16.8535	-39.9067	-6.06465		12.0789	12.1935		-6.70108	-5.04074	-16.3938	-23.0264		-7.69405	-9.80174	-12.6887		-16.1607	-18.5535		-22.6702	-12.0988	-40.0158	-20.8328		-3.37612	-27.4448	-33.2103		-28.1108	17.5873		-105.924	-62.3505	-98.6362	-87.8114		-61.3208	-142.775	-106.09		-125.515	-92.6279		-29.8526	-39.4743
-11.9056	-5.35289	11.1601	-0.626307		-5.77727	13.0567	5.16475		-3.32157	0.916309		-10.3364	-3.87384	-11.5783	-3.93765		-10.9387	-5.25106	-9.77308		-5.65584	-0.454313		-47.5348	-91.0966	-72.4619	-57.3237		-53.2465	-71.3251	-24.2007		-10.503	-16.4986		-14.2296	-17.3111	-15.6102	-19.5981		-22.5105	-23.1663	-20.6206		-17.1551	-22.7169		-5.61462	1.71654
-76.3238	-29.6308	-28.3438	-36.1419		-78.058	-9.74379	-10.4544		-59.7517	-10.304		69.1845	17.3023	18.328	39.804		58.0042	3.77892	10.7345		-7.03748	1.98292		-53.3363	-106.108	-112.964	-113.911		-63.3114	-94.1185	-71.5119		-112.97	-117.332		-35.1028	-51.5006	-17.0662	-33.4002		-38.5638	-56.554	-3.13568		16.7516	-6.30649		-80.4432	-50.1998
-9.085	12.512	6.82609	-2.76129		-13.0241	-20.592	-0.757344		-0.347985	-6.29956		16.898	-11.2617	32.9203	-12.5445		32.1418	30.8068	2.89027		28.687	20.8526		-28.3451	-35.028	-1.17001	-60.9299		-17.2449	-42.9096	2.62083		3.62327	-29.764		-50.5451	-44.4635	-6.52577	7.1911		-7.95394	12.0039	3.70294		-5.62216	-7.6461		16.4512	42.7957
1.075	3.21739	6.58772	13.2974		21.2105	1.63352	24.3993		28.2094	10.177		3.61902	9.49551	-26.3616	-33.8872		-25.4938	6.19189	-27.4093		-23.7079	-21.0545		-25.7722	-89.3165	-67.7404	-92.9119		-88.1222	-84.6423	-114.896		-13.9952	-109.531		-16.0855	-53.3316	-52.4033	-62.3042		-8.17213	-2.73755	-47.3905		-59.0957	17.6458		-26.4981	1.59101
-2.80455	-16.2167	19.8827	12.0288		-1.13346	-4.87101	-13.8495		16.7498	-14.4859		2.01507	24.6857	-11.4571	-11.9234		-0.562761	-10.2546	-31.2984		-6.92105	-45.9021		-24.3185	-45.0461	-29.1705	-11.1528		-53.4976	-30.4344	-18.2696		-23.8106	-33.795		-9.96596	17.6166	-14.7664	3.89221		17.5179	-51.6393	-57.4395		-31.1766	-63.0511		-4.98765	-9.63121
-13.2676	-20.9329	5.33563	-14.1797		-15.5654	-9.70803	1.32886		-13.5941	-6.32841		4.50493	17.4682	-4.4673	-15.2093		21.4436	6.12462	-1.73857		17.2954	12.541		-81.6272	-30.1139	-45.6399	-46.3131		-61.5698	-49.0026	-52.1283		-101.146	-79.694		-57.8891	-81.8747	-100.401	-75.2208		-59.4978	-58.5528	-115.566		-43.7555	-3.96748		-34.4641	-37.1313
-22.5119	-32.0855	16.3109	-8.38813		-28.2937	-9.76212	-10.0769		-1.55085	3.72449		-27.0982	-42.6176	-10.086	-59.3852		11.8197	-0.423974	-37.5201		10.3	-10.4861		14.1729	-0.131893	2.81202	3.17765		-11.4183	0.693126	-0.21138		0.181008	5.97745		-215.221	-187.148	-179.974	-183.763		-90.1511	-108.364	-125.126		-189.297	-146.319		-3.15963	-6.52713
-4.44394	-23.7603	-12.9938	-7.38531		-27.6914	26.4134	29.454		-51.6487	-11.344		-11.9375	30.2515	35.8569	24.6579		50.5949	-5.08935	-7.11655		-14.8979	-23.2614		-43.0898	-26.4796	-28.3795	-35.0271		7.56836	-8.4253	-3.48117		-30.851	-15.0459		7.78897	11.5496	-8.58174	8.00867		30.4004	20.0084	15.0439		9.64949	23.6586		-6.77132	-39.3382
-34.0156	-40.2116	-29.4969	-26.0573		-17.4743	15.0625	-32.3007		-29.3965	11.1129		-2.41438	18.6965	51.9711	-6.06497		-30.6381	-64.0849	15.7211		15.054	-17.5028		-40.5155	-8.06721	-15.9115	-22.499		-21.5075	-80.6422	-46.7096		-59.9085	-78.9321		-102.314	-75.444	-19.2166	14.8868		-113.235	-84.7797	-11.404		-63.8847	-53.4792		-4.26484	-32.9981
-19.7202	-13.2299	-16.6922	7.33004		-60.5281	-46.2621	-20.6986		-46.6625	-40.5931		-15.7734	-8.94722	-12.5131	-35.4033		0.190271	14.2182	-32.9606		3.6285	15.2334		-142.652	-71.115	-123.743	-111.875		-133.756	-91.3785	-148.837		-55.5511	-77.5889		22.6723	-3.68694	10.2378	-14.7605		-56.1857	-38.901	-58.9232		5.55024	-0.968411		-18.4911	-43.2696
-49.7905	-65.462	-12.2606	-49.2635		-12.409	-3.54869	7.00706		-29.6709	-34.9382		10.1625	35.3454	-6.7212	-8.07277		40.0259	-34.3638	32.8375		40.149	-4.64761		-13.2909	-26.1082	-23.8243	40.0763		22.3387	9.53766	5.41536		-76.4849	-7.37897		-172.74	-279.53	-126.838	-210.213		-138.256	-123.19	-104.998		-46.5268	-158.347		-19.8949	-36.3407
-3.65035	-24.1906	-6.22943	-9.85496		15.5227	-3.67302	10.9818		-6.77945	-8.14288		-8.41358	-13.92	-17.8419	-34.9068		-11.3959	4.47586	-22.7123		-24.7942	2.44093		-48.2121	-23.4949	-10.0011	-11.4059		-30.4485	-93.0806	-41.9305		-79.6435	-58.7238		-91.9533	-35.2052	-111.073	-64.5895		20.9045	21.9865	-49.0982		-63.6258	-42.6116		-13.7455	-58.4934
16.6659	-27.3099	-11.4197	16.0481		-15.8133	-42.3896	-44.1341		-42.5716	17.0407		-0.526492	48.7858	3.11254	33.1313		10.1551	-10.2188	-4.76615		73.2773	8.28912		-91.1396	-2.81045	-57.9692	-73.2068		-165.699	-142.981	-102.578		-96.0743	-78.8488		5.80696	-58.5162	2.57718	-22.1599		14.0539	-12.7986	56.5504		9.77625	-9.64854		16.9085	-39.6305
-10.246	-28.905	-23.9117	-17.2215		-14.6698	-13.7451	-20.4336		1.20282	0.700659		-18.1281	-42.4534	-52.4417	-19.3503		-7.84116	-18.2146	-12.273		33.9326	-15.6287		6.96104	-6.23312	-1.76424	-0.500669		12.778	4.7192	18.5658		12.003	18.135		-41.6851	10.0385	-82.8304	-79.6201		-23.6273	-44.3229	-12.0232		-15.2304	31.3111		-25.6782	22.7093
-34.1889	36.2944	52.2836	8.00193		-25.5553	51.0738	10.8456		-50.4715	43.7962		0.756689	-29.0697	-8.70375	-11.7011		4.9414	-21.347	-1.97565		30.5865	-6.68304		-289.921	-155.241	-148.845	-150.622		-218.615	-128.208	-119.606		-246.059	-183.773		-2.33781	4.26544	2.97698	4.40518		-4.54385	0.139927	0.697872		3.05587	6.77623		-57.2185	-28.9987
6.57703	2.57685	2.74416	6.60594		2.32383	-0.941879	6.17174		6.72658	9.05266		6.79041	6.40606	8.63051	9.95412		-6.77246	7.5187	16.3936		18.9974	16.391		-46.709	-28.8501	-10.4435	-70.0825		-26.1898	-32.0587	-27.704		-33.2405	-88.3787		-21.0956	-8.03983	-7.27453	-9.83759		17.6724	-8.39828	-1.30733		-30.8012	-4.3985		12.4979	6.88279
[truncated: 19 more columns]
