# Supplementary material for: Spatiotemporal brain hierarchies of auditory memory recognition and predictive coding
Source: Nat Commun. 2024 May 21;15:4313. doi: 10.1038/s41467-024-48302-4 (PMC11109219; doi:10.1038/s41467-024-48302-4)
Supplement: Supplementary file 19 — Source Data [file 41467_2024_48302_MOESM19_ESM.zip › Figure6.xlsx]

## Sheet: DCM
M - Tone 2			M - Tone 3			M - Tone 4			M - Tone 5
Posterior probability	Protected exceedance probability		Posterior probability	Protected exceedance probability		Posterior probability	Protected exceedance probability		Posterior probability	Protected exceedance probability
0.414412	0.996425		0.328685	0.832609		0.360452	0.975974		0.228702	0.27925
0.0225164	< .001		0.0353773	< .001		0.0609559	0.00133833		0.0197472	0.000978803
0.193103	0.00324105		0.250289	0.161457		0.141115	0.00246026		0.237927	0.349639
0.139018	< .001		0.158228	0.00506094		0.19327	0.0165385		0.149084	0.0161104
0.0903925	< .001		0.109071	< .001		0.107479	0.00144844		0.126793	0.00535992
0.140558	< .001		0.118349	0.000516908		0.136728	0.00224004		0.237748	0.348662
NT1 - Tone 2			NT2 - Tone 3			NT3 - Tone 4			NT4 - Tone 5
Posterior probability	Protected exceedance probability		Posterior probability	Protected exceedance probability		Posterior probability	Protected exceedance probability		Posterior probability	Protected exceedance probability
0.436555	0.958451		0.323389	0.925207		0.29994	0.730358		0.200275	0.133615
0.0113627	< .001		0.0414572	0.00170267		0.0419051	0.000554039		0.028125	0.00596849
0.282363	0.041546		0.191769	0.0373923		0.225978	0.133487		0.163728	0.0391754
0.10189	< .001		0.110757	0.00215203		0.226252	0.133933		0.15567	0.0291352
0.059225	< .001		0.18228	0.0262899		0.0992391	0.000743408		0.181564	0.0731526
0.108605	< .001		0.150349	0.00725635		0.106686	0.000924803		0.270638	0.718953
