# Supplementary material for: Spatiotemporal brain hierarchies of auditory memory recognition and predictive coding
Source: Nat Commun. 2024 May 21;15:4313. doi: 10.1038/s41467-024-48302-4 (PMC11109219; doi:10.1038/s41467-024-48302-4)
Supplement: Supplementary file 19 — Source Data [file 41467_2024_48302_MOESM19_ESM.zip › Figure7.xlsx]

## Sheet: ACC_M
Time (s)/Freq (Hz)	-0.1	-0.096	-0.092	-0.088	-0.084	-0.08	-0.076	-0.072	-0.068	-0.064	-0.06	-0.056	-0.052	-0.048	-0.044	-0.04	-0.036	-0.032	-0.028	-0.024	-0.02	-0.016	-0.012	-0.008	-0.004	0	0.004	0.008	0.012	0.016	0.02	0.024	0.028	0.032	0.036	0.04	0.044	0.048	0.052	0.056	0.06	0.064	0.068	0.072	0.076	0.08	0.084	0.088	0.092
1	-27.4666	-25.1474	-22.8243	-20.5035	-18.1976	-15.8989	-13.6092	-11.3369	-9.06929	-6.79472	-4.50812	-2.21246	0.0696249	2.34578	4.63885	6.9231	9.17687	11.4145	13.6518	15.8996	18.1589	20.4251	22.6907	24.9513	27.2226	29.5077	31.7842	34.0409	36.2866	38.5402	40.8071	43.0608	45.2863	47.5073	49.7252	51.9208	54.1151	56.3305	58.5497	60.7561	62.9426	65.1203	67.3143	69.5251	71.7431	73.9629	76.1722	78.3759	80.5965
2	-24.2091	-22.2044	-20.2041	-18.2014	-16.2021	-14.2034	-12.1978	-10.191	-8.17626	-6.14215	-4.09681	-2.05671	-0.0196931	2.02055	4.06576	6.10836	8.14222	10.172	12.1968	14.2094	16.2205	18.2375	20.246	22.2458	24.2399	26.2289	28.2296	30.2326	32.2267	34.2326	36.2477	38.2592	40.2694	42.2812	44.2998	46.3205	48.3293	50.321	52.3079	54.2996	56.282	58.2546	60.2273	62.1909	64.1504	66.1221	68.096	70.0561	72.0096
3	-26.4305	-24.2173	-21.9831	-19.7503	-17.5343	-15.323	-13.1098	-10.8985	-8.68993	-6.48932	-4.29496	-2.10104	0.0879558	2.28091	4.48368	6.67887	8.86324	11.0462	13.2238	15.3848	17.5242	19.6455	21.7542	23.8651	25.9835	28.0988	30.2059	32.2948	34.3544	36.3932	38.4153	40.4189	42.409	44.3842	46.3475	48.3064	50.2435	52.1457	54.0336	55.9077	57.7486	59.5702	61.3795	63.1646	64.9297	66.6803	68.4148	70.1287	71.8231
4	-28.2737	-25.9502	-23.6161	-21.278	-18.9317	-16.5776	-14.2188	-11.8545	-9.48825	-7.11509	-4.72672	-2.34175	0.0303873	2.4089	4.79108	7.16063	9.52723	11.8946	14.2495	16.595	18.932	21.2489	23.5486	25.8442	28.1415	30.4352	32.7089	34.95	37.1665	39.3732	41.5696	43.7527	45.9286	48.0897	50.2309	52.3669	54.4817	56.5494	58.5888	60.6054	62.5813	64.5348	66.4832	68.4017	70.2844	72.1538	74.0093	75.8424	77.654
5	-27.2726	-25.0573	-22.8275	-20.5691	-18.2944	-16.0079	-13.7109	-11.4093	-9.10686	-6.80378	-4.4957	-2.18676	0.113605	2.40818	4.69859	6.97512	9.23649	11.4897	13.7376	15.9857	18.2284	20.4499	22.6494	24.8202	26.9493	29.0537	31.1516	33.2269	35.2657	37.272	39.2516	41.2123	43.1428	45.0327	46.8978	48.7321	50.5151	52.2531	53.9632	55.6371	57.2604	58.8396	60.3752	61.8614	63.3017	64.6946	66.0297	67.3117	68.5488
6	-22.8175	-20.9915	-19.1418	-17.2754	-15.3951	-13.5098	-11.6175	-9.70171	-7.77046	-5.84242	-3.91123	-1.96804	-0.0136771	1.95024	3.91094	5.85537	7.79091	9.72313	11.637	13.527	15.4069	17.2803	19.1358	20.9639	22.7745	24.5864	26.3878	28.1634	29.926	31.6777	33.4077	35.1044	36.7742	38.4381	40.0811	41.6916	43.2838	44.8474	46.3674	47.8506	49.3012	50.7179	52.1007	53.4517	54.7729	56.0494	57.2723	58.4659	59.6295
7	-27.3816	-25.2273	-23.0303	-20.8018	-18.562	-16.3095	-14.0329	-11.729	-9.41893	-7.10262	-4.74684	-2.36572	0.000168652	2.34257	4.67625	7.01719	9.35323	11.6655	13.9681	16.273	18.5692	20.8489	23.1081	25.3409	27.5454	29.7226	31.8722	34.0042	36.1393	38.27	40.3613	42.4037	44.4159	46.4039	48.3525	50.241	52.0655	53.8621	55.6502	57.3926	59.0752	60.7276	62.3511	63.9212	65.4379	66.9124	68.3338	69.6886	70.9777
8	-38.2023	-35.1397	-32.0339	-28.8835	-25.698	-22.4708	-19.2058	-15.9258	-12.6353	-9.34085	-6.05386	-2.77603	0.491985	3.73965	6.95737	10.1509	13.3057	16.4153	19.4856	22.4821	25.4029	28.2874	31.1339	33.9111	36.6021	39.2304	41.7915	44.2221	46.5226	48.7473	50.906	52.9679	54.9036	56.7261	58.4595	60.0808	61.5712	62.9482	64.2113	65.3503	66.3702	67.2742	68.0637	68.7393	69.2827	69.6649	69.8916	69.9945	69.9958
9	-49.092	-45.0476	-40.9509	-36.8288	-32.6795	-28.4894	-24.2753	-20.0565	-15.8234	-11.5772	-7.3385	-3.11853	1.06632	5.20323	9.29411	13.3263	17.2832	21.1637	24.9492	28.6214	32.1922	35.6571	39.004	42.2222	45.2947	48.2188	50.9882	53.5987	56.0566	58.3636	60.4907	62.4158	64.1778	65.7788	67.1668	68.3263	69.2733	70.0238	70.56	70.8752	71.0283	71.0371	70.8557	70.4712	69.9143	69.2132	68.3489	67.3007	66.1041
10	-54.6278	-50.1214	-45.5544	-40.9251	-36.233	-31.5085	-26.7674	-22.0128	-17.2615	-12.5162	-7.79641	-3.13133	1.48132	6.04837	10.5595	14.9909	19.3209	23.5444	27.6472	31.617	35.4739	39.2111	42.8002	46.2412	49.52	52.6233	55.5548	58.299	60.847	63.201	65.3417	67.2555	68.9471	70.4289	71.7095	72.7688	73.609	74.2392	74.6217	74.7514	74.6872	74.4531	74.0167	73.3892	72.6101	71.6969	70.6634	69.5086	68.2426
11	-55.3831	-50.9061	-46.3401	-41.7058	-37.0232	-32.3246	-27.6108	-22.8627	-18.106	-13.3444	-8.57057	-3.79582	0.967815	5.68172	10.3376	14.9507	19.4912	23.9409	28.2905	32.5222	36.6286	40.6112	44.4802	48.2293	51.8412	55.3247	58.6829	61.8915	64.9384	67.7931	70.4281	72.8787	75.1448	77.2058	79.07	80.7169	82.1456	83.3741	84.3978	85.2228	85.8488	86.2744	86.5066	86.5542	86.4322	86.142	85.674	85.0729	84.3818
12	-49.0564	-45.146	-41.1737	-37.1418	-33.0419	-28.8729	-24.6612	-20.4382	-16.1956	-11.9411	-7.70913	-3.51179	0.66283	4.82621	8.94929	13.0359	17.106	21.1144	25.0437	28.8937	32.658	36.3475	39.9427	43.4441	46.8653	50.192	53.4358	56.6067	59.6772	62.6184	65.4219	68.0806	70.5832	72.9235	75.1069	77.1324	78.9814	80.6703	82.2004	83.5546	84.7535	85.7879	86.658	87.3756	87.9354	88.3496	88.6107	88.7269	88.7171
13	-38.2859	-35.1866	-32.0441	-28.8568	-25.6324	-22.3695	-19.0939	-15.8069	-12.4941	-9.17844	-5.86735	-2.56749	0.693286	3.89451	7.04591	10.162	13.2389	16.2831	19.2969	22.282	25.2322	28.1252	30.9626	33.7322	36.4347	39.0762	41.6395	44.1385	46.5648	48.9135	51.1959	53.3867	55.4773	57.4696	59.3632	61.1517	62.8124	64.3339	65.7277	66.9953	68.1201	69.1086	69.9688	70.7223	71.379	71.8946	72.2648	72.4998	72.5993
14	-27.7999	-25.3293	-22.8517	-20.3729	-17.891	-15.4261	-12.9788	-10.5418	-8.14057	-5.77064	-3.4324	-1.14964	1.09667	3.31186	5.48085	7.59186	9.63507	11.6131	13.5321	15.4102	17.2528	19.0581	20.8374	22.5836	24.2811	25.9265	27.5401	29.1174	30.638	32.1194	33.552	34.9316	36.2564	37.5144	38.7159	39.8479	40.8968	41.8556	42.7132	43.4641	44.1175	44.6897	45.1792	45.5961	45.9447	46.2221	46.4208	46.5257	46.5426
15	-19.5145	-17.4679	-15.4578	-13.4823	-11.5432	-9.64496	-7.80575	-6.03703	-4.35162	-2.75546	-1.22156	0.25529	1.6666	3.01759	4.29908	5.51937	6.6757	7.75435	8.76752	9.71932	10.6266	11.5084	12.3595	13.1718	13.9409	14.6709	15.3665	16.0428	16.7097	17.354	17.9791	18.589	19.1829	19.741	20.258	20.7583	21.2315	21.674	22.0787	22.438	22.7666	23.0834	23.3908	23.6691	23.9204	24.1546	24.3785	24.5727	24.7161
16	-15.5182	-13.5979	-11.7327	-9.92622	-8.19267	-6.54628	-4.98675	-3.52495	-2.17041	-0.927226	0.211064	1.25208	2.18765	3.03684	3.8226	4.54006	5.19699	5.78854	6.30673	6.75468	7.11747	7.40222	7.63581	7.84132	8.02923	8.20007	8.37089	8.54993	8.72936	8.90401	9.07999	9.27176	9.46798	9.65702	9.83778	10.0061	10.1685	10.3283	10.5043	10.6933	10.8907	11.1243	11.3835	11.6508	11.9437	12.2782	12.6336	12.9966	13.3595
17	-16.3978	-14.3727	-12.4096	-10.4856	-8.60779	-6.83033	-5.15928	-3.59047	-2.13961	-0.808105	0.402942	1.4945	2.47272	3.33935	4.11533	4.81818	5.45605	6.0439	6.56714	7.0109	7.37975	7.67078	7.88487	8.02676	8.11814	8.19288	8.275	8.36814	8.45951	8.56337	8.70764	8.89261	9.10118	9.31481	9.52755	9.72112	9.89518	10.0889	10.3035	10.5344	10.8023	11.1215	11.493	11.8939	12.3376	12.8293	13.3346	13.8526	14.3819
18	-19.7746	-17.5162	-15.2577	-13.0293	-10.8839	-8.83266	-6.85156	-4.98109	-3.24954	-1.64833	-0.180424	1.17118	2.42362	3.57927	4.65161	5.65094	6.58476	7.45867	8.26427	9.00868	9.68816	10.2753	10.7675	11.1736	11.5076	11.7938	12.0658	12.3553	12.6753	13.0159	13.3523	13.6821	14.0132	14.3267	14.6092	14.8661	15.1118	15.3466	15.5635	15.8109	16.1117	16.4412	16.8138	17.2364	17.6993	18.1852	18.6822	19.194	19.6814
19	-23.5103	-21.0097	-18.5166	-16.0276	-13.5536	-11.1282	-8.79295	-6.57716	-4.47166	-2.50081	-0.69043	0.999132	2.56997	4.0218	5.39039	6.69225	7.93463	9.11181	10.2129	11.2471	12.2045	13.0614	13.8191	14.4755	15.0384	15.5254	15.9486	16.3338	16.7158	17.1203	17.536	17.9223	18.2429	18.5059	18.7343	18.9063	18.9985	19.0328	19.0543	19.1039	19.1817	19.3015	19.4801	19.6749	19.8794	20.1054	20.3279	20.5459	20.7663
20	-24.2791	-21.5883	-18.9154	-16.2677	-13.6545	-11.0967	-8.63618	-6.31476	-4.15621	-2.14239	-0.260759	1.44211	2.9927	4.44692	5.79896	7.06279	8.24457	9.34315	10.3624	11.2786	12.0804	12.7775	13.3676	13.8584	14.2559	14.5709	14.8386	15.0757	15.2896	15.4895	15.6793	15.8498	15.9628	15.9786	15.9065	15.7956	15.6624	15.4979	15.3155	15.1404	14.9972	14.8877	14.8016	14.7511	14.6997	14.6207	14.5466	14.4719	14.3881
21	-24.1631	-21.2975	-18.4656	-15.6697	-12.9387	-10.289	-7.74176	-5.31632	-3.05365	-0.99185	0.849282	2.47703	3.93563	5.23392	6.36457	7.37463	8.26921	9.05472	9.75119	10.3322	10.7933	11.1345	11.3569	11.4826	11.5175	11.4775	11.4008	11.297	11.1803	11.0663	10.9601	10.8665	10.7667	10.6383	10.4611	10.2165	9.93441	9.66778	9.42833	9.20053	8.99617	8.83022	8.69414	8.56294	8.40304	8.2249	8.05214	7.83289	7.59101
22	-22.0843	-19.098	-16.1519	-13.2829	-10.4958	-7.82525	-5.31471	-2.99614	-0.893127	0.972968	2.57698	3.91928	5.00727	5.87166	6.54996	7.0554	7.42701	7.68367	7.79651	7.79624	7.6964	7.48726	7.1817	6.78424	6.33569	5.87531	5.405	4.948	4.52467	4.14111	3.80272	3.4898	3.2033	2.94764	2.70438	2.46021	2.19569	1.93187	1.7327	1.60727	1.51078	1.41514	1.32789	1.25126	1.16785	1.07121	0.936548	0.767976	0.577349
23	-17.9779	-14.9547	-12.0243	-9.21732	-6.5633	-4.07899	-1.82208	0.164232	1.85237	3.23523	4.30108	5.0686	5.5683	5.82617	5.88554	5.77049	5.50358	5.12803	4.64376	4.05242	3.3931	2.67473	1.93248	1.18793	0.450522	-0.236653	-0.855795	-1.39973	-1.85977	-2.25872	-2.59739	-2.88775	-3.15532	-3.39596	-3.60757	-3.78752	-3.94393	-4.08979	-4.18075	-4.20183	-4.20063	-4.21569	-4.27204	-4.32117	-4.36347	-4.41743	-4.49752	-4.56769	-4.61583
24	-16.7266	-13.578	-10.5467	-7.66704	-4.96741	-2.49348	-0.269645	1.67003	3.275	4.52555	5.42651	5.99052	6.22705	6.18674	5.90071	5.41654	4.78405	4.02962	3.1798	2.2645	1.30837	0.355824	-0.572072	-1.46083	-2.25898	-2.96039	-3.55862	-4.04556	-4.43011	-4.70576	-4.89817	-5.05132	-5.17551	-5.29212	-5.39868	-5.488	-5.56359	-5.62171	-5.6752	-5.71063	-5.70971	-5.70509	-5.72402	-5.75565	-5.78458	-5.7884	-5.76954	-5.72193	-5.62843
25	-16.6956	-13.42	-10.2479	-7.23261	-4.40905	-1.81243	0.510378	2.50882	4.15893	5.42355	6.2874	6.76776	6.90475	6.72059	6.2543	5.55393	4.64967	3.61622	2.50467	1.35518	0.193731	-0.939585	-1.99176	-2.92341	-3.73745	-4.41172	-4.92247	-5.28416	-5.49975	-5.59352	-5.58943	-5.51094	-5.41239	-5.32117	-5.24953	-5.20394	-5.15587	-5.10419	-5.06142	-5.02882	-5.01626	-4.98842	-4.9446	-4.9249	-4.91977	-4.88475	-4.78136	-4.59941	-4.36965
26	-14.9379	-11.6349	-8.45643	-5.46493	-2.69984	-0.191142	2.01861	3.87234	5.32775	6.36215	6.96082	7.15152	6.98116	6.49976	5.73592	4.75523	3.58811	2.29155	0.950912	-0.383624	-1.66483	-2.86429	-3.91983	-4.79375	-5.48441	-6.00051	-6.3226	-6.46658	-6.45431	-6.30131	-6.04416	-5.72586	-5.40926	-5.13928	-4.90598	-4.70824	-4.52957	-4.34303	-4.16455	-4.01807	-3.9089	-3.79424	-3.65074	-3.50059	-3.34117	-3.12771	-2.82355	-2.42119	-1.97172
27	-16.7991	-13.4569	-10.1674	-7.00923	-4.05304	-1.34499	1.08672	3.20797	4.96802	6.31647	7.22811	7.6923	7.73471	7.41103	6.77579	5.86485	4.72261	3.42333	1.99924	0.546606	-0.868728	-2.19465	-3.39465	-4.43384	-5.25522	-5.86669	-6.28349	-6.50346	-6.52312	-6.3809	-6.10023	-5.71125	-5.25371	-4.79068	-4.38526	-4.03701	-3.71612	-3.39817	-3.06595	-2.74265	-2.43194	-2.14377	-1.87016	-1.55987	-1.19849	-0.792468	-0.318108	0.228961	0.83654
28	-16.1635	-12.8955	-9.68334	-6.5927	-3.69997	-1.06273	1.29118	3.33592	5.02795	6.31556	7.17042	7.58924	7.58851	7.22925	6.56765	5.64669	4.48995	3.16401	1.73163	0.255413	-1.15607	-2.46869	-3.63046	-4.6284	-5.42201	-5.99349	-6.37651	-6.5672	-6.55737	-6.36529	-6.03725	-5.60553	-5.10972	-4.58945	-4.1025	-3.67056	-3.25415	-2.81341	-2.3448	-1.83968	-1.33597	-0.860692	-0.383906	0.130732	0.73384	1.38787	2.09093	2.84716	3.65914
29	-15.6494	-12.5151	-9.43734	-6.47967	-3.69725	-1.15751	1.10173	3.0635	4.69655	5.95086	6.78697	7.2066	7.23105	6.90918	6.30921	5.46494	4.40528	3.16261	1.81699	0.415578	-0.943767	-2.18198	-3.28297	-4.2094	-4.9667	-5.51369	-5.87459	-6.06776	-6.069	-5.8821	-5.54404	-5.1072	-4.61236	-4.09194	-3.59466	-3.12859	-2.65163	-2.12	-1.51809	-0.889816	-0.261397	0.35549	1.02131	1.73984	2.5243	3.36682	4.23515	5.19512	6.20397
30	-15.1648	-12.2158	-9.31096	-6.5278	-3.91115	-1.50429	0.640485	2.50627	4.07488	5.30838	6.16056	6.61769	6.71044	6.48136	5.99693	5.29847	4.3942	3.3122	2.10952	0.86282	-0.382824	-1.51979	-2.51926	-3.36613	-4.05143	-4.57749	-4.90913	-5.08794	-5.1028	-4.94253	-4.63206	-4.21868	-3.74533	-3.25904	-2.78181	-2.32097	-1.86305	-1.31636	-0.705047	-0.0595294	0.601076	1.30327	2.05466	2.87509	3.77038	4.72666	5.75704	6.83334	7.93103
31	-14.7122	-11.9876	-9.29105	-6.69615	-4.26559	-2.0253	-0.00980407	1.75001	3.25225	4.4689	5.36049	5.8966	6.09627	6.00769	5.68076	5.17024	4.47455	3.59552	2.57596	1.49421	0.412631	-0.612386	-1.49922	-2.26003	-2.87672	-3.36208	-3.69495	-3.8549	-3.8784	-3.74837	-3.4945	-3.14697	-2.74569	-2.34558	-1.94994	-1.58106	-1.1946	-0.743305	-0.215586	0.337771	0.938218	1.61714	2.35885	3.20395	4.12523	5.10879	6.19534	7.32363	8.46866
32	-14.3299	-11.8389	-9.37333	-6.98234	-4.73089	-2.65826	-0.777571	0.882188	2.31502	3.52272	4.46727	5.11439	5.45732	5.54237	5.41506	5.11215	4.65216	4.00512	3.19376	2.2801	1.34714	0.442312	-0.368817	-1.05243	-1.63655	-2.10162	-2.45752	-2.65952	-2.71191	-2.6427	-2.46455	-2.21306	-1.93724	-1.6767	-1.45597	-1.23489	-0.968367	-0.660337	-0.310426	0.0649529	0.53638	1.11302	1.80339	2.58864	3.45807	4.43558	5.50723	6.65228	7.8202
33	-14.0655	-11.7729	-9.52426	-7.33907	-5.2631	-3.34075	-1.58544	-0.00632484	1.37336	2.56838	3.57203	4.34327	4.85676	5.12953	5.21636	5.13891	4.90631	4.49859	3.89331	3.14833	2.33651	1.52932	0.763648	0.0989234	-0.476164	-0.979296	-1.38543	-1.68269	-1.82572	-1.85899	-1.78559	-1.64651	-1.51265	-1.42084	-1.38751	-1.31741	-1.20558	-1.06875	-0.951163	-0.749086	-0.445776	-0.0020772	0.597291	1.29166	2.0982	3.0346	4.06305	5.18862	6.35858
34	-13.9217	-11.7824	-9.70219	-7.69372	-5.77339	-3.98287	-2.33759	-0.8302	0.5274	1.72033	2.77059	3.65556	4.33927	4.80544	5.08731	5.22295	5.19947	5.00003	4.58829	3.983	3.26861	2.51637	1.77837	1.08522	0.475827	-0.0838358	-0.58184	-0.983094	-1.25919	-1.39783	-1.46172	-1.45943	-1.45207	-1.47651	-1.55411	-1.63718	-1.67801	-1.68801	-1.70172	-1.66687	-1.51152	-1.22978	-0.751393	-0.121006	0.629237	1.49651	2.45955	3.50174	4.62044
35	-13.8495	-11.8277	-9.86824	-7.98699	-6.18973	-4.49316	-2.93286	-1.49329	-0.157815	1.05715	2.14575	3.11881	3.93844	4.57758	5.02822	5.32734	5.47671	5.43612	5.17898	4.68617	4.02856	3.29516	2.5478	1.81925	1.13716	0.517353	-0.0677306	-0.57081	-0.94746	-1.20653	-1.34124	-1.42142	-1.47895	-1.59766	-1.74302	-1.8793	-1.97206	-2.06028	-2.18316	-2.23752	-2.20543	-2.02553	-1.67757	-1.149	-0.498402	0.266193	1.11744	2.05825	3.03655
36	-12.4458	-10.5637	-8.76559	-7.05309	-5.42423	-3.90123	-2.50813	-1.20506	0.0198187	1.14805	2.17823	3.0961	3.85592	4.43842	4.84466	5.10205	5.17253	5.01054	4.6009	3.969	3.2214	2.43388	1.65601	0.906453	0.212891	-0.422433	-0.99935	-1.43653	-1.7496	-1.92371	-2.01628	-2.08351	-2.17763	-2.31947	-2.449	-2.5447	-2.60642	-2.71421	-2.81551	-2.85197	-2.77502	-2.54298	-2.13844	-1.6036	-0.989493	-0.305099	0.451598	1.24952	2.05334
37	-12.4479	-10.6039	-8.84578	-7.18088	-5.60132	-4.09953	-2.70649	-1.42695	-0.212091	0.93368	1.99377	2.96267	3.79932	4.45979	4.93021	5.22247	5.34453	5.23362	4.86473	4.25098	3.46992	2.6316	1.79431	0.992766	0.240493	-0.432948	-1.01412	-1.49956	-1.82064	-1.97578	-1.99727	-1.99881	-2.04416	-2.11363	-2.16796	-2.16825	-2.20311	-2.25551	-2.33889	-2.40996	-2.40483	-2.27083	-2.00104	-1.60838	-1.15881	-0.66493	-0.112423	0.459578	1.03934
38	-12.4238	-10.583	-8.82888	-7.17528	-5.61649	-4.13981	-2.73763	-1.44748	-0.249491	0.893393	1.95671	2.9281	3.79066	4.48768	4.98459	5.27346	5.3766	5.27974	4.92283	4.32022	3.52091	2.63863	1.75721	0.921979	0.14914	-0.542199	-1.12081	-1.57666	-1.88192	-1.99489	-1.96199	-1.85784	-1.78466	-1.74125	-1.70938	-1.64569	-1.5944	-1.59466	-1.62971	-1.71725	-1.77586	-1.74663	-1.59994	-1.35657	-1.04942	-0.739632	-0.397092	-0.02573	0.35797
39	-12.3898	-10.5381	-8.76231	-7.09128	-5.52682	-4.05638	-2.66647	-1.356	-0.160649	0.961261	2.01601	2.96507	3.79987	4.49136	4.98444	5.25805	5.31451	5.18201	4.82997	4.22973	3.44008	2.54197	1.65207	0.815217	0.0662661	-0.611045	-1.14654	-1.5551	-1.8257	-1.8954	-1.78415	-1.60952	-1.4474	-1.32406	-1.18276	-1.05834	-1.00193	-0.975629	-0.985292	-1.06168	-1.18572	-1.23007	-1.2067	-1.10039	-0.932557	-0.7158	-0.514404	-0.301276	-0.0769158
40	-10.9836	-9.1679	-7.46084	-5.86986	-4.38812	-3.00162	-1.69909	-0.489778	0.603401	1.63095	2.55918	3.34905	3.99331	4.45739	4.70231	4.72298	4.53697	4.171	3.59173	2.82063	1.95096	1.07963	0.291371	-0.400755	-0.999299	-1.46724	-1.79497	-1.99045	-2.03261	-1.89261	-1.65728	-1.42974	-1.26179	-1.12744	-0.995472	-0.943	-0.944923	-0.982737	-1.07798	-1.25677	-1.40794	-1.47218	-1.45946	-1.38303	-1.24398	-1.09592	-0.950737	-0.794689	-0.610505
41	-11.0071	-9.16677	-7.39744	-5.76444	-4.25537	-2.85979	-1.56517	-0.36431	0.724668	1.6993	2.59928	3.35721	3.94834	4.36405	4.57424	4.5628	4.34354	3.95036	3.40265	2.68088	1.85852	1.04124	0.317911	-0.278112	-0.766534	-1.11544	-1.34817	-1.45279	-1.43552	-1.2898	-1.03759	-0.790427	-0.622307	-0.539535	-0.480475	-0.482659	-0.568063	-0.69113	-0.849307	-1.08695	-1.3382	-1.50475	-1.55287	-1.52159	-1.41411	-1.26043	-1.09921	-0.939435	-0.749095
42	-9.6789	-7.85619	-6.14475	-4.59202	-3.17083	-1.8721	-0.684949	0.393407	1.3422	2.17917	2.91551	3.47097	3.84391	4.02268	3.98974	3.7519	3.34479	2.81352	2.16937	1.41994	0.675213	0.0257781	-0.469802	-0.833548	-1.05501	-1.16247	-1.17325	-1.08265	-0.906442	-0.678262	-0.437722	-0.300476	-0.2895	-0.348865	-0.462112	-0.659481	-0.91796	-1.18646	-1.50265	-1.8431	-2.11527	-2.24142	-2.22705	-2.11905	-1.92669	-1.6906	-1.46167	-1.2107	-0.962365
43	-9.94145	-8.05758	-6.26313	-4.62069	-3.15417	-1.82911	-0.640739	0.421847	1.35836	2.15298	2.83509	3.38061	3.72411	3.88524	3.84952	3.6149	3.20914	2.68941	2.10212	1.45553	0.788963	0.22181	-0.19347	-0.432044	-0.557236	-0.540678	-0.451415	-0.291258	-0.070945	0.151272	0.347411	0.462455	0.39803	0.220034	-0.0310926	-0.36084	-0.759454	-1.1794	-1.59612	-2.02376	-2.38607	-2.60969	-2.63599	-2.51924	-2.28809	-1.9664	-1.62006	-1.27649	-0.912883
44	-8.83531	-6.95731	-5.2032	-3.63902	-2.26365	-1.04331	0.0225663	0.947203	1.72989	2.3645	2.87964	3.22434	3.37092	3.34853	3.14198	2.76375	2.26139	1.70672	1.13742	0.566667	0.0598928	-0.282989	-0.437302	-0.469184	-0.394128	-0.199177	0.0120157	0.274076	0.509164	0.673047	0.749546	0.653363	0.36998	-0.000916244	-0.464472	-0.992229	-1.55064	-2.09538	-2.60597	-3.04791	-3.36017	-3.46527	-3.36825	-3.12087	-2.74976	-2.29537	-1.83601	-1.36064	-0.9218
45	-9.4379	-7.44141	-5.5775	-3.8763	-2.39721	-1.11695	-0.00910774	0.926057	1.70592	2.33207	2.80784	3.15139	3.30534	3.28807	3.12229	2.79605	2.33464	1.80406	1.27692	0.776714	0.328241	0.00991614	-0.0925234	-0.0686824	0.0520541	0.27935	0.559954	0.827192	1.08644	1.24075	1.28562	1.17414	0.842456	0.373754	-0.189277	-0.829614	-1.49338	-2.14466	-2.74984	-3.25216	-3.64076	-3.83332	-3.80092	-3.57394	-3.20335	-2.70429	-2.15336	-1.58253	-1.03235
46	-8.54774	-6.54558	-4.70681	-3.07092	-1.68185	-0.500626	0.488148	1.28892	1.92393	2.39848	2.72125	2.89819	2.8889	2.74829	2.48034	2.08178	1.59028	1.08501	0.622569	0.213902	-0.102102	-0.226765	-0.182969	-0.0468564	0.182239	0.479979	0.773683	1.02365	1.19048	1.22718	1.10801	0.773466	0.255934	-0.374441	-1.08816	-1.83208	-2.54748	-3.22291	-3.78786	-4.2198	-4.49581	-4.54673	-4.3853	-4.05659	-3.58138	-3.01015	-2.38696	-1.77324	-1.1882
47	-9.42749	-7.29715	-5.30342	-3.50457	-1.94619	-0.651496	0.425656	1.28997	1.95654	2.4518	2.7841	2.96313	2.98927	2.85506	2.62924	2.2946	1.86192	1.38134	0.933544	0.546126	0.225354	0.032161	0.0269454	0.140985	0.342596	0.61205	0.909941	1.16892	1.32938	1.38063	1.28246	0.958819	0.451446	-0.207422	-0.958584	-1.74731	-2.50595	-3.20416	-3.81636	-4.27964	-4.59965	-4.73677	-4.65969	-4.41007	-4.0038	-3.48147	-2.87609	-2.25324	-1.6566
48	-8.6355	-6.49588	-4.52947	-2.78941	-1.32087	-0.125871	0.840422	1.57641	2.112	2.47583	2.67714	2.7257	2.62723	2.40908	2.12831	1.75484	1.31676	0.87437	0.493613	0.169708	-0.0923068	-0.196892	-0.156808	-0.0258222	0.187435	0.428408	0.703229	0.865706	0.924626	0.869999	0.598113	0.114836	-0.502886	-1.26485	-2.06363	-2.84337	-3.5501	-4.16378	-4.6546	-4.99015	-5.1747	-5.18517	-5.02138	-4.71352	-4.28079	-3.75207	-3.1797	-2.62776	-2.06242
49	-9.63612	-7.41373	-5.29169	-3.37691	-1.71809	-0.352181	0.735933	1.58353	2.19	2.60066	2.84348	2.92652	2.86342	2.674	2.40857	2.09449	1.70394	1.28131	0.890181	0.566519	0.255199	0.0585306	-0.0179726	0.00775241	0.122661	0.27461	0.489567	0.684792	0.736783	0.729063	0.541388	0.121689	-0.432806	-1.13214	-1.9253	-2.69677	-3.40496	-4.00962	-4.48964	-4.84621	-5.03618	-5.10145	-5.01625	-4.80011	-4.47688	-4.05475	-3.57307	-3.10682	-2.63176
50	-8.80588	-6.59407	-4.52236	-2.68841	-1.13536	0.11476	1.08735	1.80957	2.28977	2.5851	2.71952	2.69988	2.55025	2.3061	2.02132	1.6893	1.29942	0.906071	0.565458	0.27575	-0.0253236	-0.230538	-0.316195	-0.326307	-0.275194	-0.175957	-0.0312315	0.0811976	0.0524849	-0.0575156	-0.329657	-0.814352	-1.42915	-2.14147	-2.87817	-3.5598	-4.15936	-4.6415	-4.98487	-5.18721	-5.24765	-5.2229	-5.07984	-4.85318	-4.55197	-4.18849	-3.79564	-3.40856	-3.01156
51	-7.90254	-5.73773	-3.75336	-2.03246	-0.609406	0.51231	1.36113	1.9556	2.31911	2.51319	2.55496	2.45289	2.24682	1.98096	1.69484	1.35687	0.981957	0.624367	0.321781	0.00585683	-0.285763	-0.488981	-0.632701	-0.701744	-0.73795	-0.706306	-0.621747	-0.615767	-0.69587	-0.837819	-1.18942	-1.68381	-2.27437	-2.9428	-3.58484	-4.1588	-4.63184	-4.96662	-5.17619	-5.24689	-5.22362	-5.13335	-4.97082	-4.75903	-4.50687	-4.20933	-3.92665	-3.64425	-3.30284
52	-8.80848	-6.62382	-4.54664	-2.68814	-1.11247	0.159425	1.14241	1.86241	2.3342	2.59783	2.70962	2.67849	2.51934	2.28813	2.02567	1.7475	1.41387	1.06387	0.740802	0.424419	0.1047	-0.183898	-0.438831	-0.630064	-0.78037	-0.898552	-0.912008	-0.91859	-0.978891	-1.0516	-1.24927	-1.60019	-2.04288	-2.57921	-3.14825	-3.67664	-4.13129	-4.46529	-4.67772	-4.76716	-4.75535	-4.66935	-4.55588	-4.39194	-4.22356	-4.01336	-3.8047	-3.62808	-3.39719
53	-7.79113	-5.69475	-3.74701	-2.05103	-0.649074	0.456349	1.29472	1.88701	2.25036	2.43744	2.48993	2.40931	2.22164	1.99288	1.74856	1.48159	1.16098	0.840408	0.544236	0.243317	-0.112545	-0.451484	-0.745867	-0.999788	-1.21606	-1.38863	-1.45866	-1.50578	-1.59744	-1.67981	-1.84793	-2.15967	-2.54413	-2.98373	-3.42962	-3.82824	-4.16701	-4.4011	-4.51716	-4.52231	-4.44498	-4.33984	-4.2272	-4.09145	-3.96723	-3.81489	-3.66502	-3.52596	-3.32238
54	-6.74188	-4.77211	-2.99312	-1.49085	-0.283768	0.647843	1.34215	1.81595	2.09374	2.23152	2.24941	2.14458	1.95615	1.74943	1.52811	1.27248	0.971461	0.679614	0.395509	0.0631837	-0.303892	-0.668927	-1.00259	-1.29678	-1.5872	-1.7847	-1.89126	-1.98905	-2.04808	-2.10591	-2.25275	-2.47125	-2.76081	-3.07853	-3.41277	-3.71501	-3.9627	-4.1155	-4.16079	-4.12549	-4.02783	-3.92809	-3.81775	-3.71567	-3.60862	-3.48546	-3.38759	-3.27213	-3.06295
55	-7.42237	-5.4714	-3.66358	-2.08643	-0.800447	0.200675	0.960167	1.51851	1.8913	2.11212	2.22776	2.23428	2.12917	1.96236	1.78714	1.5866	1.342	1.06489	0.809423	0.501253	0.167562	-0.211837	-0.601506	-0.939763	-1.29787	-1.6125	-1.82105	-1.97014	-2.03869	-2.06305	-2.10249	-2.15784	-2.28506	-2.45829	-2.67453	-2.92354	-3.16026	-3.34767	-3.45348	-3.46594	-3.42546	-3.33392	-3.23946	-3.14882	-3.05051	-2.94098	-2.8403	-2.76097	-2.62567
56	-6.33739	-4.53503	-2.91867	-1.5671	-0.509125	0.286363	0.884219	1.32201	1.61767	1.81099	1.92717	1.94078	1.85446	1.72274	1.57904	1.39415	1.16184	0.911679	0.685607	0.396803	0.041152	-0.352462	-0.74325	-1.10123	-1.47242	-1.7976	-2.0016	-2.1317	-2.1879	-2.15748	-2.11008	-2.09633	-2.13937	-2.2215	-2.35618	-2.54146	-2.74927	-2.92354	-3.0288	-3.04266	-3.00563	-2.92181	-2.83531	-2.73886	-2.64362	-2.52426	-2.40431	-2.3022	-2.14071
57	-5.30501	-3.67416	-2.27048	-1.15679	-0.326815	0.274462	0.728456	1.06671	1.31187	1.50272	1.63409	1.66608	1.60997	1.51679	1.39833	1.22505	1.00923	0.821078	0.580729	0.294609	-0.0358249	-0.425732	-0.775085	-1.14491	-1.52539	-1.82768	-2.03108	-2.1332	-2.12222	-2.05075	-1.92607	-1.82048	-1.77717	-1.77984	-1.88005	-2.06434	-2.27918	-2.47254	-2.57873	-2.62912	-2.61286	-2.53779	-2.4492	-2.3359	-2.19739	-2.04013	-1.90509	-1.77413	-1.58498
58	-5.82326	-4.17277	-2.72902	-1.54936	-0.673684	-0.0604712	0.367212	0.699943	0.962423	1.18197	1.38651	1.53793	1.59152	1.5683	1.50862	1.4071	1.24543	1.09736	0.904128	0.669867	0.433275	0.110234	-0.216544	-0.538699	-0.908024	-1.26425	-1.55562	-1.73288	-1.76195	-1.72181	-1.58869	-1.36358	-1.19205	-1.07397	-1.0441	-1.1583	-1.36631	-1.63249	-1.83906	-1.99704	-2.08864	-2.08959	-2.01023	-1.91039	-1.7386	-1.54821	-1.3553	-1.18939	-1.02837
59	-4.85108	-3.35516	-2.1061	-1.15131	-0.502269	-0.0851672	0.195697	0.431626	0.641428	0.854332	1.07749	1.24435	1.31548	1.31998	1.2838	1.19294	1.04808	0.920198	0.785767	0.606007	0.401081	0.124303	-0.160339	-0.443062	-0.788079	-1.12486	-1.37392	-1.51799	-1.51744	-1.3972	-1.17602	-0.889379	-0.674256	-0.519648	-0.481032	-0.623643	-0.89097	-1.22372	-1.50116	-1.711	-1.83233	-1.83279	-1.72775	-1.58173	-1.36699	-1.12304	-0.875997	-0.682789	-0.503149
60	-3.97672	-2.64037	-1.58549	-0.846421	-0.403029	-0.154705	0.00871751	0.171258	0.347632	0.564025	0.799697	0.970213	1.04962	1.07145	1.04791	0.966083	0.876451	0.787027	0.67237	0.558939	0.399083	0.190399	-0.015009	-0.269226	-0.589927	-0.895054	-1.12848	-1.19593	-1.14601	-0.986067	-0.673066	-0.340115	-0.0762826	0.0916511	0.0958446	-0.113134	-0.47219	-0.859978	-1.20043	-1.46966	-1.62696	-1.59927	-1.48475	-1.27671	-0.992825	-0.693493	-0.415475	-0.208699	-0.0438509
[truncated: 977 more columns]

## Sheet: ACC_NT1
Time (s)/Freq (Hz)	-0.1	-0.096	-0.092	-0.088	-0.084	-0.08	-0.076	-0.072	-0.068	-0.064	-0.06	-0.056	-0.052	-0.048	-0.044	-0.04	-0.036	-0.032	-0.028	-0.024	-0.02	-0.016	-0.012	-0.008	-0.004	0	0.004	0.008	0.012	0.016	0.02	0.024	0.028	0.032	0.036	0.04	0.044	0.048	0.052	0.056	0.06	0.064	0.068	0.072	0.076	0.08	0.084	0.088	0.092
1	-28.2822	-25.8956	-23.5138	-21.1347	-18.7529	-16.384	-14.0189	-11.6542	-9.31652	-6.98935	-4.64383	-2.29731	0.0471537	2.40403	4.76128	7.10909	9.44781	11.774	14.0901	16.3964	18.701	21.0282	23.3728	25.7088	28.0426	30.3796	32.7097	35.0375	37.3626	39.6739	41.9769	44.2829	46.5927	48.9006	51.1875	53.4533	55.7286	58.0195	60.3088	62.5875	64.863	67.1521	69.4448	71.7186	73.9801	76.2409	78.5035	80.7779	83.0658
2	-31.3183	-28.7469	-26.1715	-23.5945	-21.0059	-18.4083	-15.8063	-13.1885	-10.5561	-7.91901	-5.27174	-2.61136	0.0504319	2.69454	5.30904	7.90614	10.5109	13.1295	15.7485	18.364	20.9759	23.5737	26.1678	28.7789	31.3889	33.9885	36.5986	39.2181	41.8319	44.439	47.0378	49.6229	52.2106	54.8168	57.4172	59.9891	62.5482	65.1166	67.6975	70.279	72.8564	75.4358	78.012	80.5831	83.1614	85.7418	88.319	90.8992	93.4719
3	-23.3155	-21.3984	-19.4792	-17.5561	-15.6252	-13.6894	-11.7536	-9.81389	-7.86815	-5.91608	-3.96144	-2.00751	-0.0527906	1.89915	3.84446	5.78658	7.73843	9.70467	11.6768	13.6567	15.6451	17.6336	19.624	21.6185	23.6093	25.5941	27.5788	29.5634	31.544	33.5226	35.4961	37.4614	39.4282	41.3994	43.3623	45.3127	47.258	49.1971	51.1151	53.0038	54.8808	56.752	58.6164	60.474	62.326	64.1719	66.0136	67.8503	69.6773
4	-20.4685	-18.8249	-17.1642	-15.4982	-13.8319	-12.1635	-10.4878	-8.80062	-7.10189	-5.39196	-3.673	-1.9468	-0.213966	1.53508	3.30771	5.08287	6.85292	8.6313	10.4048	12.1658	13.9368	15.7225	17.5111	19.307	21.1094	22.9075	24.7062	26.5066	28.3	30.0918	31.8857	33.6772	35.4648	37.2595	39.0608	40.8507	42.6245	44.3916	46.1502	47.8943	49.6308	51.365	53.0984	54.8305	56.5577	58.2867	60.0183	61.7466	63.4797
5	-28.5076	-26.2586	-23.9916	-21.7129	-19.4166	-17.1025	-14.7686	-12.4167	-10.0569	-7.68522	-5.29463	-2.88424	-0.45229	2.00065	4.47977	6.98671	9.50396	12.0251	14.5567	17.0905	19.6281	22.19	24.773	27.3605	29.9536	32.5464	35.1302	37.7175	40.318	42.9218	45.507	48.0682	50.6387	53.2401	55.8437	58.4282	60.9988	63.5379	66.0388	68.5364	71.0328	73.5006	75.9381	78.3458	80.7298	83.1003	85.4552	87.8027	90.1388
6	-32.5061	-29.8949	-27.2635	-24.6131	-21.9487	-19.2751	-16.5922	-13.9068	-11.2172	-8.51685	-5.8002	-3.05605	-0.280763	2.51844	5.32481	8.11938	10.9093	13.7077	16.5031	19.3022	22.1152	24.9212	27.7078	30.4835	33.2589	36.0387	38.8088	41.5564	44.2911	47.0065	49.6967	52.3788	55.0488	57.6882	60.2972	62.8756	65.4128	67.9015	70.3363	72.7261	75.0758	77.3653	79.58	81.7165	83.7848	85.7879	87.6982	89.5174	91.2754
7	-34.7703	-32.0147	-29.2219	-26.3944	-23.5428	-20.6659	-17.771	-14.8666	-11.9479	-9.01524	-6.06789	-3.09963	-0.115746	2.87812	5.879	8.86255	11.8188	14.7737	17.7249	20.6546	23.5741	26.4886	29.3917	32.285	35.163	38.0256	40.8731	43.7027	46.516	49.3182	52.1269	54.9317	57.705	60.4347	63.1065	65.7128	68.2554	70.749	73.2137	75.6291	77.9722	80.2575	82.4828	84.6402	86.7339	88.7622	90.7335	92.6376	94.4472
8	-36.4346	-33.5381	-30.6006	-27.6268	-24.6216	-21.5769	-18.5214	-15.4558	-12.3596	-9.24427	-6.11618	-2.97835	0.160872	3.29004	6.38708	9.4539	12.5122	15.5637	18.5987	21.5897	24.5257	27.4368	30.3301	33.1968	36.0286	38.8137	41.5567	44.2553	46.8859	49.4389	51.9268	54.3563	56.7333	59.0645	61.3349	63.5294	65.6537	67.7016	69.648	71.4919	73.2404	74.8974	76.4581	77.9185	79.2859	80.5519	81.6968	82.7128	83.6141
9	-33.364	-30.7325	-28.0582	-25.3543	-22.6118	-19.8301	-17.0273	-14.2092	-11.3832	-8.55464	-5.72067	-2.87364	-0.0114476	2.85092	5.70894	8.54982	11.3773	14.2074	17.0132	19.7979	22.5768	25.334	28.073	30.7874	33.4546	36.0736	38.6586	41.2335	43.798	46.3182	48.7948	51.2452	53.6835	56.1156	58.5075	60.8421	63.1327	65.3815	67.5828	69.7332	71.8269	73.8657	75.8727	77.8528	79.7737	81.6191	83.4044	85.1292	86.8007
10	-26.5557	-24.2842	-22.0123	-19.7404	-17.4592	-15.1716	-12.9027	-10.6538	-8.41746	-6.19849	-3.98287	-1.76197	0.445407	2.62728	4.78077	6.90456	9.00674	11.0874	13.1564	15.2199	17.2525	19.2411	21.1964	23.1428	25.0794	26.9889	28.8697	30.7292	32.5871	34.4413	36.2933	38.1562	40.0164	41.8731	43.7595	45.6935	47.6641	49.6526	51.6559	53.7016	55.7809	57.8582	59.9311	62.0214	64.1431	66.2889	68.4585	70.6532	72.8868
11	-24.907	-22.6436	-20.3901	-18.1535	-15.9399	-13.7313	-11.5358	-9.3775	-7.25811	-5.17646	-3.12106	-1.08561	0.913483	2.86768	4.77165	6.63812	8.47767	10.2813	12.0538	13.7884	15.472	17.116	18.7348	20.3228	21.8821	23.4271	24.9664	26.4927	27.9899	29.4816	30.9979	32.5373	34.0847	35.6368	37.2142	38.847	40.5375	42.2553	44.0139	45.82	47.6519	49.5302	51.4769	53.4745	55.509	57.5848	59.6849	61.8132	63.9914
12	-25.9016	-23.536	-21.1876	-18.8346	-16.4925	-14.1834	-11.9075	-9.67276	-7.47977	-5.31365	-3.17268	-1.05262	1.03204	3.06236	5.05427	7.01036	8.918	10.7806	12.5847	14.3283	16.0175	17.6499	19.2385	20.781	22.2771	23.7364	25.1605	26.5382	27.8827	29.2298	30.5828	31.921	33.2312	34.5277	35.819	37.113	38.44	39.8041	41.167	42.5114	43.8695	45.268	46.683	48.0839	49.5163	50.9894	52.4626	53.9602	55.4979
13	-25.4266	-23.1064	-20.7795	-18.4677	-16.181	-13.9228	-11.6961	-9.51407	-7.3737	-5.24541	-3.13763	-1.06829	0.971724	2.98179	4.95825	6.90059	8.78875	10.6282	12.4177	14.1254	15.7663	17.3597	18.8873	20.3591	21.7745	23.115	24.4069	25.6575	26.8669	28.0386	29.1666	30.262	31.3362	32.3782	33.3829	34.3544	35.2629	36.1108	36.9232	37.6986	38.4387	39.1543	39.8578	40.5246	41.1156	41.6576	42.2096	42.7874	43.3748
14	-22.6025	-20.4939	-18.3767	-16.2723	-14.2079	-12.1856	-10.1961	-8.25456	-6.3606	-4.50106	-2.68103	-0.902978	0.841167	2.57831	4.30416	5.98625	7.62491	9.2323	10.8118	12.362	13.8681	15.3197	16.7144	18.0477	19.3443	20.6124	21.8219	22.9843	24.1276	25.2249	26.2826	27.3097	28.2847	29.2211	30.109	30.9338	31.703	32.3932	32.9852	33.5218	34.0023	34.3965	34.7185	34.9848	35.2198	35.4277	35.5931	35.7089	35.7734
15	-20.0498	-18.1075	-16.1657	-14.2576	-12.3855	-10.5519	-8.78253	-7.08843	-5.45715	-3.86054	-2.30426	-0.794995	0.691356	2.16695	3.63563	5.09386	6.54263	7.98168	9.38959	10.7668	12.1164	13.4354	14.732	16.0019	17.2518	18.503	19.7508	20.9927	22.2403	23.4826	24.7072	25.9166	27.0861	28.2002	29.2685	30.2626	31.1872	32.0401	32.7886	33.4445	34.008	34.4578	34.8197	35.1039	35.2935	35.4223	35.4991	35.52	35.4979
16	-20.1879	-18.2229	-16.2692	-14.3634	-12.5023	-10.6715	-8.89416	-7.1748	-5.50154	-3.89917	-2.37005	-0.889157	0.580221	2.04924	3.49985	4.9505	6.40868	7.86902	9.33349	10.7962	12.252	13.6907	15.1063	16.5058	17.904	19.3243	20.7591	22.1981	23.6508	25.119	26.6016	28.0861	29.5409	30.9428	32.2903	33.5711	34.763	35.88	36.9181	37.8587	38.7034	39.4276	40.0344	40.539	40.9282	41.2209	41.4439	41.5755	41.6279
17	-21.6104	-19.5801	-17.5388	-15.5209	-13.5474	-11.6043	-9.70913	-7.86225	-6.05184	-4.30154	-2.61695	-0.97311	0.612476	2.14522	3.68161	5.24216	6.83205	8.4265	10.0239	11.636	13.2486	14.8599	16.4648	18.0673	19.6762	21.2936	22.9165	24.5471	26.2126	27.9212	29.6428	31.3685	33.0839	34.7645	36.3889	37.9514	39.4343	40.8096	42.076	43.2388	44.3024	45.2732	46.1399	46.8961	47.5223	48.0105	48.394	48.6843	48.89
18	-21.9846	-19.9265	-17.8771	-15.833	-13.7924	-11.7771	-9.82401	-7.92566	-6.08943	-4.32185	-2.58649	-0.893311	0.738291	2.34013	3.91582	5.44029	6.97585	8.56162	10.1775	11.7973	13.3938	14.988	16.5777	18.1667	19.7585	21.3501	22.9572	24.5908	26.2455	27.9216	29.6354	31.3756	33.0859	34.7503	36.3799	37.9607	39.4637	40.8685	42.1816	43.3972	44.5274	45.574	46.518	47.3625	48.1104	48.7445	49.26	49.6674	50.0034
19	-21.7208	-19.6327	-17.5353	-15.4583	-13.4139	-11.3998	-9.42522	-7.50174	-5.65521	-3.87927	-2.15501	-0.508028	1.07834	2.62376	4.11785	5.58759	7.05399	8.48913	9.91703	11.384	12.8398	14.2646	15.6449	16.9814	18.3029	19.6223	20.9611	22.3096	23.6716	25.0527	26.4461	27.8418	29.2501	30.6742	32.0711	33.3983	34.6745	35.9093	37.0935	38.2131	39.2827	40.2901	41.2292	42.1356	42.9993	43.8049	44.5622	45.2685	45.9168
20	-21.1096	-19.0383	-16.9715	-14.9019	-12.8516	-10.843	-8.87212	-6.95847	-5.12813	-3.39059	-1.74916	-0.170924	1.35073	2.81622	4.24581	5.62209	6.96055	8.2949	9.59588	10.847	12.1121	13.3619	14.5203	15.6109	16.6468	17.6617	18.6706	19.6856	20.7045	21.718	22.7346	23.7421	24.7309	25.7103	26.6889	27.6502	28.5856	29.5222	30.468	31.3951	32.293	33.178	34.0781	34.973	35.8762	36.7965	37.7302	38.6932	39.6914
21	-21.2831	-19.2265	-17.1806	-15.1412	-13.1175	-11.11	-9.12759	-7.20069	-5.32732	-3.49922	-1.75455	-0.102992	1.46672	2.97168	4.42585	5.82607	7.20102	8.54934	9.84526	11.1102	12.3402	13.4898	14.5766	15.6417	16.627	17.5325	18.3985	19.2461	20.1112	20.9773	21.8248	22.6303	23.41	24.1729	24.9185	25.6544	26.3992	27.1516	27.9015	28.6732	29.4997	30.3473	31.1864	32.0286	32.9096	33.8385	34.828	35.8844	36.9713
22	-20.9353	-18.8699	-16.8342	-14.8389	-12.871	-10.9233	-9.00318	-7.11896	-5.29799	-3.56347	-1.88961	-0.277597	1.25418	2.73221	4.17634	5.60088	6.99443	8.35478	9.69538	10.9955	12.2429	13.4459	14.5878	15.6576	16.6854	17.6605	18.5651	19.4699	20.3879	21.3221	22.2697	23.1986	24.0835	24.9244	25.7474	26.5612	27.3879	28.2311	29.0897	29.9529	30.8212	31.7015	32.5756	33.4202	34.2751	35.1492	36.0611	37.0196	38.0263
23	-19.6722	-17.6392	-15.647	-13.7118	-11.831	-9.99581	-8.20904	-6.47778	-4.81093	-3.23794	-1.75643	-0.332359	1.02569	2.34126	3.65169	4.96401	6.27876	7.58615	8.88346	10.1548	11.381	12.5646	13.7157	14.8333	15.9411	17.059	18.1495	19.2372	20.3833	21.561	22.7428	23.8953	25.0098	26.0956	27.1817	28.2717	29.3747	30.4944	31.6039	32.6809	33.7153	34.7118	35.6464	36.4832	37.2591	38.0601	38.887	39.7173	40.526
24	-18.6997	-16.6205	-14.6093	-12.664	-10.796	-9.00826	-7.29244	-5.65363	-4.10756	-2.65377	-1.28904	-0.0240617	1.17547	2.33283	3.44035	4.54106	5.65602	6.78309	7.91846	9.06749	10.2226	11.3669	12.4963	13.6318	14.7859	15.9538	17.1682	18.4376	19.7316	21.0772	22.4737	23.8675	25.222	26.5233	27.794	29.069	30.3663	31.6672	32.9683	34.2228	35.381	36.4637	37.4555	38.3428	39.1143	39.7717	40.4271	41.0712	41.6502
25	-18.1844	-15.9755	-13.8371	-11.7998	-9.86017	-8.02071	-6.29553	-4.68245	-3.17544	-1.78471	-0.522733	0.62627	1.67523	2.6391	3.57192	4.47472	5.34444	6.21641	7.1035	8.00751	8.93326	9.89047	10.8698	11.8727	12.9132	14.0267	15.1986	16.4076	17.6839	19.0252	20.4165	21.8561	23.2869	24.6599	25.9737	27.2521	28.5191	29.7945	31.0601	32.2845	33.4653	34.5299	35.4345	36.2188	36.879	37.4295	37.8866	38.2838	38.6573
26	-17.5315	-15.213	-12.9741	-10.854	-8.8635	-6.9939	-5.25724	-3.67107	-2.23832	-0.953273	0.187711	1.19631	2.09644	2.8925	3.61796	4.32565	4.99963	5.64909	6.30571	6.98419	7.68598	8.42902	9.21447	10.0412	10.9239	11.8886	12.9575	14.0805	15.2477	16.4753	17.7437	19.0431	20.3369	21.5539	22.688	23.7835	24.8713	25.947	26.9917	27.9815	28.8696	29.6228	30.2044	30.6314	30.9729	31.2128	31.3494	31.3962	31.422
27	-18.8766	-16.3774	-13.9374	-11.5838	-9.34766	-7.26007	-5.31801	-3.51985	-1.88441	-0.42905	0.839905	1.93722	2.88765	3.72715	4.46626	5.09297	5.65177	6.18102	6.66759	7.14701	7.65594	8.19019	8.74623	9.34958	9.99378	10.6989	11.4812	12.3613	13.3189	14.3052	15.3397	16.4051	17.4671	18.5128	19.4907	20.3678	21.1824	21.9718	22.7618	23.5217	24.1989	24.7665	25.1509	25.3484	25.4116	25.4005	25.2963	25.0814	24.7703
28	-19.4361	-16.8368	-14.2989	-11.851	-9.51537	-7.32304	-5.29293	-3.41953	-1.71375	-0.192495	1.1342	2.27248	3.24862	4.09352	4.84107	5.47604	5.99044	6.43806	6.84018	7.20325	7.58874	8.01753	8.45144	8.90071	9.38363	9.89934	10.4895	11.16	11.907	12.6751	13.4561	14.2757	15.0826	15.8443	16.5426	17.1392	17.6661	18.1742	18.6923	19.1621	19.5662	19.8274	19.9201	19.8472	19.6068	19.2613	18.8469	18.3331	17.669
29	-19.9263	-17.2795	-14.6948	-12.2016	-9.81988	-7.56993	-5.47822	-3.55211	-1.7917	-0.215906	1.16815	2.36545	3.40886	4.32311	5.12167	5.80758	6.35605	6.79371	7.17828	7.51196	7.8184	8.1578	8.50937	8.83437	9.17527	9.52786	9.9098	10.3582	10.8593	11.3886	11.8964	12.4171	12.9525	13.4263	13.8382	14.1635	14.4574	14.7583	15.0734	15.3481	15.5164	15.5774	15.5102	15.2854	14.882	14.358	13.7628	13.0513	12.1716
30	-19.9961	-17.3625	-14.8011	-12.3286	-9.96959	-7.73747	-5.6527	-3.73146	-1.97232	-0.381346	1.02497	2.25175	3.32284	4.29197	5.16319	5.92308	6.54198	7.01834	7.41929	7.78869	8.10428	8.3909	8.67609	8.9104	9.10544	9.31804	9.52236	9.7534	10.0092	10.2659	10.5043	10.7165	10.943	11.1666	11.3455	11.4986	11.597	11.6918	11.832	11.9794	12.0838	12.097	11.9888	11.7216	11.3293	10.8234	10.2328	9.52597	8.62531
31	-19.4324	-16.8845	-14.4111	-12.0361	-9.76993	-7.6323	-5.63485	-3.79511	-2.11528	-0.587103	0.782148	1.98852	3.04656	3.99555	4.8831	5.68623	6.37872	6.92581	7.36573	7.77638	8.16544	8.48818	8.76	8.97082	9.08551	9.17045	9.25459	9.31221	9.37822	9.40681	9.3922	9.34784	9.30628	9.28428	9.25401	9.22963	9.19579	9.15755	9.18734	9.29252	9.42251	9.50467	9.46682	9.31749	9.06787	8.7396	8.29831	7.73694	7.00324
32	-18.1632	-15.7723	-13.4412	-11.2251	-9.12196	-7.14287	-5.30338	-3.61516	-2.08671	-0.706327	0.539308	1.64751	2.63207	3.51253	4.33251	5.10531	5.79679	6.39414	6.88797	7.33899	7.79429	8.21715	8.55868	8.82672	8.99424	9.0632	9.10545	9.10048	9.04725	8.96106	8.80334	8.59675	8.34715	8.10073	7.88719	7.68557	7.53926	7.4342	7.4169	7.52664	7.71219	7.89198	8.02024	8.08477	8.07911	7.98862	7.78314	7.44907	6.9927
33	-16.2906	-14.0788	-11.9355	-9.90521	-8.01459	-6.2463	-4.61493	-3.13162	-1.80507	-0.630533	0.413639	1.34323	2.16545	2.91065	3.6004	4.26857	4.8882	5.4426	5.94995	6.43144	6.93446	7.45268	7.92049	8.30902	8.62246	8.83577	8.9678	9.04538	9.01671	8.92502	8.75798	8.47931	8.11566	7.71977	7.37119	7.09235	6.84427	6.66358	6.56812	6.66463	6.91907	7.22166	7.51415	7.76997	8.02224	8.21588	8.31058	8.26994	8.07979
34	-14.0498	-12.0049	-10.0563	-8.22139	-6.54217	-5.01351	-3.61738	-2.36971	-1.27517	-0.3338	0.471099	1.16571	1.76616	2.29445	2.79079	3.27776	3.77078	4.22482	4.6621	5.1262	5.64625	6.23101	6.82735	7.3703	7.8593	8.29009	8.63901	8.9059	9.06424	9.07061	8.97161	8.74156	8.39214	7.98478	7.56816	7.22041	6.90936	6.65138	6.49129	6.50241	6.7524	7.15446	7.60207	8.04246	8.49533	8.96082	9.35428	9.62607	9.71931
35	-11.7285	-9.83397	-8.05174	-6.40474	-4.91119	-3.59856	-2.44017	-1.42744	-0.57216	0.130669	0.693282	1.13901	1.49522	1.77943	2.03129	2.29092	2.58211	2.90473	3.22992	3.61743	4.10929	4.71385	5.4008	6.09515	6.75538	7.39218	7.98281	8.49227	8.88552	9.11581	9.16862	9.06507	8.78526	8.4159	8.03438	7.6597	7.29851	6.95883	6.73088	6.68976	6.86145	7.29949	7.85653	8.48398	9.15236	9.85209	10.5104	11.0613	11.4289
36	-8.47841	-6.82307	-5.3277	-3.99616	-2.84809	-1.88842	-1.08632	-0.442708	0.0396098	0.378295	0.596172	0.719123	0.776222	0.791203	0.818131	0.887365	1.02535	1.2289	1.50716	1.93236	2.51295	3.22543	4.01797	4.81986	5.61476	6.39526	7.11653	7.7196	8.15881	8.4034	8.46284	8.34523	8.05146	7.68669	7.28875	6.89135	6.5303	6.25454	6.17472	6.31387	6.73196	7.39477	8.17724	9.04982	9.96213	10.8697	11.6855	12.3274	12.739
37	-6.78612	-5.21143	-3.80665	-2.59652	-1.57015	-0.745218	-0.104346	0.373398	0.685884	0.841408	0.871169	0.80287	0.66616	0.494673	0.32319	0.208392	0.166204	0.227926	0.399591	0.724045	1.25038	1.93725	2.74193	3.61128	4.49469	5.38322	6.22858	6.96559	7.5522	7.96102	8.17064	8.18088	7.98435	7.64782	7.25993	6.86216	6.48784	6.21278	6.0881	6.23214	6.67118	7.39004	8.31533	9.35198	10.4719	11.6145	12.6998	13.6029	14.2862
38	-5.69541	-4.15203	-2.77308	-1.60788	-0.656693	0.0964999	0.641942	1.01099	1.21179	1.2511	1.14807	0.945194	0.669669	0.360739	0.057616	-0.194629	-0.353598	-0.414575	-0.340557	-0.114466	0.314644	0.9457	1.69868	2.53559	3.41471	4.30732	5.19124	5.97258	6.61917	7.0851	7.36768	7.45431	7.34758	7.06509	6.68481	6.30686	5.94464	5.69295	5.58989	5.73023	6.19153	6.9523	7.97984	9.1788	10.465	11.8228	13.1572	14.3586	15.3077
39	-5.29164	-3.72095	-2.31816	-1.11743	-0.159904	0.577675	1.10607	1.42915	1.5805	1.5644	1.40175	1.12192	0.773554	0.38246	0.00270582	-0.325377	-0.555106	-0.67197	-0.672598	-0.518392	-0.192518	0.334848	1.00814	1.7414	2.51948	3.33141	4.11463	4.84755	5.46584	5.93646	6.21469	6.28662	6.19967	5.96892	5.65245	5.30307	4.98572	4.75709	4.691	4.85924	5.31378	6.06827	7.12306	8.42867	9.86674	11.3844	12.9217	14.3712	15.6119
40	-4.23754	-2.75876	-1.47386	-0.423016	0.373293	0.951663	1.31155	1.47313	1.46356	1.29751	1.00792	0.634729	0.226238	-0.188508	-0.54192	-0.802538	-0.935109	-0.955544	-0.851259	-0.593414	-0.182449	0.374459	0.987149	1.59982	2.2429	2.85813	3.44304	3.9345	4.28841	4.49629	4.52564	4.43425	4.22591	3.94648	3.62492	3.34391	3.15897	3.11875	3.30223	3.74174	4.47226	5.51185	6.82137	8.33617	9.93913	11.5967	13.2246	14.7288	15.9547
41	-4.98593	-3.38264	-1.97615	-0.784639	0.150118	0.835567	1.30611	1.55132	1.60607	1.49015	1.23887	0.890818	0.496687	0.099454	-0.261408	-0.51509	-0.650374	-0.653672	-0.561412	-0.34816	-0.0112753	0.4207	0.907369	1.3573	1.78021	2.1814	2.54492	2.84752	3.0228	3.08653	3.0275	2.88269	2.66777	2.40222	2.11218	1.85088	1.70619	1.69564	1.87732	2.29896	2.96704	3.93678	5.17746	6.63574	8.25107	9.92919	11.6569	13.3392	14.8788
42	-4.73715	-3.16545	-1.81268	-0.69385	0.157558	0.774309	1.17478	1.34706	1.33592	1.16042	0.876592	0.523215	0.159876	-0.176767	-0.431964	-0.548457	-0.541877	-0.422328	-0.230489	0.0639508	0.422864	0.793214	1.11908	1.33926	1.5129	1.63948	1.71011	1.6875	1.55512	1.35722	1.10917	0.847419	0.56435	0.296609	0.0496391	-0.079524	-0.060362	0.122	0.514792	1.11133	1.95371	3.06789	4.39035	5.88875	7.51651	9.23078	11.0159	12.774	14.3853
43	-6.07983	-4.34019	-2.79457	-1.48269	-0.42306	0.370226	0.942871	1.29176	1.41526	1.36234	1.16127	0.878867	0.553461	0.248587	-0.00141384	-0.128336	-0.105527	0.0270837	0.24165	0.506493	0.838504	1.15474	1.39486	1.49118	1.47646	1.38819	1.23537	1.009	0.68673	0.306279	-0.0813912	-0.445029	-0.781756	-1.06584	-1.29708	-1.43074	-1.40124	-1.21361	-0.848846	-0.318207	0.380299	1.31332	2.4559	3.7658	5.23405	6.86798	8.63507	10.5254	12.3855
44	-6.01622	-4.27691	-2.75671	-1.48126	-0.47557	0.272803	0.805208	1.10296	1.18464	1.09932	0.891686	0.625418	0.342363	0.103629	-0.0516053	-0.0514714	0.0894931	0.318547	0.598702	0.910528	1.23599	1.45912	1.50588	1.40518	1.15827	0.829048	0.42405	-0.0647331	-0.618007	-1.17933	-1.67752	-2.12086	-2.46501	-2.72145	-2.86155	-2.85457	-2.67157	-2.33415	-1.85552	-1.27787	-0.539778	0.390408	1.49192	2.74129	4.20893	5.88908	7.77459	9.79297	11.8
45	-7.44107	-5.53665	-3.80518	-2.31483	-1.07997	-0.129899	0.573674	1.05314	1.28927	1.32486	1.20786	0.999526	0.750298	0.510786	0.33525	0.273822	0.386782	0.61862	0.919089	1.24694	1.58713	1.87152	1.94814	1.85199	1.55891	1.11479	0.587799	-0.0333605	-0.724132	-1.45685	-2.12063	-2.70306	-3.16194	-3.49492	-3.68472	-3.71829	-3.57894	-3.27862	-2.84406	-2.35133	-1.76976	-1.0543	-0.161226	0.87231	2.11742	3.64829	5.44088	7.48254	9.66727
46	-7.23518	-5.32833	-3.61696	-2.1654	-0.981984	-0.0935804	0.554963	0.961772	1.1247	1.10755	0.958136	0.747254	0.511024	0.311304	0.195891	0.226453	0.436365	0.74021	1.10187	1.47391	1.83096	2.03595	2.00811	1.77515	1.31987	0.72419	0.0276571	-0.769186	-1.63251	-2.48276	-3.22828	-3.84966	-4.31	-4.61223	-4.7305	-4.67051	-4.4477	-4.0671	-3.6296	-3.15261	-2.60121	-1.90615	-1.05354	-0.0271811	1.30217	2.95251	4.91526	7.15945	9.55859
47	-8.6117	-6.54518	-4.64943	-2.97421	-1.57399	-0.456426	0.362741	0.941321	1.25966	1.34529	1.27423	1.09587	0.879818	0.656009	0.495261	0.444218	0.568977	0.866405	1.23881	1.66624	2.08792	2.45532	2.58674	2.46849	2.11759	1.53066	0.805054	-0.0529809	-1.01081	-2.02095	-2.96542	-3.77614	-4.42757	-4.89028	-5.16671	-5.22399	-5.12515	-4.83746	-4.45388	-4.03657	-3.58518	-3.04169	-2.33878	-1.48297	-0.362361	1.1053	2.93521	5.13927	7.63752
48	-8.3026	-6.24808	-4.38103	-2.76073	-1.42695	-0.389935	0.35318	0.848693	1.07467	1.09066	0.974128	0.776891	0.558233	0.35483	0.240383	0.267648	0.493991	0.879262	1.33088	1.83625	2.33462	2.6823	2.75218	2.56329	2.09723	1.39667	0.518851	-0.495578	-1.62274	-2.76404	-3.80122	-4.68226	-5.37664	-5.8607	-6.11179	-6.15753	-6.02225	-5.71499	-5.35157	-4.9417	-4.49234	-3.90182	-3.16581	-2.21686	-0.93705	0.715235	2.8123	5.30524	8.06223
49	-9.68887	-7.49333	-5.47167	-3.65504	-2.11027	-0.859582	0.0844494	0.746774	1.1532	1.29742	1.26233	1.11798	0.917811	0.707641	0.542106	0.491021	0.618023	0.957237	1.43943	1.98796	2.6133	3.14158	3.47357	3.50024	3.22668	2.65365	1.80256	0.772465	-0.423709	-1.72023	-3.00084	-4.13834	-5.1175	-5.87284	-6.37832	-6.62695	-6.66251	-6.49081	-6.19136	-5.81235	-5.39611	-4.87957	-4.22854	-3.39528	-2.27746	-0.810197	1.10955	3.50619	6.26756
50	-9.36618	-7.20498	-5.23992	-3.49928	-2.05167	-0.901148	-0.0589181	0.520466	0.841393	0.926045	0.864942	0.71605	0.532521	0.350723	0.247681	0.284971	0.535948	1.00093	1.59384	2.25526	2.96045	3.54502	3.85701	3.82014	3.46873	2.7657	1.76706	0.538814	-0.869607	-2.35696	-3.7808	-5.04502	-6.12545	-6.93098	-7.4545	-7.66842	-7.67785	-7.48203	-7.1575	-6.74198	-6.26702	-5.66622	-4.88109	-3.90147	-2.6068	-0.892813	1.28356	3.9123	6.84043
51	-9.04311	-6.94614	-5.06435	-3.42815	-2.09949	-1.06537	-0.329821	0.16721	0.415317	0.468179	0.40723	0.278423	0.132629	0.0057744	-0.00689695	0.147614	0.544533	1.14706	1.86369	2.65319	3.43921	4.03228	4.31313	4.21205	3.7558	2.89368	1.71291	0.288498	-1.32958	-3.00206	-4.56768	-5.97027	-7.13471	-7.98008	-8.47886	-8.67799	-8.63734	-8.40202	-8.01361	-7.53422	-6.96431	-6.23582	-5.32727	-4.16722	-2.66418	-0.73676	1.65218	4.43883	7.42465
52	-10.2948	-8.11353	-6.11173	-4.34239	-2.84032	-1.65142	-0.747643	-0.119949	0.298277	0.492731	0.541096	0.503797	0.418134	0.331566	0.289333	0.393991	0.693062	1.25129	1.99893	2.83452	3.75715	4.58761	5.18262	5.41548	5.23221	4.65116	3.60431	2.25805	0.621244	-1.2055	-3.04081	-4.751	-6.25754	-7.48283	-8.30031	-8.77695	-8.91103	-8.82665	-8.51203	-8.04245	-7.47127	-6.77951	-5.92905	-4.86824	-3.52413	-1.86454	0.228494	2.72979	5.55508
53	-9.85978	-7.7691	-5.89339	-4.26702	-2.92773	-1.89694	-1.13352	-0.61144	-0.265021	-0.101871	-0.0348559	-0.0287959	-0.0506986	-0.056597	0.0142842	0.258422	0.72233	1.44739	2.34024	3.29482	4.30673	5.18313	5.75598	5.92058	5.65286	4.93577	3.72849	2.18113	0.32527	-1.68493	-3.65537	-5.46138	-7.02436	-8.23223	-9.01645	-9.41723	-9.4921	-9.32833	-8.93063	-8.36975	-7.69839	-6.88922	-5.88067	-4.6889	-3.23369	-1.4594	0.697775	3.19441	5.93121
54	-9.37055	-7.40214	-5.68213	-4.22865	-3.07716	-2.21864	-1.60031	-1.17814	-0.892486	-0.73783	-0.633709	-0.567323	-0.506922	-0.411579	-0.2048	0.192668	0.829809	1.71531	2.71645	3.80981	4.89825	5.77155	6.31962	6.4048	6.05411	5.16099	3.80266	2.08075	0.044142	-2.08897	-4.15502	-6.00195	-7.58896	-8.72471	-9.44588	-9.7586	-9.7686	-9.53114	-9.02578	-8.37961	-7.59862	-6.66297	-5.56074	-4.24258	-2.73282	-0.904434	1.21959	3.64988	6.17871
55	-10.1618	-8.13944	-6.32227	-4.78473	-3.53096	-2.58623	-1.90831	-1.43355	-1.10191	-0.861655	-0.693768	-0.53715	-0.394617	-0.235291	-0.0211107	0.334406	0.887862	1.69169	2.69534	3.82746	5.02613	6.14049	7.02613	7.52435	7.55889	7.07952	6.03686	4.54424	2.65394	0.49567	-1.722	-3.80338	-5.67204	-7.19762	-8.24725	-8.87792	-9.09896	-9.06493	-8.72064	-8.134	-7.39846	-6.50734	-5.49843	-4.28464	-2.92855	-1.39399	0.394963	2.44879	4.69805
56	-9.46616	-7.576	-5.93468	-4.60192	-3.56904	-2.84201	-2.34607	-2.00706	-1.75266	-1.53863	-1.33746	-1.11405	-0.880184	-0.608426	-0.26416	0.239817	0.938994	1.88768	3.02002	4.2344	5.49305	6.64392	7.50949	7.95727	7.91388	7.34392	6.17808	4.56221	2.54502	0.304812	-1.93295	-4.00722	-5.82398	-7.2591	-8.21307	-8.75697	-8.89714	-8.78347	-8.35779	-7.69753	-6.89576	-5.93578	-4.82461	-3.56626	-2.19898	-0.688717	1.02464	2.89189	4.88143
57	-8.72877	-6.99092	-5.54442	-4.43276	-3.63406	-3.12675	-2.80696	-2.59026	-2.39629	-2.18699	-1.9344	-1.63034	-1.292	-0.900015	-0.424391	0.213449	1.0354	2.104	3.2923	4.58842	5.88001	7.05182	7.9055	8.32659	8.22184	7.53173	6.26777	4.54761	2.44407	0.182078	-2.02745	-4.05017	-5.8003	-7.11818	-7.97325	-8.40751	-8.4964	-8.31635	-7.80671	-7.09075	-6.21486	-5.19032	-4.03755	-2.75502	-1.42378	0.0160718	1.58513	3.26339	4.91353
58	-9.08842	-7.24218	-5.67116	-4.43184	-3.55038	-2.98993	-2.69563	-2.53965	-2.4278	-2.27506	-2.049	-1.72942	-1.33256	-0.881531	-0.370235	0.225706	0.969924	1.91152	3.00774	4.25974	5.58555	6.90801	8.10063	8.95109	9.35489	9.1591	8.39285	7.04494	5.24577	3.1062	0.863027	-1.28043	-3.25073	-4.90031	-6.10293	-6.83824	-7.19747	-7.24339	-6.98468	-6.41315	-5.64654	-4.69379	-3.65995	-2.45445	-1.20859	0.0681948	1.37562	2.8102	4.19698
59	-8.22753	-6.51116	-5.11544	-4.08863	-3.43859	-3.11101	-3.01555	-3.00617	-2.97963	-2.84839	-2.5868	-2.18838	-1.69102	-1.12721	-0.508114	0.184996	0.999313	1.99303	3.13311	4.39292	5.74045	7.08865	8.28968	9.12125	9.50024	9.27963	8.45942	7.06501	5.21324	3.05498	0.843802	-1.24273	-3.11879	-4.65057	-5.73969	-6.40038	-6.67101	-6.65247	-6.32476	-5.69222	-4.89667	-3.9138	-2.84039	-1.6366	-0.450537	0.733088	1.90113	3.08357	4.17579
60	-7.37853	-5.79905	-4.58118	-3.76526	-3.34003	-3.23145	-3.3152	-3.43239	-3.47162	-3.34384	-3.03301	-2.54924	-1.95097	-1.2843	-0.579158	0.178987	1.06305	2.03335	3.16995	4.43488	5.78763	7.17143	8.38263	9.24556	9.58776	9.33258	8.46893	7.01687	5.14679	2.98759	0.870858	-1.16168	-2.93586	-4.36702	-5.32618	-5.89058	-6.11604	-6.04277	-5.64637	-4.99351	-4.11691	-3.14599	-2.04803	-0.902632	0.218991	1.23589	2.2608	3.2044	4.00351
[truncated: 977 more columns]

## Sheet: ACC_MvsNT1
Time (s)/Freq (Hz)	-0.1	-0.096	-0.092	-0.088	-0.084	-0.08	-0.076	-0.072	-0.068	-0.064	-0.06	-0.056	-0.052	-0.048	-0.044	-0.04	-0.036	-0.032	-0.028	-0.024	-0.02	-0.016	-0.012	-0.008	-0.004	0	0.004	0.008	0.012	0.016	0.02	0.024	0.028	0.032	0.036	0.04	0.044	0.048	0.052	0.056	0.06	0.064	0.068	0.072	0.076	0.08	0.084	0.088	0.092
1	0	0	0	0	0	0	0	0	0	0	0	0	0	0	0	0	0	0	0	0	0	0	0	0	0	0	0	0	0	0	0	0	0	0	0	0	0	0	0	0	0	0	0	0	0	0	0	0	0
2	0	0	0	0	0	0	0	0	0	0	0	0	0	0	0	0	0	0	0	0	0	0	0	0	0	-2.35702	-2.36151	-2.36444	-2.36513	-2.36521	-2.36445	-2.36337	-2.36276	-2.36206	-2.36191	-2.36337	-2.36599	-2.3688	-2.37049	-2.37138	-2.37354	-2.37612	-2.37672	-2.37621	-2.37559	-2.37431	-2.37279	-2.37125	-2.36931
3	0	0	0	0	0	0	0	0	0	0	0	0	0	0	0	0	0	0	0	0	0	0	0	0	0	0	0	0	0	0	0	0	0	0	0	0	0	0	0	0	0	0	0	0	0	0	0	0	0
4	0	0	0	0	0	0	0	0	0	0	0	0	0	0	0	0	0	0	0	0	0	0	0	0	0	0	0	0	0	0	0	0	0	0	0	0	0	0	0	0	0	0	0	0	0	0	0	0	0
5	0	0	0	0	0	0	0	0	0	0	0	0	0	0	0	0	0	0	0	0	0	0	0	0	0	0	0	0	0	0	0	0	0	0	0	0	0	0	0	0	0	0	0	0	0	0	0	0	0
6	0	0	0	0	0	0	0	0	0	0	0	0	0	0	0	0	0	0	0	0	0	0	0	0	0	0	0	0	0	0	0	0	0	0	0	0	0	0	0	0	0	0	0	0	0	0	0	0	0
7	0	0	0	0	0	0	0	0	0	0	0	0	0	0	0	0	0	0	0	0	0	0	0	0	0	0	0	0	0	0	0	0	0	0	0	0	0	0	0	0	0	0	0	0	0	0	0	0	0
8	0	0	0	0	0	0	0	0	0	0	0	0	0	0	0	0	0	0	0	0	0	0	0	0	0	0	0	0	0	0	0	0	0	0	0	0	0	0	0	0	0	0	0	0	0	0	0	0	0
9	0	0	0	0	0	0	0	0	0	0	0	0	0	0	0	0	0	0	0	0	0	0	0	0	0	0	0	0	0	0	0	0	0	0	0	0	0	0	0	0	0	0	0	0	0	0	0	0	0
10	0	0	0	0	0	0	0	0	0	0	0	0	0	0	0	0	0	0	0	0	0	0	0	0	0	0	0	0	0	0	0	0	0	0	0	0	0	0	0	0	0	0	0	0	0	0	0	0	0
11	0	0	0	0	0	0	0	0	0	0	0	0	0	0	0	0	0	0	0	0	0	0	0	0	0	0	0	0	0	0	0	0	0	0	0	0	0	0	0	0	0	0	0	0	0	0	0	0	0
12	0	0	0	0	0	0	0	0	0	0	0	0	0	0	0	0	0	0	0	0	0	0	0	0	0	0	0	0	0	0	0	0	0	0	0	0	0	0	0	0	0	0	0	0	0	0	0	0	0
13	0	0	0	0	0	0	0	0	0	0	0	0	0	0	0	0	0	0	0	0	0	0	0	0	0	0	0	0	0	0	0	0	0	0	0	0	0	0	0	0	0	0	0	0	0	0	0	0	0
14	0	0	0	0	0	0	0	0	0	0	0	0	0	0	0	0	0	0	0	0	0	0	0	0	0	0	0	0	0	0	0	0	0	0	0	0	0	0	0	0	0	0	0	0	0	0	0	0	0
15	0	0	0	0	0	0	0	0	0	0	0	0	0	0	0	0	0	0	0	0	0	0	0	0	0	0	0	0	0	0	0	0	0	0	0	0	0	0	0	0	0	0	0	0	0	0	0	0	0
16	0	0	0	0	0	0	0	0	0	0	0	0	0	0	0	0	0	0	0	0	0	0	0	0	0	0	0	0	0	0	0	0	0	0	0	0	0	0	0	0	0	0	0	0	0	0	0	0	0
17	0	0	0	0	0	0	0	0	0	0	0	0	0	0	0	0	0	0	0	0	0	0	0	0	0	0	0	0	0	0	0	0	0	0	0	0	0	0	0	0	0	0	0	0	0	0	0	0	0
18	0	0	0	0	0	0	0	0	0	0	0	0	0	0	0	0	0	0	0	0	0	0	0	0	0	0	0	0	0	0	0	0	0	0	0	0	0	0	0	0	0	0	0	0	0	0	0	0	0
19	0	0	0	0	0	0	0	0	0	0	0	0	0	0	0	0	0	0	0	0	0	0	0	0	0	0	0	0	0	0	0	0	0	0	0	0	0	0	0	0	0	0	0	0	0	0	0	0	0
20	0	0	0	0	0	0	0	0	0	0	0	0	0	0	0	0	0	0	0	0	0	0	0	0	0	0	0	0	0	0	0	0	0	0	0	0	0	0	0	0	0	0	0	0	0	0	0	0	0
21	0	0	0	0	0	0	0	0	0	0	0	0	0	0	0	0	0	0	0	0	0	0	0	0	0	0	0	0	0	0	0	0	0	0	0	0	0	0	0	0	0	0	0	0	0	0	0	0	0
22	0	0	0	0	0	0	0	0	0	0	0	0	0	0	0	0	0	0	0	0	0	0	0	0	0	0	0	0	0	0	0	0	0	0	0	0	0	0	0	0	0	0	0	0	0	0	0	0	0
23	0	0	0	0	0	0	0	0	0	0	0	0	0	0	0	0	0	0	0	0	0	0	0	0	0	0	0	0	0	0	0	0	0	0	0	0	0	0	0	0	0	0	0	0	0	0	0	0	0
24	0	0	0	0	0	0	0	0	0	0	0	0	0	0	0	0	0	0	0	0	0	0	0	0	0	0	0	0	0	0	0	0	0	0	0	0	0	0	0	0	0	0	0	0	0	0	0	0	0
25	0	0	0	0	0	0	0	0	0	0	0	0	0	0	0	0	0	0	0	0	0	0	0	0	0	0	0	0	0	0	0	0	0	0	0	0	0	0	0	0	0	0	0	0	0	0	0	0	0
26	0	0	0	0	0	0	0	0	0	0	0	0	0	0	0	0	0	0	0	0	0	0	0	0	0	0	0	0	0	0	0	0	0	0	0	0	0	0	0	0	0	0	0	0	0	0	0	0	0
27	0	0	0	0	0	0	0	0	0	0	0	0	0	0	0	0	0	0	0	0	0	0	0	0	0	0	0	0	0	0	0	0	0	0	0	0	0	0	0	0	0	0	0	0	0	0	0	0	0
28	0	0	0	0	0	0	0	0	0	0	0	0	0	0	0	0	0	0	0	0	0	0	0	0	0	0	0	0	0	0	0	0	0	0	0	0	0	0	0	0	0	0	0	0	0	0	0	0	0
29	0	0	0	0	0	0	0	0	0	0	0	0	0	0	0	0	0	0	0	0	0	0	0	0	0	0	0	0	0	0	0	0	0	0	0	0	0	0	0	0	0	0	0	0	0	0	0	0	0
30	0	0	0	0	0	0	0	0	0	0	0	0	0	0	0	0	0	0	0	0	0	0	0	0	0	0	0	0	0	0	0	0	0	0	0	0	0	0	0	0	0	0	0	0	0	0	0	0	0
31	0	0	0	0	0	0	0	0	0	0	0	0	0	0	0	0	0	0	0	0	0	0	0	0	0	0	0	0	0	0	0	0	0	0	0	0	0	0	0	0	0	0	0	0	0	0	0	0	0
32	0	0	0	0	0	0	0	0	0	0	0	0	0	0	0	0	0	0	0	0	0	0	0	0	0	0	0	0	0	0	0	0	0	0	0	0	0	0	0	0	0	0	0	0	0	0	0	0	0
33	0	0	0	0	0	0	0	0	0	0	0	0	0	0	0	0	0	0	0	0	0	0	0	0	0	0	0	0	0	0	0	0	0	0	0	0	0	0	0	0	0	0	0	0	0	0	0	0	0
34	0	0	0	0	0	0	0	0	0	0	0	0	0	0	0	0	0	0	0	0	0	0	0	0	0	0	0	0	0	0	0	0	0	0	0	0	0	0	0	0	0	0	0	0	0	0	0	0	0
35	0	0	0	0	0	0	0	0	0	0	0	0	0	0	0	0	0	0	0	0	0	0	0	0	0	0	0	0	0	0	0	0	0	0	0	0	0	0	0	0	0	0	0	0	0	0	0	0	0
36	0	0	0	0	0	0	0	0	0	0	0	0	0	0	0	0	0	0	0	0	0	0	0	0	0	0	0	0	0	0	0	0	0	0	0	0	0	0	0	0	0	0	0	0	0	0	0	0	0
37	0	0	0	0	0	0	0	0	0	0	0	0	0	0	0	0	0	0	0	0	0	0	0	0	0	0	0	0	0	0	0	0	0	0	0	0	0	0	0	0	0	0	0	0	0	0	0	0	0
38	0	0	0	0	0	0	0	0	0	0	0	0	0	0	0	0	0	0	0	0	0	0	0	0	0	0	0	0	0	0	0	0	0	0	0	0	0	0	0	0	0	0	0	0	0	0	0	0	0
39	0	0	0	0	0	0	0	0	0	0	0	0	0	0	0	0	0	0	0	0	0	0	0	0	0	0	0	0	0	0	0	0	0	0	0	0	0	0	0	0	0	0	0	0	0	0	0	0	0
40	0	0	0	0	0	0	0	0	0	0	0	0	0	0	0	0	0	0	0	0	0	0	0	0	0	0	0	0	0	0	0	0	0	0	0	0	0	0	0	0	0	0	0	0	0	0	0	0	0
41	0	0	0	0	0	0	0	0	0	0	0	0	0	0	0	0	0	0	0	0	0	0	0	0	0	0	0	0	0	0	0	0	0	0	0	0	0	0	0	0	0	0	0	0	0	0	0	0	0
42	0	0	0	0	0	0	0	0	0	0	0	0	0	0	0	0	0	0	0	0	0	0	0	0	0	0	0	0	0	0	0	0	0	0	0	0	0	0	0	0	0	0	0	0	0	0	0	0	0
43	0	0	0	0	0	0	0	0	0	0	0	0	0	0	0	0	0	0	0	0	0	0	0	0	0	0	0	0	0	0	0	0	0	0	0	0	0	0	0	0	0	0	0	0	0	0	0	0	0
44	0	0	0	0	0	0	0	0	0	0	0	0	0	0	0	0	0	0	0	0	0	0	0	0	0	0	0	0	0	0	0	0	0	0	0	0	0	0	0	0	0	0	0	0	0	0	0	0	0
45	0	0	0	0	0	0	0	0	0	0	0	0	0	0	0	0	0	0	0	0	0	0	0	0	0	0	0	0	0	0	0	0	0	0	0	0	0	0	0	0	0	0	0	0	0	0	0	0	0
46	0	0	0	0	0	0	0	0	0	0	0	0	0	0	0	0	0	0	0	0	0	0	0	0	0	0	0	0	0	0	0	0	0	0	0	0	0	0	0	0	0	0	0	0	0	0	0	0	0
47	0	0	0	0	0	0	0	0	0	0	0	0	0	0	0	0	0	0	0	0	0	0	0	0	0	0	0	0	0	0	0	0	0	0	0	0	0	0	0	0	0	0	0	0	0	0	0	0	0
48	0	0	0	0	0	0	0	0	0	0	0	0	0	0	0	0	0	0	0	0	0	0	0	0	0	0	0	0	0	0	0	0	0	0	0	0	0	0	0	0	0	0	0	0	0	0	0	0	0
49	0	0	0	0	0	0	0	0	0	0	0	0	0	0	0	0	0	0	0	0	0	0	0	0	0	0	0	0	0	0	0	0	0	0	0	0	0	0	0	0	0	0	0	0	0	0	0	0	0
50	0	0	0	0	0	0	0	0	0	0	0	0	0	0	0	0	0	0	0	0	0	0	0	0	0	0	0	0	0	0	0	0	0	0	0	0	0	0	0	0	0	0	0	0	0	0	0	0	0
51	0	0	0	0	0	0	0	0	0	0	0	0	0	0	0	0	0	0	0	0	0	0	0	0	0	0	0	0	0	0	0	0	0	0	0	0	0	0	0	0	0	0	0	0	0	0	0	0	0
52	0	0	0	0	0	0	0	0	0	0	0	0	0	0	0	0	0	0	0	0	0	0	0	0	0	0	0	0	0	0	0	0	0	0	0	0	0	0	0	0	0	0	0	0	0	0	0	0	0
53	0	0	0	0	0	0	0	0	0	0	0	0	0	0	0	0	0	0	0	0	0	0	0	0	0	0	0	0	0	0	0	0	0	0	0	0	0	0	0	0	0	0	0	0	0	0	0	0	0
54	0	0	0	0	0	0	0	0	0	0	0	0	0	0	0	0	0	0	0	0	0	0	0	0	0	0	0	0	0	0	0	0	0	0	0	0	0	0	0	0	0	0	0	0	0	0	0	0	0
55	0	0	0	0	0	0	0	0	0	0	0	0	0	0	0	0	0	0	0	0	0	0	0	0	0	0	0	0	0	0	0	0	0	0	0	0	0	0	0	0	0	0	0	0	0	0	0	0	0
56	0	0	0	0	0	0	0	0	0	0	0	0	0	0	0	0	0	0	0	0	0	0	0	0	0	0	0	0	0	0	0	0	0	0	0	0	0	0	0	0	0	0	0	0	0	0	0	0	0
57	0	0	0	0	0	0	0	0	0	0	0	0	0	0	0	0	0	0	0	0	0	0	0	0	0	0	0	0	0	0	0	0	0	0	0	0	0	0	0	0	0	0	0	0	0	0	0	0	0
58	0	0	0	0	0	0	0	0	0	0	0	0	0	0	0	0	0	0	0	0	0	0	0	0	0	0	0	0	0	0	0	0	0	0	0	0	0	0	0	0	0	0	0	0	0	0	0	0	0
59	0	0	0	0	0	0	0	0	0	0	0	0	0	0	0	0	0	0	0	0	0	0	0	0	0	0	0	0	0	0	0	0	0	0	0	0	0	0	0	0	0	0	0	0	0	0	0	0	0
60	0	0	0	0	0	0	0	0	0	0	0	0	0	0	0	0	0	0	0	0	0	0	0	0	0	0	0	0	0	0	0	0	0	0	0	0	0	0	0	0	0	0	0	0	0	0	0	0	0
[truncated: 977 more columns]

## Sheet: MC_M
Time (s)/Freq (Hz)	-0.1	-0.096	-0.092	-0.088	-0.084	-0.08	-0.076	-0.072	-0.068	-0.064	-0.06	-0.056	-0.052	-0.048	-0.044	-0.04	-0.036	-0.032	-0.028	-0.024	-0.02	-0.016	-0.012	-0.008	-0.004	0	0.004	0.008	0.012	0.016	0.02	0.024	0.028	0.032	0.036	0.04	0.044	0.048	0.052	0.056	0.06	0.064	0.068	0.072	0.076	0.08	0.084	0.088	0.092
1	-55.208	-50.6023	-45.9917	-41.3738	-36.7572	-32.1397	-27.5343	-22.9437	-18.3448	-13.7469	-9.15367	-4.54982	0.0413766	4.61848	9.20984	13.7942	18.3541	22.9198	27.5059	32.104	36.7145	41.3416	45.9685	50.5784	55.1954	59.8325	64.4711	69.1111	73.7527	78.399	83.0572	87.6958	92.3055	96.9226	101.535	106.114	110.689	115.289	119.905	124.525	129.134	133.74	138.369	143.01	147.641	152.267	156.904	161.563	166.248
2	-75.8928	-69.5769	-63.2803	-56.972	-50.6401	-44.3119	-37.9947	-31.6788	-25.3681	-19.0552	-12.7216	-6.38444	-0.040089	6.32682	12.7275	19.1308	25.4891	31.825	38.1566	44.4488	50.7216	56.9881	63.2	69.3741	75.5284	81.639	87.7371	93.8383	99.9203	105.989	112.041	118.05	124.028	130.005	135.995	141.975	147.907	153.803	159.71	165.622	171.489	177.286	183.028	188.743	194.445	200.127	205.784	211.393	216.949
3	-72.2296	-66.2092	-60.1753	-54.1336	-48.093	-42.053	-36.0195	-30.022	-24.053	-18.0815	-12.0986	-6.09979	-0.0983059	5.91304	11.9679	18.0368	24.0788	30.1185	36.1628	42.1828	48.1876	54.1988	60.1964	66.1708	72.1522	78.1541	84.1447	90.1071	96.0547	101.979	107.864	113.736	119.604	125.434	131.247	137.078	142.877	148.619	154.346	160.045	165.674	171.254	176.803	182.312	187.776	193.201	198.599	203.953	209.267
4	-58.9188	-53.9308	-48.9284	-43.9333	-38.9445	-33.9576	-28.9747	-23.9874	-18.9932	-14.0204	-9.08774	-4.18845	0.673355	5.50864	10.3345	15.1364	19.9065	24.6354	29.3091	33.9591	38.6011	43.1899	47.7115	52.2055	56.6942	61.172	65.619	70.0067	74.3232	78.5839	82.7974	86.9511	91.0401	95.0769	99.0707	102.999	106.834	110.584	114.254	117.834	121.345	124.812	128.226	131.56	134.805	137.963	141.041	144.046	146.962
5	-69.4726	-63.899	-58.2665	-52.5756	-46.8585	-41.1145	-35.3231	-29.4903	-23.6425	-17.7873	-11.8901	-5.94398	0.00316828	5.93782	11.8552	17.7337	23.5911	29.4394	35.2611	41.0636	46.8569	52.6114	58.316	63.9893	69.6049	75.1508	80.6663	86.1504	91.5641	96.8689	102.051	107.137	112.151	117.093	121.953	126.728	131.43	136.064	140.644	145.156	149.572	153.894	158.136	162.306	166.396	170.383	174.256	178.021	181.657
6	-50.7573	-46.5014	-42.2224	-37.9259	-33.6132	-29.3018	-25.0055	-20.7087	-16.3985	-12.0823	-7.77085	-3.48064	0.785099	5.02207	9.20068	13.3257	17.4136	21.4407	25.3969	29.3049	33.184	37.0299	40.8374	44.5836	48.244	51.8552	55.4282	58.9286	62.36	65.7353	69.0379	72.2484	75.3869	78.4597	81.4394	84.3352	87.1647	89.9058	92.5284	95.0326	97.4436	99.7657	101.976	104.093	106.144	108.108	109.991	111.811	113.541
7	-49.9183	-45.6893	-41.413	-37.1049	-32.7943	-28.4934	-24.1843	-19.8617	-15.5577	-11.2732	-7.00298	-2.7816	1.37508	5.47059	9.49141	13.4501	17.3554	21.1833	24.9385	28.6078	32.1664	35.6178	38.954	42.1752	45.289	48.2941	51.1791	53.9512	56.6447	59.259	61.758	64.1138	66.3284	68.4268	70.4261	72.3012	74.0281	75.6593	77.2229	78.6621	79.9621	81.1696	82.2737	83.2152	83.9948	84.6489	85.2067	85.6682	85.9928
8	-73.5463	-67.712	-61.7974	-55.7868	-49.6907	-43.5143	-37.2629	-30.9789	-24.6921	-18.3957	-12.0898	-5.78562	0.51543	6.79908	13.0492	19.2629	25.4245	31.5308	37.5705	43.5089	49.3531	55.124	60.8237	66.4201	71.8702	77.1928	82.3916	87.4234	92.3104	97.1102	101.828	106.441	110.91	115.206	119.342	123.312	127.128	130.805	134.342	137.738	140.961	144.01	146.884	149.581	152.091	154.36	156.396	158.228	159.869
9	-104.301	-96.225	-88.0373	-79.7511	-71.3606	-62.8456	-54.2332	-45.5529	-36.7777	-27.9003	-18.9542	-9.95042	-0.88336	8.23428	17.3803	26.539	35.6857	44.7916	53.8429	62.8246	71.7634	80.6848	89.5569	98.3593	107.11	115.812	124.47	133.098	141.69	150.227	158.672	167.022	175.297	183.469	191.543	199.516	207.366	215.142	222.862	230.49	238.066	245.605	253.021	260.241	267.261	274.138	280.9	287.541	294.078
10	-110.338	-101.411	-92.4024	-83.3005	-74.0925	-64.8042	-55.4586	-46.0692	-36.6648	-27.2527	-17.8387	-8.4383	0.949706	10.316	19.6461	28.9056	38.0452	47.0655	55.998	64.8388	73.5529	82.1272	90.5725	98.907	107.146	115.273	123.274	131.17	138.97	146.696	154.357	161.912	169.383	176.816	184.199	191.517	198.768	205.896	212.862	219.691	226.458	233.208	239.925	246.626	253.301	259.939	266.615	273.343	280.069
11	-95.2419	-86.7907	-78.2696	-69.7613	-61.3	-52.8973	-44.5529	-36.2684	-28.0674	-19.9545	-11.9262	-3.96958	3.90015	11.6012	19.0913	26.4038	33.5195	40.3901	47.0118	53.3879	59.5282	65.4018	70.9952	76.3364	81.4324	86.3148	91.0184	95.5073	99.751	103.814	107.729	111.45	114.972	118.334	121.549	124.623	127.564	130.383	133.077	135.63	138.076	140.45	142.732	144.923	147.031	149.043	151.012	153.043	155.178
12	-74.9036	-67.6242	-60.3946	-53.2251	-46.0962	-39.0139	-32.0467	-25.2429	-18.6247	-12.2447	-6.0967	-0.126839	5.67258	11.2505	16.5692	21.6726	26.5602	31.169	35.4877	39.5084	43.2282	46.6775	49.8336	52.6913	55.3195	57.73	59.9297	61.9292	63.7193	65.3297	66.7851	68.0959	69.2725	70.3122	71.2167	72.0259	72.7363	73.3033	73.7576	74.1554	74.4898	74.7402	74.9156	75.0419	75.1508	75.2483	75.3386	75.4513	75.5842
13	-63.877	-57.3956	-50.945	-44.5692	-38.2934	-32.106	-26.0334	-20.126	-14.4076	-8.88435	-3.54889	1.56835	6.39114	10.8947	15.092	18.9814	22.6186	26.051	29.2448	32.1866	34.8975	37.3953	39.6716	41.6982	43.4952	45.0713	46.4178	47.5887	48.6264	49.5381	50.3495	51.0533	51.6542	52.1824	52.639	53.0516	53.4259	53.73	53.965	54.1559	54.3006	54.4212	54.54	54.6378	54.7349	54.8539	54.9522	55.0042	55.0586
14	-58.2766	-52.1949	-46.128	-40.1172	-34.2122	-28.4692	-22.8833	-17.4652	-12.2535	-7.25436	-2.4937	1.9835	6.20051	10.192	13.9443	17.4304	20.613	23.4965	26.131	28.5538	30.8113	32.9191	34.8413	36.5545	38.077	39.467	40.7512	41.8834	42.8678	43.7662	44.5848	45.3341	46.0296	46.6809	47.3338	47.9953	48.628	49.2161	49.7536	50.2495	50.7326	51.2247	51.7145	52.1924	52.6704	53.1766	53.7069	54.1976	54.6496
15	-53.6266	-47.8717	-42.1468	-36.4977	-30.9715	-25.5854	-20.3773	-15.372	-10.62	-6.13063	-1.87604	2.15088	5.966	9.56485	12.9048	15.9707	18.7976	21.3909	23.7317	25.8144	27.6894	29.4403	31.071	32.5827	34.0004	35.3006	36.4836	37.5956	38.6654	39.6697	40.5957	41.4634	42.2871	43.0445	43.7523	44.4684	45.1983	45.9292	46.6244	47.2594	47.8721	48.4992	49.1223	49.7171	50.2987	50.8548	51.3673	51.8531	52.2999
16	-49.0903	-43.6598	-38.3218	-33.0591	-27.9227	-22.9527	-18.144	-13.5542	-9.22474	-5.17463	-1.37306	2.19719	5.53131	8.66475	11.5939	14.3114	16.826	19.1443	21.2724	23.226	25.003	26.5925	28.0354	29.3852	30.6936	31.9774	33.229	34.4531	35.6298	36.7595	37.8564	38.9375	39.9866	40.9594	41.8593	42.7233	43.5669	44.3819	45.2027	46.0259	46.8193	47.568	48.2267	48.781	49.2623	49.6846	50.0194	50.2579	50.3747
17	-45.5782	-40.5073	-35.5027	-30.5777	-25.7569	-21.1362	-16.7189	-12.4839	-8.47327	-4.68434	-1.14229	2.13612	5.1708	7.98285	10.6076	13.0476	15.3426	17.5138	19.5342	21.3867	23.0729	24.6139	26.0364	27.3961	28.7202	30.0329	31.3941	32.8313	34.3117	35.7965	37.312	38.8647	40.4197	41.9503	43.4489	44.9045	46.294	47.6407	48.9527	50.2313	51.4934	52.7478	53.9564	55.0282	55.937	56.6636	57.1893	57.5441	57.7122
18	-43.677	-38.8874	-34.1284	-29.423	-24.8307	-20.4062	-16.1588	-12.142	-8.37702	-4.83012	-1.52352	1.57027	4.48736	7.19697	9.7314	12.151	14.4775	16.6698	18.7164	20.6575	22.4845	24.1934	25.8085	27.3683	28.8709	30.3438	31.8698	33.4829	35.1934	36.9972	38.8643	40.7539	42.6538	44.5626	46.4667	48.3553	50.2338	52.1201	53.9888	55.8426	57.7029	59.5382	61.3038	62.9514	64.4488	65.7366	66.7685	67.5299	67.9849
19	-44.4281	-39.8359	-35.2683	-30.753	-26.302	-21.9397	-17.7101	-13.6673	-9.81908	-6.17956	-2.76368	0.503664	3.62957	6.58426	9.41678	12.1383	14.7428	17.2665	19.7354	22.1213	24.3833	26.5457	28.6088	30.5604	32.4299	34.2783	36.1366	37.9883	39.8815	41.8438	43.8442	45.8531	47.8421	49.8027	51.7608	53.7329	55.6932	57.6307	59.569	61.5555	63.5855	65.6336	67.6835	69.6705	71.535	73.2257	74.6786	75.8649	76.7856
20	-42.7168	-38.4232	-34.1758	-29.978	-25.868	-21.8594	-17.9553	-14.1851	-10.5875	-7.17011	-3.89167	-0.753759	2.29171	5.31105	8.28241	11.2077	14.0815	16.874	19.5896	22.2444	24.8135	27.2568	29.6095	31.9024	34.1002	36.2067	38.2584	40.2933	42.2968	44.2827	46.2894	48.267	50.1637	51.9828	53.7566	55.5203	57.3145	59.1485	61.0099	62.8905	64.8079	66.7551	68.6814	70.5665	72.3535	73.9672	75.3787	76.5818	77.566
21	-38.7855	-34.8156	-30.9034	-27.0805	-23.3701	-19.761	-16.279	-12.9497	-9.75653	-6.69502	-3.77546	-0.999356	1.6756	4.30317	6.90529	9.53577	12.1823	14.836	17.5091	20.1565	22.7369	25.2485	27.702	30.0595	32.3204	34.5359	36.6843	38.741	40.7325	42.6738	44.556	46.3596	48.1292	49.8665	51.5164	53.0819	54.636	56.2367	57.894	59.5986	61.3329	63.0945	64.8808	66.6749	68.4036	70.0268	71.5299	72.8274	73.9327
22	-31.6934	-28.0616	-24.5501	-21.1764	-17.9416	-14.8883	-12.0244	-9.3483	-6.87132	-4.56886	-2.40129	-0.362239	1.57205	3.44215	5.30962	7.20696	9.164	11.1903	13.2342	15.2996	17.3845	19.4678	21.5196	23.5465	25.5506	27.5023	29.4331	31.3385	33.158	34.9083	36.6174	38.2702	39.8438	41.351	42.8405	44.2935	45.6913	47.0952	48.5763	50.1232	51.6978	53.2651	54.8102	56.3426	57.8919	59.416	60.8155	62.0821	63.1799
23	-23.5321	-20.2638	-17.1857	-14.3282	-11.694	-9.29401	-7.15899	-5.27787	-3.64197	-2.21285	-0.923461	0.261575	1.35302	2.40314	3.46945	4.60334	5.81395	7.12286	8.51037	9.9353	11.3835	12.8573	14.3714	15.9162	17.5116	19.122	20.7315	22.3655	23.9665	25.4894	26.9708	28.4081	29.7871	31.1064	32.4005	33.699	34.9687	36.2228	37.5358	38.9066	40.2629	41.5695	42.8154	44.0924	45.3754	46.6144	47.766	48.8338	49.8174
24	-19.2022	-15.9351	-12.9238	-10.1758	-7.69727	-5.52036	-3.63733	-2.07024	-0.808385	0.185279	0.951297	1.56414	2.08681	2.53667	2.94487	3.37145	3.8636	4.4564	5.15354	5.97109	6.88934	7.8763	8.90997	10.013	11.1966	12.4716	13.838	15.2254	16.6342	18.0472	19.3941	20.6791	21.9224	23.1014	24.2381	25.3476	26.4583	27.5635	28.6292	29.7004	30.7757	31.8777	32.9672	34.0157	35.0672	36.1673	37.2866	38.3772	39.4431
25	-18.0709	-14.6497	-11.4641	-8.56025	-5.97906	-3.70647	-1.76657	-0.171519	1.08461	1.99091	2.60983	2.99821	3.22411	3.35071	3.4069	3.41029	3.42177	3.48771	3.64111	3.90885	4.30045	4.82964	5.47165	6.20182	7.02994	7.9727	9.01089	10.1563	11.3642	12.5733	13.7859	14.9342	15.9862	16.9925	17.9487	18.8525	19.748	20.6424	21.5475	22.4122	23.2414	24.146	25.1154	26.0864	27.0772	28.1176	29.2355	30.4494	31.7178
26	-16.9157	-13.4593	-10.2726	-7.37318	-4.80579	-2.58069	-0.686613	0.841866	2.0188	2.84116	3.33949	3.60396	3.68958	3.66101	3.54284	3.34641	3.11524	2.92236	2.7936	2.76319	2.85276	3.07366	3.42431	3.86358	4.40001	5.07394	5.86502	6.73364	7.66943	8.60383	9.52157	10.4028	11.1731	11.8707	12.5564	13.2201	13.8937	14.6179	15.3399	16.0858	16.864	17.7177	18.6985	19.7475	20.8339	22.0178	23.366	24.8685	26.4127
27	-19.6918	-16.0059	-12.4949	-9.26136	-6.33191	-3.71369	-1.44186	0.498841	2.09878	3.33392	4.2313	4.78781	5.08389	5.19384	5.15297	4.99922	4.73499	4.38878	4.02799	3.70706	3.44374	3.28236	3.23202	3.29675	3.44717	3.64749	3.95022	4.38051	4.8902	5.44524	6.01135	6.53937	7.05409	7.51588	7.90643	8.31225	8.78548	9.29681	9.86226	10.5087	11.2588	12.1198	13.0813	14.1929	15.4459	16.7998	18.2915	19.9326	21.679
28	-19.9396	-16.2721	-12.7662	-9.50155	-6.55066	-3.90415	-1.57494	0.418053	2.09653	3.43067	4.42572	5.10498	5.48429	5.66575	5.67639	5.53467	5.25646	4.85629	4.38948	3.91998	3.47256	3.07496	2.76846	2.5427	2.39118	2.26976	2.18669	2.2067	2.30993	2.45787	2.63201	2.79223	2.93206	3.08762	3.23081	3.42348	3.74918	4.16301	4.69506	5.39677	6.24376	7.26237	8.44434	9.77135	11.2796	12.9315	14.6981	16.5556	18.4697
29	-19.7297	-16.1333	-12.7129	-9.50252	-6.57546	-3.9591	-1.63371	0.37666	2.07052	3.45728	4.50494	5.2524	5.71421	5.93563	5.99224	5.8656	5.57515	5.1364	4.59171	4.00302	3.41169	2.82974	2.29747	1.82996	1.40203	1.00349	0.611142	0.286887	0.0607193	-0.115431	-0.249887	-0.357609	-0.460148	-0.534659	-0.537847	-0.468526	-0.245396	0.183678	0.78175	1.58111	2.59875	3.80198	5.18435	6.69236	8.36975	10.2213	12.1561	14.1848	16.2721
30	-18.9908	-15.5101	-12.2045	-9.12665	-6.29578	-3.76335	-1.51933	0.444114	2.09904	3.45834	4.51292	5.25064	5.73147	5.96722	6.022	5.9119	5.60262	5.12948	4.52354	3.84305	3.13572	2.42824	1.73951	1.10522	0.505493	-0.0823962	-0.656238	-1.1923	-1.61313	-1.94767	-2.23589	-2.46996	-2.66805	-2.81219	-2.84006	-2.76201	-2.52605	-2.03843	-1.37063	-0.513502	0.576197	1.87805	3.33883	4.96642	6.75592	8.70638	10.778	12.8659	14.9146
31	-17.9985	-14.6561	-11.4747	-8.52811	-5.83716	-3.41652	-1.29003	0.569247	2.15127	3.43777	4.45058	5.16914	5.61252	5.83902	5.86321	5.74353	5.44121	4.94141	4.29738	3.5548	2.76623	1.96618	1.18483	0.446937	-0.234087	-0.896119	-1.53686	-2.12752	-2.61133	-2.9533	-3.23001	-3.44623	-3.60722	-3.69392	-3.66458	-3.50307	-3.1829	-2.69226	-1.99099	-1.13131	-0.057104	1.23763	2.69057	4.34117	6.13983	8.04532	10.0626	12.0656	13.9604
32	-17.1258	-13.8991	-10.8453	-8.00169	-5.42411	-3.10823	-1.0732	0.680179	2.17819	3.40195	4.35328	5.05438	5.48539	5.6917	5.7086	5.552	5.25417	4.75711	4.08701	3.30737	2.4661	1.60054	0.748059	-0.0552405	-0.793371	-1.47211	-2.11503	-2.68051	-3.12148	-3.39653	-3.5414	-3.63566	-3.66018	-3.63001	-3.52515	-3.25472	-2.83777	-2.3119	-1.63729	-0.80147	0.205697	1.3968	2.79588	4.34106	5.9988	7.74691	9.55468	11.3599	13.057
33	-16.6509	-13.5034	-10.5309	-7.77036	-5.25191	-3.00211	-1.00784	0.704954	2.14976	3.34594	4.27842	4.9691	5.42839	5.64758	5.68249	5.53612	5.22044	4.73772	4.05232	3.23295	2.3434	1.42261	0.501443	-0.370136	-1.16609	-1.88313	-2.5226	-3.06896	-3.45132	-3.64563	-3.65122	-3.56383	-3.43997	-3.27759	-3.04543	-2.6429	-2.12562	-1.53412	-0.884867	-0.068107	0.849036	1.90595	3.16044	4.51934	5.97472	7.51864	9.06339	10.5757	12.0134
34	-16.6722	-13.5764	-10.6305	-7.89983	-5.40018	-3.15625	-1.16618	0.575763	2.04254	3.25601	4.22958	4.95784	5.47069	5.75662	5.82568	5.72691	5.43676	4.96038	4.28301	3.41742	2.46123	1.47068	0.474483	-0.48651	-1.35763	-2.13658	-2.81547	-3.36968	-3.74594	-3.88699	-3.8175	-3.60482	-3.3494	-3.05837	-2.68045	-2.16145	-1.49031	-0.778927	-0.0801931	0.665978	1.50935	2.42398	3.50504	4.69986	5.95506	7.23934	8.51324	9.72258	10.8765
35	-17.1307	-14.0498	-11.11	-8.35239	-5.82877	-3.54038	-1.50795	0.287546	1.83703	3.1231	4.17395	4.99571	5.59003	5.97645	6.12376	6.06539	5.83124	5.38635	4.73209	3.85893	2.83136	1.75625	0.677912	-0.377242	-1.34986	-2.19825	-2.93697	-3.53086	-3.92959	-4.08537	-3.97184	-3.68665	-3.33354	-2.96784	-2.46469	-1.81724	-1.04492	-0.243594	0.493268	1.24231	1.9892	2.83716	3.73888	4.75429	5.8548	6.95411	7.94563	8.8399	9.6295
36	-15.4046	-12.4477	-9.65221	-7.06121	-4.70633	-2.58515	-0.714596	0.926714	2.31915	3.46465	4.39451	5.10042	5.5859	5.84651	5.85112	5.65348	5.25863	4.63656	3.7944	2.74951	1.60245	0.452002	-0.671009	-1.73242	-2.66079	-3.43951	-4.07665	-4.49823	-4.68445	-4.58363	-4.25761	-3.84119	-3.4075	-2.90303	-2.22835	-1.41713	-0.530242	0.275915	0.998126	1.67915	2.41761	3.23444	4.09105	4.99832	5.8699	6.62315	7.24182	7.74924	8.13949
37	-16.2563	-13.2612	-10.4256	-7.7644	-5.3225	-3.11155	-1.13547	0.594332	2.09078	3.33554	4.3524	5.16602	5.74764	6.10111	6.19955	6.03941	5.67967	5.10209	4.29561	3.28693	2.13081	0.938311	-0.210121	-1.29743	-2.27553	-3.07768	-3.70239	-4.15803	-4.36153	-4.27432	-3.92779	-3.49878	-3.04596	-2.51144	-1.85508	-1.0617	-0.266668	0.544171	1.21272	1.80304	2.42309	3.07735	3.78716	4.54233	5.25474	5.81419	6.19281	6.41904	6.55294
38	-17.058	-14.0269	-11.145	-8.43242	-5.90591	-3.60842	-1.53886	0.288745	1.87116	3.20972	4.29899	5.17672	5.84641	6.26422	6.43819	6.33699	5.99986	5.46818	4.71153	3.74994	2.64062	1.46769	0.32905	-0.716658	-1.66589	-2.45642	-3.04321	-3.45363	-3.65141	-3.56317	-3.22286	-2.75076	-2.29314	-1.81061	-1.24971	-0.571065	0.138027	0.81556	1.40979	1.83738	2.28363	2.76967	3.31901	3.8902	4.42576	4.8216	5.04644	5.10412	5.05655
39	-17.7233	-14.6894	-11.7638	-9.01088	-6.43298	-4.05435	-1.91168	-0.000697103	1.65856	3.07255	4.23425	5.15588	5.87268	6.35681	6.56955	6.52852	6.22228	5.7219	5.03512	4.14029	3.09686	1.99025	0.910653	-0.0681828	-0.910887	-1.63551	-2.15575	-2.48137	-2.61567	-2.48331	-2.14596	-1.72535	-1.26382	-0.820374	-0.321501	0.189772	0.688183	1.17875	1.5708	1.87711	2.06108	2.29111	2.6142	3.04527	3.45501	3.76503	3.88392	3.84986	3.70545
40	-15.9552	-13.0051	-10.2125	-7.60668	-5.18375	-2.97491	-1.00763	0.719565	2.18961	3.41699	4.39182	5.13983	5.67519	5.94353	5.93709	5.68542	5.21146	4.58705	3.79169	2.83627	1.81676	0.827075	-0.0601837	-0.790887	-1.37248	-1.79442	-2.00385	-2.03519	-1.87257	-1.50867	-1.07043	-0.632112	-0.255769	0.0657523	0.395398	0.665019	0.914285	1.06452	1.13696	1.09864	1.04651	1.14072	1.36909	1.65291	1.87854	1.98616	1.96377	1.83408	1.64209
41	-16.5116	-13.5826	-10.7458	-8.1095	-5.66807	-3.42318	-1.40633	0.364717	1.88957	3.16213	4.19953	4.99346	5.57245	5.91779	5.97133	5.77215	5.35881	4.7831	4.08968	3.25664	2.34133	1.45562	0.674275	0.0441404	-0.399662	-0.674557	-0.784701	-0.711642	-0.48645	-0.116754	0.335784	0.749526	1.06372	1.23532	1.33736	1.36597	1.33308	1.2103	1.00716	0.730634	0.413012	0.228687	0.266959	0.42502	0.609936	0.727655	0.776434	0.738178	0.65184
42	-14.8822	-12.0366	-9.3384	-6.87309	-4.60882	-2.55929	-0.747983	0.816332	2.13746	3.22219	4.08305	4.71563	5.13887	5.3032	5.1785	4.84599	4.3461	3.73808	3.03594	2.24809	1.47156	0.800261	0.272574	-0.0778839	-0.229594	-0.225113	-0.0884178	0.193302	0.571888	0.998887	1.38967	1.64224	1.69878	1.60458	1.38012	1.08375	0.672305	0.184729	-0.356563	-0.915554	-1.3778	-1.57124	-1.53128	-1.38837	-1.22445	-1.08501	-0.98224	-0.900037	-0.926657
43	-15.6353	-12.775	-10.0298	-7.48689	-5.19641	-3.11397	-1.26468	0.342013	1.70586	2.84073	3.76098	4.46874	4.96466	5.2485	5.25724	5.01399	4.61826	4.1044	3.51726	2.86376	2.19741	1.62784	1.20037	0.940671	0.829364	0.926304	1.11676	1.40704	1.78366	2.17041	2.49874	2.70513	2.66574	2.43448	2.00656	1.46504	0.819511	0.0567044	-0.73836	-1.54199	-2.24807	-2.70848	-2.82819	-2.74594	-2.55312	-2.30855	-2.0528	-1.78062	-1.54836
44	-14.356	-11.5638	-8.93121	-6.54981	-4.42729	-2.5221	-0.863361	0.554363	1.74005	2.71778	3.50033	4.07825	4.45804	4.61646	4.50484	4.20423	3.80239	3.32196	2.78686	2.22881	1.734	1.38976	1.21478	1.13665	1.22393	1.47326	1.74007	2.072	2.41152	2.66233	2.79938	2.70217	2.36334	1.81957	1.08742	0.258968	-0.694926	-1.71459	-2.72979	-3.6642	-4.3792	-4.72617	-4.75268	-4.58702	-4.28041	-3.88311	-3.43801	-2.9522	-2.63084
45	-15.4144	-12.5267	-9.8087	-7.29625	-5.07239	-3.10371	-1.36385	0.124961	1.37882	2.41705	3.2666	3.93142	4.39499	4.66942	4.71201	4.51631	4.20243	3.82515	3.39392	2.9251	2.49077	2.17803	2.06156	2.02113	2.07629	2.29441	2.5752	2.81109	3.07853	3.25525	3.31501	3.16771	2.7637	2.14956	1.32646	0.365536	-0.695847	-1.84236	-3.01935	-4.13009	-5.07705	-5.67617	-5.8873	-5.81249	-5.53496	-5.06256	-4.48651	-3.80547	-3.19769
46	-14.3856	-11.5361	-8.89806	-6.50938	-4.43241	-2.6019	-1.01264	0.33011	1.44616	2.36494	3.10465	3.65978	4.01498	4.18546	4.11988	3.87096	3.56387	3.21619	2.8273	2.42973	2.12248	1.98958	1.98021	2.00436	2.14548	2.3889	2.58224	2.71782	2.81789	2.80513	2.61844	2.17147	1.52914	0.67566	-0.325977	-1.44841	-2.61756	-3.85266	-5.07265	-6.18164	-7.02317	-7.46234	-7.54781	-7.38031	-6.9479	-6.31676	-5.52011	-4.70146	-3.99523
47	-15.6219	-12.6423	-9.84207	-7.29214	-5.02966	-3.0877	-1.38432	0.0664822	1.28173	2.2787	3.09389	3.72727	4.17064	4.41785	4.48193	4.31947	4.04101	3.74259	3.41511	3.05465	2.72774	2.53458	2.50129	2.50031	2.5449	2.68905	2.83505	2.8833	2.85324	2.76822	2.55315	2.08092	1.43136	0.595407	-0.384474	-1.49108	-2.64545	-3.81733	-5.04502	-6.22808	-7.24062	-7.9101	-8.19456	-8.19271	-7.89812	-7.32845	-6.49891	-5.56785	-4.66392
48	-14.6069	-11.6452	-8.91158	-6.46279	-4.33093	-2.5167	-0.938701	0.378943	1.47409	2.3586	3.07022	3.58935	3.91579	4.05636	4.01571	3.77693	3.48791	3.19441	2.87666	2.53608	2.25694	2.16303	2.11832	2.06737	2.07612	2.10919	2.09691	1.95798	1.74839	1.50125	1.02261	0.36413	-0.427266	-1.34223	-2.37018	-3.46029	-4.53073	-5.63362	-6.78807	-7.87471	-8.70896	-9.19886	-9.37421	-9.26863	-8.861	-8.11353	-7.14469	-6.15316	-5.19169
49	-15.8329	-12.7681	-9.85343	-7.21173	-4.88369	-2.89164	-1.20682	0.236927	1.4184	2.38873	3.1557	3.75152	4.14591	4.35538	4.39748	4.26472	3.98181	3.70042	3.41344	3.10262	2.73882	2.57407	2.47058	2.34224	2.2096	2.09323	1.95169	1.75028	1.39772	1.06681	0.582947	-0.0825057	-0.847478	-1.67069	-2.583	-3.55535	-4.50349	-5.4283	-6.41309	-7.4729	-8.3789	-9.01538	-9.36289	-9.43159	-9.23545	-8.67712	-7.77495	-6.75762	-5.72789
50	-14.6348	-11.6021	-8.77303	-6.25689	-4.07579	-2.23891	-0.695389	0.597079	1.63298	2.46573	3.10356	3.56819	3.83451	3.93777	3.89909	3.70081	3.41489	3.16076	2.89133	2.59402	2.2606	2.09251	1.94555	1.72307	1.45447	1.20136	0.864443	0.414363	-0.166005	-0.70102	-1.29701	-2.01545	-2.79654	-3.59545	-4.40371	-5.19685	-5.96635	-6.74202	-7.57377	-8.42268	-9.14032	-9.6424	-9.87838	-9.85248	-9.51787	-8.81325	-7.82928	-6.78731	-5.79001
51	-13.2785	-10.3236	-7.62684	-5.27619	-3.27304	-1.61192	-0.229461	0.892104	1.77127	2.45292	2.9512	3.27647	3.42495	3.44443	3.35126	3.12589	2.88002	2.67315	2.43876	2.11541	1.87062	1.71419	1.45218	1.09567	0.689042	0.216689	-0.340382	-1.03083	-1.72955	-2.36633	-3.0881	-3.83045	-4.53844	-5.19285	-5.81951	-6.39284	-6.93753	-7.50683	-8.18603	-8.86431	-9.40573	-9.75003	-9.88411	-9.75563	-9.32399	-8.50566	-7.51728	-6.52692	-5.59024
52	-14.2045	-11.1954	-8.37193	-5.85846	-3.71578	-1.92287	-0.460134	0.738975	1.67434	2.38946	2.91329	3.27008	3.4624	3.51752	3.48375	3.36719	3.15847	2.98887	2.84635	2.60944	2.36978	2.19794	1.98098	1.60996	1.15032	0.551611	-0.114315	-0.907187	-1.74753	-2.50801	-3.25812	-4.00968	-4.67363	-5.22526	-5.68429	-6.08434	-6.40234	-6.70751	-7.10153	-7.63098	-8.1417	-8.50398	-8.74769	-8.77588	-8.58983	-8.0542	-7.20844	-6.28087	-5.36844
53	-12.5903	-9.70844	-7.07316	-4.79349	-2.8987	-1.34494	-0.100411	0.897378	1.64163	2.19389	2.56514	2.79117	2.87315	2.8689	2.81423	2.70531	2.55372	2.48271	2.41551	2.27285	2.07292	1.91298	1.65522	1.19179	0.600904	-0.115239	-0.949009	-1.90707	-2.88757	-3.71886	-4.45156	-5.11385	-5.63346	-5.99296	-6.21998	-6.36509	-6.45755	-6.58844	-6.81114	-7.15167	-7.50322	-7.77166	-7.95148	-7.92825	-7.67742	-7.09431	-6.27655	-5.45036	-4.66029
54	-10.8917	-8.19165	-5.7991	-3.79775	-2.18278	-0.888801	0.125682	0.914738	1.47671	1.87801	2.11509	2.23353	2.23967	2.21172	2.16418	2.08937	2.02441	2.05782	2.05535	1.97447	1.86795	1.74837	1.42211	0.924355	0.228202	-0.611194	-1.58973	-2.65337	-3.60889	-4.42057	-5.1172	-5.64698	-5.97296	-6.098	-6.10639	-6.01578	-5.91136	-5.85912	-5.95902	-6.20104	-6.42499	-6.62808	-6.73868	-6.69135	-6.41194	-5.83447	-5.12033	-4.42919	-3.77056
55	-11.4253	-8.70288	-6.23655	-4.13333	-2.44373	-1.12772	-0.101775	0.682893	1.27025	1.67227	1.94434	2.07598	2.11837	2.08698	2.06506	2.04424	2.02246	2.05837	2.1932	2.23318	2.2544	2.24511	2.12417	1.80812	1.27193	0.493924	-0.422759	-1.48905	-2.5051	-3.40459	-4.16256	-4.73664	-5.07574	-5.18031	-5.10256	-4.8959	-4.62927	-4.35327	-4.18876	-4.23436	-4.37925	-4.54529	-4.69251	-4.79316	-4.73503	-4.46288	-3.94381	-3.3613	-2.81317
56	-9.63357	-7.12348	-4.93515	-3.15501	-1.79553	-0.781769	-0.01736	0.551639	0.959225	1.23342	1.40446	1.46425	1.46404	1.42872	1.43163	1.44774	1.48947	1.62564	1.85652	1.98768	2.0712	2.12045	2.03988	1.70433	1.16158	0.395686	-0.506359	-1.55358	-2.53526	-3.33872	-3.94842	-4.3476	-4.48421	-4.38394	-4.11151	-3.74232	-3.35662	-3.02261	-2.80866	-2.79272	-2.89641	-3.03863	-3.19388	-3.29662	-3.24699	-2.9974	-2.56562	-2.1522	-1.76136
57	-7.91798	-5.65798	-3.78019	-2.34069	-1.31243	-0.587455	-0.0632776	0.317196	0.57883	0.761299	0.861219	0.881422	0.867593	0.851086	0.885751	0.941388	1.04974	1.31274	1.55901	1.75663	1.95757	2.07288	2.03372	1.75461	1.21732	0.479764	-0.420659	-1.36594	-2.19472	-2.84866	-3.30599	-3.48821	-3.4226	-3.14573	-2.72606	-2.26626	-1.81854	-1.44183	-1.2423	-1.25614	-1.36733	-1.50996	-1.68091	-1.79092	-1.76685	-1.55899	-1.24871	-0.974293	-0.74059
58	-8.2671	-5.93699	-3.95496	-2.40542	-1.3065	-0.593277	-0.128344	0.189473	0.418097	0.573978	0.698551	0.754394	0.760913	0.753427	0.765536	0.829551	0.923208	1.15167	1.43021	1.70952	2.02162	2.30296	2.48415	2.53906	2.28627	1.798	1.0791	0.282148	-0.503101	-1.16654	-1.6736	-1.90463	-1.88951	-1.6497	-1.22847	-0.721103	-0.231501	0.237551	0.584234	0.692357	0.620012	0.472139	0.306958	0.114089	-0.0171564	-0.0123982	0.135293	0.350631	0.470212
59	-6.68626	-4.59168	-2.90365	-1.68392	-0.90866	-0.478843	-0.233448	-0.0796737	0.0382085	0.128423	0.221701	0.25441	0.263976	0.272178	0.311607	0.397942	0.52761	0.801644	1.16331	1.51708	1.89239	2.25445	2.51158	2.59941	2.41022	2.00357	1.40465	0.70592	0.046867	-0.437827	-0.739001	-0.774934	-0.569106	-0.168518	0.351286	0.901735	1.37248	1.75357	2.00325	2.01719	1.866	1.66212	1.45416	1.22845	1.09089	1.08083	1.16895	1.23998	1.24986
60	-5.29698	-3.45228	-2.06159	-1.1575	-0.674544	-0.484651	-0.411331	-0.375985	-0.328814	-0.270112	-0.191359	-0.168244	-0.148355	-0.12449	-0.0657238	0.0361494	0.245019	0.552742	0.934936	1.35437	1.8326	2.24898	2.61986	2.75419	2.63311	2.25778	1.7359	1.18521	0.706261	0.372096	0.286584	0.44632	0.811216	1.31354	1.90798	2.41649	2.82422	3.14548	3.2309	3.11314	2.83276	2.58868	2.33344	2.08367	1.94161	1.90914	1.95407	1.94387	1.79564
[truncated: 977 more columns]

## Sheet: MC_NT1
Time (s)/Freq (Hz)	-0.1	-0.096	-0.092	-0.088	-0.084	-0.08	-0.076	-0.072	-0.068	-0.064	-0.06	-0.056	-0.052	-0.048	-0.044	-0.04	-0.036	-0.032	-0.028	-0.024	-0.02	-0.016	-0.012	-0.008	-0.004	0	0.004	0.008	0.012	0.016	0.02	0.024	0.028	0.032	0.036	0.04	0.044	0.048	0.052	0.056	0.06	0.064	0.068	0.072	0.076	0.08	0.084	0.088	0.092
1	-46.9068	-42.9668	-39.0312	-35.1046	-31.1656	-27.2406	-23.3431	-19.4465	-15.555	-11.6745	-7.77789	-3.85579	0.071359	3.98358	7.87617	11.7654	15.6521	19.5213	23.3892	27.2667	31.1379	35.0135	38.9034	42.7953	46.6924	50.6068	54.5462	58.4923	62.4082	66.2913	70.1595	74.0081	77.8365	81.671	85.5083	89.3359	93.19	97.0857	100.986	104.867	108.743	112.619	116.476	120.311	124.14	127.974	131.822	135.684	139.56
2	-72.7675	-66.6642	-60.5744	-54.4987	-48.4276	-42.3428	-36.2435	-30.137	-24.0195	-17.8938	-11.7727	-5.64924	0.472519	6.53826	12.5304	18.4921	24.4504	30.4074	36.3508	42.2717	48.1752	54.062	59.927	65.7609	71.5524	77.3035	83.0275	88.7302	94.401	100.043	105.648	111.186	116.694	122.222	127.73	133.181	138.599	144.007	149.402	154.771	160.107	165.413	170.679	175.903	181.084	186.215	191.306	196.365	201.369
3	-59.8239	-54.723	-49.6486	-44.5743	-39.4905	-34.4145	-29.3691	-24.3657	-19.3826	-14.3914	-9.39929	-4.4369	0.490778	5.41256	10.3274	15.1982	20.0324	24.8644	29.6888	34.4944	39.2685	43.9963	48.7092	53.4253	58.1117	62.7568	67.3614	71.9054	76.3952	80.8507	85.2675	89.6482	93.9957	98.2976	102.538	106.711	110.819	114.862	118.828	122.71	126.505	130.225	133.885	137.483	141.018	144.495	147.905	151.232	154.491
4	-65.4413	-60.1892	-54.893	-49.56	-44.1973	-38.8068	-33.3898	-27.9554	-22.5032	-17.0273	-11.5298	-6.00208	-0.44814	5.10822	10.6693	16.2552	21.8671	27.4783	33.0765	38.6997	44.3632	50.0357	55.7241	61.455	67.2111	72.9746	78.7413	84.4895	90.2234	95.9723	101.732	107.496	113.266	119.034	124.789	130.517	136.219	141.904	147.568	153.213	158.842	164.453	170.05	175.634	181.208	186.766	192.288	197.762	203.178
5	-66.0749	-60.8518	-55.5893	-50.2755	-44.9001	-39.4795	-34.0186	-28.5244	-23.0015	-17.4434	-11.8656	-6.28687	-0.697879	4.92004	10.5803	16.2835	22.0173	27.7793	33.5714	39.3838	45.2119	51.0565	56.9032	62.7376	68.5645	74.3823	80.1726	85.9222	91.6207	97.2643	102.84	108.336	113.81	119.306	124.788	130.228	135.621	140.939	146.183	151.402	156.59	161.699	166.733	171.698	176.6	181.451	186.228	190.905	195.497
6	-69.5995	-64.051	-58.4404	-52.7702	-47.0599	-41.3125	-35.5048	-29.6551	-23.7991	-17.9253	-12.0187	-6.08866	-0.138831	5.82267	11.7742	17.7163	23.6561	29.5703	35.4409	41.2899	47.1268	52.9234	58.6614	64.352	70.03	75.7093	81.3595	86.9718	92.5454	98.0452	103.485	108.883	114.186	119.385	124.503	129.514	134.412	139.203	143.874	148.435	152.881	157.193	161.363	165.39	169.276	172.999	176.513	179.814	182.915
7	-68.3778	-62.7498	-57.0968	-51.4048	-45.6474	-39.8376	-34.017	-28.2142	-22.4261	-16.6418	-10.8744	-5.12516	0.619072	6.36895	12.1037	17.7754	23.3915	28.9623	34.4614	39.8988	45.2929	50.614	55.8415	60.9986	66.0847	71.0932	76.0248	80.8618	85.604	90.2551	94.8276	99.3355	103.748	108.034	112.189	116.204	120.088	123.864	127.51	131.007	134.385	137.665	140.828	143.866	146.758	149.497	152.103	154.539	156.775
8	-82.2042	-75.2531	-68.2189	-61.133	-54.0239	-46.8916	-39.7529	-32.6231	-25.5145	-18.4439	-11.4221	-4.45677	2.42476	9.1852	15.8185	22.3495	28.7708	35.0385	41.1566	47.1248	52.8878	58.4272	63.779	68.9712	74.0041	78.8606	83.515	87.9571	92.162	96.0957	99.748	103.138	106.293	109.207	111.886	114.342	116.552	118.484	120.146	121.565	122.723	123.614	124.244	124.617	124.782	124.738	124.441	123.915	123.227
9	-133.7	-123.617	-113.342	-102.893	-92.2561	-81.4131	-70.3777	-59.1584	-47.7702	-36.2657	-24.6585	-12.9377	-1.15867	10.6317	22.4305	34.2083	45.9645	57.7064	69.408	81.0735	92.7042	104.269	115.745	127.105	138.302	149.335	160.246	171.036	181.641	192.008	202.172	212.172	222.009	231.705	241.242	250.548	259.565	268.26	276.621	284.683	292.455	299.932	307.192	314.285	321.159	327.786	334.216	340.434	346.42
10	-150.264	-139.305	-128.097	-116.626	-104.866	-92.8388	-80.6229	-68.2401	-55.7035	-43.027	-30.1426	-17.0338	-3.74147	9.71836	23.3301	37.0678	50.9089	64.8372	78.8082	92.8008	106.794	120.712	134.584	148.504	162.442	176.362	190.282	204.211	218.135	231.991	245.74	259.386	272.94	286.408	299.817	313.184	326.473	339.633	352.649	365.604	378.492	391.16	403.549	415.717	427.693	439.456	451.02	462.442	473.811
11	-119.617	-110.327	-100.905	-91.3619	-81.6954	-71.8735	-61.9368	-51.9188	-41.787	-31.5425	-21.2188	-10.8402	-0.436938	9.94404	20.2503	30.5315	40.8398	51.128	61.4111	71.6833	81.8785	92.0007	102.048	111.977	121.768	131.43	140.952	150.317	159.552	168.679	177.769	186.863	195.866	204.735	213.482	222.082	230.527	238.8	246.897	254.839	262.641	270.294	277.783	285.13	292.297	299.23	305.942	312.528	318.997
12	-88.0021	-80.2646	-72.5085	-64.7329	-56.9751	-49.2741	-41.6465	-34.1052	-26.6242	-19.1902	-11.8219	-4.50699	2.71933	9.82059	16.8255	23.7155	30.4431	37.0175	43.4346	49.6745	55.7331	61.6257	67.3726	72.9376	78.3326	83.5812	88.6109	93.3832	97.9522	102.38	106.685	110.85	114.844	118.679	122.393	125.954	129.374	132.711	135.855	138.725	141.4	143.929	146.283	148.41	150.335	152.11	153.715	155.127	156.386
13	-67.5733	-61.1374	-54.703	-48.298	-41.971	-35.7518	-29.6467	-23.7118	-17.9258	-12.2268	-6.67183	-1.31882	3.85276	8.87062	13.7647	18.5326	23.1428	27.629	31.9774	36.1282	40.1179	43.9603	47.6009	51.0419	54.3171	57.4215	60.3703	63.201	65.9601	68.6296	71.1672	73.6057	75.9712	78.2643	80.5249	82.747	84.8592	86.8376	88.6859	90.3915	91.9586	93.4098	94.75	95.9337	96.826	97.4249	97.8562	98.1301	98.2156
14	-51.7074	-46.3954	-41.083	-35.8188	-30.6817	-25.6725	-20.8288	-16.2004	-11.7821	-7.55522	-3.49566	0.354026	3.98291	7.49139	10.8959	14.1471	17.2439	20.2045	23.0857	25.9063	28.6038	31.1807	33.6717	36.064	38.3888	40.6583	42.8472	44.983	47.1254	49.2702	51.4051	53.5494	55.7117	57.9154	60.1688	62.4907	64.8679	67.1903	69.4487	71.7428	73.997	76.1249	78.1508	80.0823	81.9246	83.6758	85.2636	86.6507	87.8104
15	-40.6947	-36.1684	-31.7058	-27.3575	-23.1623	-19.1407	-15.31	-11.7256	-8.37526	-5.2106	-2.24204	0.540019	3.16036	5.67495	8.11943	10.4819	12.8169	15.1108	17.2905	19.4064	21.4932	23.5637	25.6751	27.808	29.9517	32.1464	34.382	36.6771	39.065	41.5194	44.0202	46.5967	49.2898	52.0847	54.9823	57.9811	61.0439	64.096	67.0799	70.0001	72.8226	75.4995	78.0658	80.468	82.6699	84.7431	86.6652	88.4032	89.9591
16	-37.3912	-33.1793	-29.0709	-25.1208	-21.3075	-17.6336	-14.1624	-10.9092	-7.87091	-5.04267	-2.41673	0.0258481	2.35348	4.58689	6.75209	8.91739	11.0888	13.2749	15.4791	17.7414	20.0812	22.4051	24.7131	27.095	29.5912	32.252	35.0567	37.954	40.9783	44.1339	47.3814	50.6993	54.0597	57.4453	60.8534	64.2934	67.7297	71.122	74.4618	77.6999	80.7729	83.6097	86.1648	88.4141	90.3635	92.1189	93.6873	94.9467	95.949
17	-38.8516	-34.5225	-30.2791	-26.1834	-22.2529	-18.487	-14.921	-11.5466	-8.34227	-5.34385	-2.55728	0.0466396	2.48614	4.82128	7.10053	9.35469	11.6297	13.8934	16.1669	18.497	20.8855	23.3202	25.7886	28.3368	30.9603	33.6605	36.5064	39.5153	42.7088	46.0815	49.5156	52.973	56.4962	60.0502	63.5643	67.0092	70.3687	73.6279	76.7995	79.8521	82.6881	85.2719	87.5747	89.5521	91.1935	92.5296	93.5967	94.3915	94.9454
18	-39.5915	-35.0969	-30.7058	-26.4194	-22.2689	-18.3061	-14.5546	-10.9924	-7.65588	-4.56485	-1.67709	0.997893	3.46809	5.80296	8.02355	10.1463	12.2453	14.3141	16.3573	18.3983	20.4046	22.3955	24.383	26.4101	28.4865	30.6061	32.7893	35.0566	37.4738	40.0551	42.7518	45.5276	48.3028	50.9973	53.6492	56.2998	58.8974	61.4135	63.864	66.2225	68.4743	70.6044	72.5384	74.2468	75.7345	76.979	77.9717	78.7262	79.3306
19	-39.6936	-34.9797	-30.3297	-25.8151	-21.4879	-17.3432	-13.3962	-9.68713	-6.24581	-3.03268	-0.0285012	2.70407	5.17629	7.41446	9.41602	11.2445	12.9572	14.5411	16.0332	17.454	18.7478	19.9508	21.0752	22.1371	23.1879	24.2567	25.3894	26.5816	27.8442	29.1754	30.588	32.1019	33.6969	35.3252	36.9366	38.5106	40.0837	41.7255	43.4007	45.0563	46.7482	48.4716	50.163	51.8218	53.4199	54.9427	56.4354	57.8967	59.3309
20	-36.6353	-31.9596	-27.3901	-22.9621	-18.7067	-14.6763	-10.8755	-7.31035	-4.02753	-1.06151	1.59126	3.98457	6.10881	7.95386	9.56546	10.9563	12.1519	13.2067	14.0985	14.8158	15.4277	15.9229	16.3012	16.6243	16.8959	17.1775	17.5282	17.9719	18.4882	19.0636	19.7287	20.4742	21.2833	22.1416	23.0632	24.0279	25.0503	26.1774	27.4621	28.9028	30.3808	31.8931	33.514	35.197	36.9168	38.6978	40.5405	42.4925	44.5618
21	-35.5176	-30.9025	-26.3817	-21.9912	-17.772	-13.7853	-10.0437	-6.57186	-3.37625	-0.416033	2.26574	4.61851	6.63905	8.36176	9.79843	10.9469	11.8791	12.6558	13.2864	13.8029	14.2163	14.459	14.5674	14.6205	14.6404	14.686	14.7852	14.9486	15.232	15.6386	16.1283	16.6543	17.2492	17.9412	18.7249	19.5773	20.5064	21.5337	22.6572	23.9263	25.3313	26.8718	28.4927	30.1264	31.8472	33.6758	35.564	37.5987	39.7802
22	-32.1423	-27.7085	-23.38	-19.2311	-15.2964	-11.5767	-8.12383	-4.97411	-2.11359	0.417615	2.66116	4.64996	6.32914	7.69581	8.80173	9.70124	10.3771	10.8658	11.2435	11.5478	11.7761	11.9654	12.1029	12.1661	12.2452	12.3958	12.6598	13.0743	13.6238	14.3067	15.1262	16.0353	16.9773	17.964	19.0526	20.2455	21.5413	22.925	24.4125	25.9733	27.6118	29.3239	31.0368	32.766	34.5027	36.2932	38.2207	40.2232	42.2671
23	-27.1174	-22.9488	-18.9337	-15.1561	-11.6747	-8.4906	-5.59087	-3.01676	-0.731161	1.26481	2.9268	4.31864	5.42576	6.24584	6.8447	7.3195	7.7134	8.03138	8.31791	8.57961	8.81774	9.03772	9.29494	9.57478	9.94651	10.5055	11.2529	12.1825	13.2793	14.5045	15.8197	17.1993	18.6323	20.1356	21.7575	23.4933	25.3183	27.219	29.1769	31.1766	33.1587	35.1288	37.0444	38.8281	40.5755	42.352	44.204	46.0693	47.8333
24	-26.0911	-21.9532	-18.0079	-14.2696	-10.7965	-7.65599	-4.86574	-2.4051	-0.284919	1.49859	3.03552	4.28069	5.24488	5.9778	6.44583	6.72794	6.93038	7.14236	7.36113	7.63183	7.96575	8.33284	8.73108	9.20995	9.81341	10.5318	11.4785	12.6848	14.0894	15.6232	17.2453	18.9203	20.6217	22.3582	24.1879	26.172	28.2978	30.4804	32.6808	34.8582	37.029	39.1005	41.0559	42.9178	44.6609	46.3316	47.9483	49.4579	50.8709
25	-26.5087	-22.2589	-18.1891	-14.3582	-10.7997	-7.52661	-4.607	-2.06255	0.128154	1.98557	3.47235	4.64996	5.58061	6.21376	6.65372	6.91871	7.01795	7.06958	7.17473	7.35782	7.58015	7.90404	8.31572	8.8253	9.46257	10.2992	11.3177	12.5211	13.9748	15.6239	17.3833	19.1673	20.9375	22.7042	24.514	26.417	28.4564	30.6206	32.8173	34.9863	37.0549	38.9524	40.6924	42.3452	43.9005	45.3105	46.5392	47.6713	48.6587
26	-25.3626	-21.0611	-16.9784	-13.1581	-9.65291	-6.47512	-3.64865	-1.22362	0.816623	2.50949	3.8676	4.86947	5.60393	6.05198	6.23045	6.29756	6.25758	6.18371	6.17346	6.29326	6.49701	6.76917	7.15725	7.65363	8.32834	9.23035	10.3807	11.7062	13.2262	14.9072	16.654	18.4097	20.1168	21.763	23.4175	25.1702	27.0529	29.002	30.9161	32.6743	34.2478	35.6723	36.9223	38.0236	38.9913	39.7686	40.3817	40.816	41.0156
27	-27.8406	-23.3578	-19.0101	-14.8918	-11.0559	-7.53721	-4.37551	-1.57465	0.831109	2.82358	4.42848	5.68227	6.60261	7.22318	7.60782	7.68788	7.57316	7.40011	7.19153	7.0505	7.03605	7.16858	7.38379	7.73249	8.22041	8.86118	9.74669	10.8973	12.2471	13.7263	15.3486	16.9996	18.606	20.1552	21.6393	23.0951	24.561	26.1663	27.8283	29.3387	30.588	31.6217	32.4552	33.1165	33.5903	33.9572	34.184	34.1297	33.7582
28	-27.4387	-22.9554	-18.6219	-14.5142	-10.7027	-7.20909	-4.06292	-1.28555	1.11511	3.10515	4.69072	5.89181	6.74727	7.29287	7.60559	7.69614	7.52425	7.25009	6.95543	6.69093	6.54949	6.56458	6.71099	6.96877	7.43125	8.05305	8.87584	9.96586	11.282	12.7088	14.2195	15.782	17.2652	18.65	19.9496	21.1541	22.4573	23.8508	25.2064	26.3679	27.2744	27.8889	28.2814	28.4911	28.4806	28.3717	28.1388	27.5768	26.6498
29	-26.745	-22.3294	-18.0682	-14.0494	-10.3286	-6.93877	-3.88258	-1.18316	1.15694	3.12085	4.68571	5.86903	6.69932	7.22624	7.49384	7.5721	7.43886	7.13002	6.7998	6.49012	6.25594	6.17074	6.24339	6.42085	6.75144	7.30988	8.02993	8.98346	10.1726	11.5048	12.8813	14.3043	15.6841	16.8898	18.0458	19.1921	20.3749	21.5765	22.7611	23.7988	24.5325	24.9791	25.1772	25.2073	25.1112	24.8326	24.3735	23.6397	22.4554
30	-25.6412	-21.3715	-17.2528	-13.3822	-9.82181	-6.59875	-3.71291	-1.16328	1.04116	2.90873	4.41753	5.56135	6.36951	6.89878	7.19957	7.29669	7.22051	6.96202	6.62357	6.32714	6.08097	5.92058	5.90709	6.01352	6.19575	6.54863	7.09533	7.8067	8.75851	9.8701	11.0408	12.2299	13.4231	14.5162	15.5914	16.717	17.8067	18.8941	20.051	21.0932	21.9374	22.4653	22.7271	22.8838	22.965	22.8687	22.5944	21.9978	20.883
31	-24.1101	-20.0496	-16.1511	-12.4857	-9.13495	-6.12531	-3.4575	-1.11501	0.901805	2.60478	3.9997	5.07006	5.82958	6.33111	6.65255	6.81729	6.81679	6.65643	6.36895	6.08462	5.88192	5.7172	5.61372	5.61504	5.66783	5.77313	6.03173	6.43119	7.011	7.80076	8.6625	9.55979	10.4478	11.3511	12.2702	13.2943	14.3466	15.4599	16.6377	17.8232	18.8773	19.672	20.2175	20.7141	21.1655	21.5284	21.6549	21.3858	20.6839
32	-22.2019	-18.3726	-14.7269	-11.3186	-8.20924	-5.44475	-3.01912	-0.916682	0.879381	2.37546	3.59977	4.54683	5.21903	5.6538	5.93014	6.11036	6.17372	6.0984	5.89896	5.64089	5.44587	5.32902	5.19927	5.09216	5.01676	4.93063	4.88972	4.96904	5.15194	5.51834	6.07044	6.59749	7.10211	7.70145	8.43187	9.20799	10.1557	11.2822	12.5423	13.9042	15.1772	16.2567	17.2281	18.1405	19.0665	19.9338	20.4931	20.6805	20.5157
33	-20.0574	-16.43	-13.0143	-9.85356	-6.99258	-4.47301	-2.29967	-0.446433	1.10777	2.3748	3.37833	4.14718	4.6713	4.98392	5.14703	5.24518	5.28995	5.23481	5.08265	4.86658	4.65456	4.53067	4.43595	4.28577	4.13054	3.93995	3.71473	3.54275	3.46027	3.49919	3.65555	3.83373	3.99219	4.26143	4.69174	5.23788	5.99415	6.99166	8.20487	9.61528	11.0825	12.474	13.7774	15.0273	16.3855	17.7156	18.7604	19.4483	19.7328
34	-17.8611	-14.4017	-11.1664	-8.19931	-5.53802	-3.22144	-1.26726	0.351099	1.66621	2.69854	3.46035	3.99319	4.31221	4.42586	4.40249	4.32001	4.2348	4.1072	3.91064	3.69068	3.47595	3.31333	3.22701	3.11341	2.95214	2.7781	2.54083	2.28096	2.07985	1.95674	1.86843	1.81612	1.72597	1.67262	1.77986	2.07807	2.58294	3.35503	4.38774	5.66403	7.12969	8.69639	10.2573	11.7885	13.3903	15.076	16.5805	17.7242	18.4209
35	-15.7827	-12.4957	-9.39559	-6.57561	-4.05262	-1.8666	-0.053498	1.39119	2.50736	3.32602	3.86634	4.14896	4.22271	4.09172	3.80929	3.47006	3.1491	2.85402	2.53137	2.21183	1.96146	1.78043	1.68918	1.64665	1.56464	1.48555	1.39805	1.25853	1.12374	1.031	0.931333	0.765613	0.543124	0.336643	0.197209	0.194608	0.40184	0.804871	1.55454	2.60159	3.88018	5.40388	7.05859	8.7839	10.6733	12.5907	14.4332	15.9338	16.9339
36	-11.4454	-8.46908	-5.75733	-3.3461	-1.24233	0.505873	1.86743	2.86417	3.53314	3.90225	3.9902	3.82973	3.46617	2.91486	2.28374	1.6718	1.13181	0.63261	0.155052	-0.215284	-0.436173	-0.532187	-0.504399	-0.437654	-0.362857	-0.237547	-0.11595	-0.0314893	0.0474031	0.110581	0.0836911	-0.103717	-0.388064	-0.712046	-1.00062	-1.11477	-1.02727	-0.671128	0.0635621	1.10385	2.46613	4.12538	5.98763	8.04444	10.1954	12.2695	14.0945	15.394	16.1653
37	-10.142	-7.29285	-4.65867	-2.33947	-0.315828	1.39387	2.73537	3.69116	4.29519	4.57361	4.55196	4.24805	3.7069	2.97053	2.09216	1.21567	0.417269	-0.280175	-0.912284	-1.43812	-1.75925	-1.88653	-1.84198	-1.6439	-1.38067	-1.03785	-0.653205	-0.264614	0.098035	0.408693	0.590281	0.573436	0.36651	-0.0347836	-0.505356	-0.910356	-1.14485	-1.12614	-0.803744	-0.0205923	1.21503	2.79652	4.75003	6.99721	9.38445	11.7937	13.9282	15.5411	16.5208
38	-9.39401	-6.61891	-4.06898	-1.79702	0.143372	1.80014	3.13026	4.08522	4.67412	4.93781	4.89105	4.55622	3.95044	3.13287	2.15282	1.11043	0.14367	-0.713545	-1.45874	-2.09709	-2.53817	-2.7237	-2.70921	-2.48996	-2.09909	-1.59348	-0.983962	-0.350043	0.278136	0.845095	1.27707	1.4678	1.39043	1.01669	0.454346	-0.153491	-0.665666	-0.917556	-0.869728	-0.382906	0.703085	2.28564	4.3251	6.78331	9.45339	12.1973	14.7727	16.8476	18.1862
39	-9.16647	-6.45869	-3.96811	-1.7405	0.162644	1.74604	3.0476	4.00373	4.59132	4.85619	4.83905	4.54641	3.9959	3.2096	2.26579	1.22884	0.226447	-0.654521	-1.42445	-2.08168	-2.5869	-2.83717	-2.84467	-2.67158	-2.28481	-1.73436	-1.04933	-0.254616	0.545808	1.32119	1.89272	2.25948	2.34604	2.0571	1.52381	0.821707	0.150406	-0.327045	-0.499883	-0.195232	0.715937	2.25442	4.4155	7.06842	10.1096	13.3094	16.3839	18.9684	20.8322
40	-7.03964	-4.58517	-2.40266	-0.515181	1.027	2.27415	3.22402	3.81469	4.06865	4.06731	3.84179	3.39443	2.74062	1.91976	1.03066	0.144366	-0.622594	-1.262	-1.81189	-2.2562	-2.52296	-2.53788	-2.37555	-2.06361	-1.55209	-0.914751	-0.124178	0.69589	1.50366	2.1765	2.60565	2.80424	2.626	2.1343	1.41885	0.667956	0.0698618	-0.23587	-0.0724224	0.705024	2.18772	4.44045	7.30247	10.6388	14.2911	17.9037	21.1529	23.6942	25.4059
41	-7.62657	-5.21953	-3.0381	-1.17526	0.366795	1.56913	2.49537	3.09808	3.3491	3.32776	3.13459	2.78239	2.27531	1.63671	0.93612	0.280565	-0.276927	-0.667766	-0.962033	-1.19908	-1.3486	-1.33285	-1.13231	-0.845461	-0.427457	0.113407	0.766563	1.50037	2.19856	2.8338	3.26096	3.47844	3.38401	2.9584	2.26908	1.49434	0.845727	0.463605	0.517967	1.18935	2.56041	4.78272	7.77326	11.3121	15.2844	19.4462	23.3659	26.7299	29.34
42	-6.45742	-4.25102	-2.34658	-0.79672	0.413932	1.30774	1.92546	2.19924	2.1626	1.94644	1.64287	1.24447	0.767515	0.25852	-0.181061	-0.465252	-0.585229	-0.537744	-0.44694	-0.331544	-0.162917	0.116974	0.469165	0.836289	1.27122	1.77971	2.33185	2.88807	3.35009	3.69584	3.85964	3.77846	3.41438	2.77358	2.00502	1.32632	0.904269	0.872833	1.41648	2.63922	4.6724	7.59921	11.2144	15.3212	19.8273	24.4185	28.6123	32.2794	34.9935
43	-7.61378	-5.32054	-3.30005	-1.65594	-0.390444	0.524938	1.14811	1.47506	1.46169	1.21425	0.892136	0.551906	0.176317	-0.192062	-0.472571	-0.549312	-0.393665	-0.0504191	0.422894	0.883142	1.33813	1.79328	2.27339	2.7068	3.07674	3.47253	3.85254	4.22634	4.5389	4.68283	4.75461	4.60231	4.23939	3.64633	2.88374	2.19235	1.71044	1.60327	1.99107	3.00122	4.74674	7.36922	10.847	14.9396	19.5182	24.5462	29.5588	34.232	38.3042
44	-7.16983	-4.98703	-3.12861	-1.70684	-0.676665	-0.00131371	0.393075	0.462105	0.229165	-0.138627	-0.487639	-0.809805	-1.10984	-1.30599	-1.2867	-0.955966	-0.36709	0.396164	1.23167	2.00919	2.74952	3.4212	4.01634	4.45217	4.77134	5.04488	5.22249	5.40584	5.37373	5.24059	4.99821	4.52939	3.91952	3.13739	2.39142	1.84767	1.60848	1.82864	2.57274	3.95077	6.13479	9.19795	13.0971	17.5804	22.6931	28.3016	33.874	39.2226	43.721
45	-8.87785	-6.46264	-4.35907	-2.63272	-1.37863	-0.521414	-0.0200275	0.190275	0.0552138	-0.311184	-0.712085	-1.03277	-1.30395	-1.49079	-1.46863	-1.11618	-0.394619	0.563597	1.6651	2.77812	3.80457	4.75146	5.54883	6.17942	6.54595	6.75974	6.81142	6.80852	6.68387	6.29739	5.87729	5.2701	4.51724	3.6449	2.76538	2.08203	1.67896	1.65261	2.12163	3.09838	4.7699	7.27977	10.7148	14.9817	19.9558	25.7511	32.0081	38.3912	44.3775
46	-9.00222	-6.62369	-4.5704	-2.94389	-1.79567	-1.04666	-0.653319	-0.579909	-0.846274	-1.2562	-1.62231	-1.88789	-2.09179	-2.13936	-1.874	-1.19735	-0.150109	1.08785	2.43893	3.74929	4.95624	6.01989	6.87188	7.44542	7.71152	7.71071	7.55255	7.28312	6.75138	6.00859	5.22462	4.2523	3.17387	2.07554	1.12875	0.474567	0.141667	0.25804	0.860813	2.0205	3.92368	6.76155	10.5758	15.3134	20.9831	27.509	34.6729	41.8584	48.8482
47	-11.1966	-8.52984	-6.17047	-4.14672	-2.58981	-1.49044	-0.793864	-0.453091	-0.46791	-0.784347	-1.16137	-1.45431	-1.6617	-1.79028	-1.68196	-1.17283	-0.217977	1.06658	2.50043	4.02805	5.47586	6.80001	7.91675	8.73762	9.23821	9.30219	9.06961	8.66209	7.99288	7.01204	5.85736	4.67563	3.27808	1.87123	0.571977	-0.463041	-1.16087	-1.48009	-1.29154	-0.580899	0.752103	2.94	6.18375	10.4717	15.8861	22.3203	29.796	37.9636	46.1732
48	-11.6326	-8.96166	-6.61087	-4.60794	-3.09627	-2.00427	-1.32176	-0.995251	-1.05102	-1.34356	-1.63888	-1.85148	-2.01098	-2.05816	-1.7873	-1.05779	0.107394	1.54632	3.11878	4.77629	6.31894	7.72776	8.82317	9.63354	9.97756	9.77838	9.33361	8.54296	7.43183	5.93037	4.3798	2.70761	0.86746	-0.837214	-2.3273	-3.46942	-4.2498	-4.55051	-4.28542	-3.42509	-1.85367	0.755292	4.48871	9.42073	15.6228	22.9433	31.6058	40.7706	50.2371
49	-13.9711	-11.0678	-8.40023	-6.05774	-4.07977	-2.59758	-1.49345	-0.807037	-0.475458	-0.530896	-0.748061	-0.946953	-1.09685	-1.22153	-1.18122	-0.752623	0.156219	1.46282	3.00071	4.68805	6.43771	8.08698	9.52297	10.6465	11.4264	11.4808	11.1063	10.3315	9.15312	7.50891	5.54131	3.55565	1.32707	-0.880048	-2.85065	-4.46446	-5.72355	-6.51052	-6.73776	-6.29843	-5.23335	-3.26449	-0.152145	4.18012	9.91746	16.9011	25.4217	35.0628	45.41
50	-14.3208	-11.4151	-8.76658	-6.4436	-4.50557	-3.04664	-1.93309	-1.24256	-0.902678	-0.927574	-1.04937	-1.16825	-1.28627	-1.38463	-1.25229	-0.681901	0.359285	1.7568	3.37556	5.18376	7.05316	8.8135	10.3191	11.3981	12.0677	11.9775	11.3562	10.2117	8.5824	6.46728	4.04749	1.57176	-1.12573	-3.59453	-5.72612	-7.39645	-8.64235	-9.33455	-9.39086	-8.7053	-7.26777	-4.80939	-1.06972	3.94877	10.4397	18.3575	27.8415	38.3762	49.2142
51	-14.5162	-11.6357	-9.02993	-6.74801	-4.87132	-3.43806	-2.33451	-1.65063	-1.30941	-1.28803	-1.32569	-1.40117	-1.5184	-1.59147	-1.36656	-0.677663	0.45637	1.92419	3.64	5.56868	7.60537	9.47935	11.0461	12.2357	12.747	12.4671	11.5913	10.117	8.03927	5.44784	2.63825	-0.31094	-3.3369	-5.95476	-8.08545	-9.72598	-10.8478	-11.3214	-11.051	-10.0188	-8.16295	-5.14097	-0.815577	4.89793	12.1085	20.8258	31.0062	42.0102	53.0336
52	-16.2829	-13.2931	-10.4716	-7.93835	-5.72611	-3.93326	-2.53439	-1.46768	-0.804097	-0.471937	-0.403206	-0.390049	-0.463845	-0.601084	-0.643251	-0.330029	0.453146	1.65831	3.20633	5.02596	7.1741	9.37829	11.3687	13.1453	14.3447	14.7259	14.2791	13.189	11.3464	8.82662	5.84333	2.65167	-0.664506	-3.86307	-6.42095	-8.46496	-9.94821	-10.842	-10.9465	-10.2939	-8.88066	-6.5579	-2.99171	1.88515	8.2173	15.9491	25.2114	35.6346	46.7569
53	-16.0501	-13.1334	-10.4083	-7.98047	-5.86903	-4.17876	-2.82631	-1.82094	-1.18754	-0.872528	-0.766646	-0.743588	-0.84816	-1.01016	-1.01179	-0.617938	0.240984	1.51697	3.17685	5.19454	7.56362	10.0033	12.2154	14.0727	15.3414	15.6744	15.0853	13.6762	11.4339	8.52467	5.17161	1.68885	-1.86921	-5.01392	-7.46357	-9.30485	-10.5257	-11.0696	-10.8159	-9.80909	-7.97444	-5.21045	-1.13959	4.14258	10.823	18.865	28.3463	38.7409	49.4045
54	-15.6727	-12.8665	-10.2756	-7.98533	-6.00353	-4.4277	-3.13421	-2.20513	-1.60471	-1.3092	-1.18171	-1.18255	-1.33149	-1.50668	-1.45712	-0.990817	-0.0645637	1.29982	3.10303	5.36485	8.01428	10.6443	13.1059	15.1975	16.4699	16.7124	15.9453	14.2608	11.604	8.34023	4.65224	0.927376	-2.75482	-5.71899	-7.95745	-9.55677	-10.4957	-10.695	-10.0247	-8.68458	-6.50449	-3.31966	1.04669	6.71066	13.5025	21.7861	31.0293	41.2044	51.0294
55	-16.6064	-13.7899	-11.1295	-8.70764	-6.58276	-4.7533	-3.29625	-2.07296	-1.22273	-0.651351	-0.37118	-0.236544	-0.277532	-0.462787	-0.627579	-0.517312	0.0157942	1.01199	2.49731	4.49225	7.05061	9.92873	12.8075	15.6517	17.8499	19.1615	19.2555	18.3346	16.2425	13.2148	9.57643	5.59325	1.66318	-2.01182	-4.7135	-6.77222	-8.11838	-8.8097	-8.61508	-7.62182	-6.02991	-3.49493	-0.0892266	4.61449	10.3352	17.3136	25.3909	34.4833	44.0113
56	-15.9636	-13.295	-10.8113	-8.58691	-6.64787	-4.9853	-3.64553	-2.50182	-1.72242	-1.17255	-0.898587	-0.765225	-0.841307	-1.03696	-1.16246	-0.98413	-0.385239	0.692493	2.3312	4.54336	7.37884	10.6083	13.7964	16.8499	19.2057	20.5376	20.4848	19.251	16.7388	13.2946	9.28699	5.03939	0.970179	-2.61593	-5.1596	-7.05263	-8.14559	-8.53784	-8.07857	-6.87419	-5.0364	-2.27543	1.41545	6.25029	12.0759	19.0375	27.0431	35.6541	44.3308
57	-15.3276	-12.8323	-10.5494	-8.54214	-6.80063	-5.31133	-4.08478	-3.02879	-2.30688	-1.77161	-1.49262	-1.3607	-1.44852	-1.61887	-1.67757	-1.4257	-0.756574	0.446992	2.22488	4.70393	7.84802	11.3118	14.9104	18.2099	20.68	21.873	21.637	20.0173	17.0511	13.1976	8.7862	4.29889	0.0618837	-3.35857	-5.78699	-7.52558	-8.46234	-8.63047	-7.89002	-6.53481	-4.47398	-1.51925	2.32783	7.29407	13.1481	20.075	27.7466	35.8785	43.4851
58	-15.6664	-13.1552	-10.8513	-8.78483	-7.00438	-5.46345	-4.14745	-3.03137	-2.07124	-1.39453	-0.871166	-0.576979	-0.43899	-0.504449	-0.613234	-0.58367	-0.25341	0.537566	1.8113	3.79764	6.56354	9.91556	13.7988	17.7373	21.2503	23.6888	24.755	24.208	22.1401	18.7138	14.3845	9.61466	4.81579	0.541393	-2.76289	-5.11815	-6.76227	-7.5748	-7.4709	-6.56268	-5.07619	-2.78001	0.240973	4.33893	9.30765	15.2651	21.9273	29.3899	36.7233
59	-14.9157	-12.5709	-10.4684	-8.62522	-7.07112	-5.72687	-4.58077	-3.57683	-2.72178	-2.08443	-1.5762	-1.26014	-1.10352	-1.11088	-1.12867	-0.997032	-0.582417	0.292015	1.71276	3.89065	6.92638	10.6695	14.8552	19.0449	22.7096	25.1631	25.9982	25.0858	22.4962	18.5252	13.7244	8.56791	3.58948	-0.743967	-3.97377	-6.308	-7.77676	-8.39189	-8.11671	-7.05357	-5.43509	-2.95315	0.240093	4.45539	9.42904	15.3401	21.8381	28.7498	35.245
60	-14.2126	-12.043	-10.1441	-8.52258	-7.1858	-6.03004	-5.05	-4.16581	-3.42659	-2.83183	-2.34728	-2.00724	-1.8176	-1.73723	-1.64524	-1.40421	-0.856784	0.0853411	1.66309	4.113	7.38945	11.4487	16.0419	20.4718	24.2148	26.5249	27.0629	25.6712	22.5644	18.0273	12.8132	7.24563	2.13158	-2.18686	-5.30638	-7.57132	-8.93718	-9.34783	-8.86793	-7.71518	-5.87444	-3.35899	0.0264464	4.18782	9.26954	14.8678	21.1802	27.4667	33.1304
[truncated: 977 more columns]

## Sheet: MC_MvsNT1
Time (s)/Freq (Hz)	-0.1	-0.096	-0.092	-0.088	-0.084	-0.08	-0.076	-0.072	-0.068	-0.064	-0.06	-0.056	-0.052	-0.048	-0.044	-0.04	-0.036	-0.032	-0.028	-0.024	-0.02	-0.016	-0.012	-0.008	-0.004	0	0.004	0.008	0.012	0.016	0.02	0.024	0.028	0.032	0.036	0.04	0.044	0.048	0.052	0.056	0.06	0.064	0.068	0.072	0.076	0.08	0.084	0.088	0.092
1	0	0	0	0	0	0	0	0	0	0	0	0	0	0	0	0	0	0	0	0	0	0	0	0	0	0	0	0	0	0	0	0	0	0	0	0	0	0	0	0	0	0	0	0	0	0	0	0	0
2	0	0	0	0	0	0	0	0	0	0	0	0	0	0	0	0	0	0	0	0	0	0	0	0	0	0	0	0	0	0	0	0	0	0	0	0	0	0	0	0	0	0	0	0	0	0	0	0	0
3	0	0	0	0	0	0	0	0	0	0	0	0	0	0	0	0	0	0	0	0	0	0	0	0	0	2.23201	2.23869	2.24463	2.24887	2.25153	2.25351	2.25555	2.25825	2.26018	2.26095	2.263	2.26605	2.26869	2.27185	2.27519	2.27762	2.27957	2.28142	2.28344	2.28546	2.2861	2.28559	2.28581	2.2871
4	0	0	0	0	0	0	0	0	0	0	0	0	0	0	0	0	0	0	0	0	0	0	0	0	0	0	0	0	0	0	0	0	0	0	0	0	0	0	0	0	0	0	0	0	0	0	0	0	0
5	0	0	0	0	0	0	0	0	0	0	0	0	0	0	0	0	0	0	0	0	0	0	0	0	0	0	0	0	0	0	0	0	0	0	0	0	0	0	0	0	0	0	0	0	0	0	0	0	0
6	0	0	0	0	0	0	0	0	0	0	0	0	0	0	0	0	0	0	0	0	0	0	0	0	0	0	0	0	0	0	0	0	0	0	0	0	0	0	0	0	0	0	0	0	0	0	0	0	0
7	0	0	0	0	0	0	0	0	0	0	0	0	0	0	0	0	0	0	0	0	0	0	0	0	0	0	0	0	0	0	0	0	0	0	0	0	0	0	0	0	0	0	0	0	0	0	0	0	0
8	0	0	0	0	0	0	0	0	0	0	0	0	0	0	0	0	0	0	0	0	0	0	0	0	0	0	0	0	0	0	0	0	0	0	0	0	0	0	0	0	0	0	0	0	0	0	0	0	0
9	0	0	0	0	0	0	0	0	0	0	0	0	0	0	0	0	0	0	0	0	0	0	0	0	0	0	0	0	0	0	0	0	0	0	0	0	0	0	0	0	0	0	0	0	0	0	0	0	0
10	0	0	0	0	0	0	0	0	0	0	0	0	0	0	0	0	0	0	0	0	0	0	0	0	0	0	0	0	0	0	0	0	0	0	0	0	0	0	0	0	0	0	0	0	0	0	0	0	0
11	0	0	0	0	0	0	0	0	0	0	0	0	0	0	0	0	0	0	0	0	0	0	0	0	0	0	0	0	0	0	0	0	0	0	0	0	0	0	0	0	0	0	0	0	0	0	0	0	0
12	0	0	0	0	0	0	0	0	0	0	0	0	0	0	0	0	0	0	0	0	0	0	0	0	0	0	0	0	0	0	0	0	0	0	0	0	0	0	0	0	0	0	0	0	0	0	0	0	0
13	0	0	0	0	0	0	0	0	0	0	0	0	0	0	0	0	0	0	0	0	0	0	0	0	0	0	0	0	0	0	0	0	0	0	0	0	0	0	0	0	0	0	0	0	0	0	0	0	0
14	0	0	0	0	0	0	0	0	0	0	0	0	0	0	0	0	0	0	0	0	0	0	0	0	0	0	0	0	0	0	0	0	0	0	0	0	0	0	0	0	0	0	0	0	0	0	0	0	0
15	0	0	0	0	0	0	0	0	0	0	0	0	0	0	0	0	0	0	0	0	0	0	0	0	0	0	0	0	0	0	0	0	0	0	0	0	0	0	0	0	0	0	0	0	0	0	0	0	0
16	0	0	0	0	0	0	0	0	0	0	0	0	0	0	0	0	0	0	0	0	0	0	0	0	0	0	0	0	0	0	0	0	0	0	0	0	0	0	0	0	0	0	0	0	0	0	0	0	0
17	0	0	0	0	0	0	0	0	0	0	0	0	0	0	0	0	0	0	0	0	0	0	0	0	0	0	0	0	0	0	0	0	0	0	0	0	0	0	0	0	0	0	0	0	0	0	0	0	0
18	0	0	0	0	0	0	0	0	0	0	0	0	0	0	0	0	0	0	0	0	0	0	0	0	0	0	0	0	0	0	0	0	0	0	0	0	0	0	0	0	0	0	0	0	0	0	0	0	0
19	0	0	0	0	0	0	0	0	0	0	0	0	0	0	0	0	0	0	0	0	0	0	0	0	0	0	0	0	0	0	0	0	0	0	0	0	0	0	0	0	0	0	0	0	0	0	0	0	0
20	0	0	0	0	0	0	0	0	0	0	0	0	0	0	0	0	0	0	0	0	0	0	0	0	0	0	0	0	0	0	0	0	0	0	0	0	0	0	0	0	0	0	0	0	0	0	0	0	0
21	0	0	0	0	0	0	0	0	0	0	0	0	0	0	0	0	0	0	0	0	0	0	0	0	0	0	0	0	0	0	0	0	0	0	0	0	0	0	0	0	0	0	0	0	0	0	0	0	0
22	0	0	0	0	0	0	0	0	0	0	0	0	0	0	0	0	0	0	0	0	0	0	0	0	0	0	0	0	0	0	0	0	0	0	0	0	0	0	0	0	0	0	0	0	0	0	0	0	0
23	0	0	0	0	0	0	0	0	0	0	0	0	0	0	0	0	0	0	0	0	0	0	0	0	0	0	0	0	0	0	0	0	0	0	0	0	0	0	0	0	0	0	0	0	0	0	0	0	0
24	0	0	0	0	0	0	0	0	0	0	0	0	0	0	0	0	0	0	0	0	0	0	0	0	0	0	0	0	0	0	0	0	0	0	0	0	0	0	0	0	0	0	0	0	0	0	0	0	0
25	0	0	0	0	0	0	0	0	0	0	0	0	0	0	0	0	0	0	0	0	0	0	0	0	0	0	0	0	0	0	0	0	0	0	0	0	0	0	0	0	0	0	0	0	0	0	0	0	0
26	0	0	0	0	0	0	0	0	0	0	0	0	0	0	0	0	0	0	0	0	0	0	0	0	0	0	0	0	0	0	0	0	0	0	0	0	0	0	0	0	0	0	0	0	0	0	0	0	0
27	0	0	0	0	0	0	0	0	0	0	0	0	0	0	0	0	0	0	0	0	0	0	0	0	0	0	0	0	0	0	0	0	0	0	0	0	0	0	0	0	0	0	0	0	0	0	0	0	0
28	0	0	0	0	0	0	0	0	0	0	0	0	0	0	0	0	0	0	0	0	0	0	0	0	0	0	0	0	0	0	0	0	0	0	0	0	0	0	0	0	0	0	0	0	0	0	0	0	0
29	0	0	0	0	0	0	0	0	0	0	0	0	0	0	0	0	0	0	0	0	0	0	0	0	0	0	0	0	0	0	0	0	0	0	0	0	0	0	0	0	0	0	0	0	0	0	0	0	0
30	0	0	0	0	0	0	0	0	0	0	0	0	0	0	0	0	0	0	0	0	0	0	0	0	0	0	0	0	0	0	0	0	0	0	0	0	0	0	0	0	0	0	0	0	0	0	0	0	0
31	0	0	0	0	0	0	0	0	0	0	0	0	0	0	0	0	0	0	0	0	0	0	0	0	0	0	0	0	0	0	0	0	0	0	0	0	0	0	0	0	0	0	0	0	0	0	0	0	0
32	0	0	0	0	0	0	0	0	0	0	0	0	0	0	0	0	0	0	0	0	0	0	0	0	0	0	0	0	0	0	0	0	0	0	0	0	0	0	0	0	0	0	0	0	0	0	0	0	0
33	0	0	0	0	0	0	0	0	0	0	0	0	0	0	0	0	0	0	0	0	0	0	0	0	0	0	0	0	0	0	0	0	0	0	0	0	0	0	0	0	0	0	0	0	0	0	0	0	0
34	0	0	0	0	0	0	0	0	0	0	0	0	0	0	0	0	0	0	0	0	0	0	0	0	0	0	0	0	0	0	0	0	0	0	0	0	0	0	0	0	0	0	0	0	0	0	0	0	0
35	0	0	0	0	0	0	0	0	0	0	0	0	0	0	0	0	0	0	0	0	0	0	0	0	0	0	0	0	0	0	0	0	0	0	0	0	0	0	0	0	0	0	0	0	0	0	0	0	0
36	0	0	0	0	0	0	0	0	0	0	0	0	0	0	0	0	0	0	0	0	0	0	0	0	0	0	0	0	0	0	0	0	0	0	0	0	0	0	0	0	0	0	0	0	0	0	0	0	0
37	0	0	0	0	0	0	0	0	0	0	0	0	0	0	0	0	0	0	0	0	0	0	0	0	0	0	0	0	0	0	0	0	0	0	0	0	0	0	0	0	0	0	0	0	0	0	0	0	0
38	0	0	0	0	0	0	0	0	0	0	0	0	0	0	0	0	0	0	0	0	0	0	0	0	0	0	0	0	0	0	0	0	0	0	0	0	0	0	0	0	0	0	0	0	0	0	0	0	0
39	0	0	0	0	0	0	0	0	0	0	0	0	0	0	0	0	0	0	0	0	0	0	0	0	0	0	0	0	0	0	0	0	0	0	0	0	0	0	0	0	0	0	0	0	0	0	0	0	0
40	0	0	0	0	0	0	0	0	0	0	0	0	0	0	0	0	0	0	0	0	0	0	0	0	0	0	0	0	0	0	0	0	0	0	0	0	0	0	0	0	0	0	0	0	0	0	0	0	0
41	0	0	0	0	0	0	0	0	0	0	0	0	0	0	0	0	0	0	0	0	0	0	0	0	0	0	0	0	0	0	0	0	0	0	0	0	0	0	0	0	0	0	0	0	0	0	0	0	0
42	0	0	0	0	0	0	0	0	0	0	0	0	0	0	0	0	0	0	0	0	0	0	0	0	0	0	0	0	0	0	0	0	0	0	0	0	0	0	0	0	0	0	0	0	0	0	0	0	0
43	0	0	0	0	0	0	0	0	0	0	0	0	0	0	0	0	0	0	0	0	0	0	0	0	0	0	0	0	0	0	0	0	0	0	0	0	0	0	0	0	0	0	0	0	0	0	0	0	0
44	0	0	0	0	0	0	0	0	0	0	0	0	0	0	0	0	0	0	0	0	0	0	0	0	0	0	0	0	0	0	0	0	0	0	0	0	0	0	0	0	0	0	0	0	0	0	0	0	0
45	0	0	0	0	0	0	0	0	0	0	0	0	0	0	0	0	0	0	0	0	0	0	0	0	0	0	0	0	0	0	0	0	0	0	0	0	0	0	0	0	0	0	0	0	0	0	0	0	0
46	0	0	0	0	0	0	0	0	0	0	0	0	0	0	0	0	0	0	0	0	0	0	0	0	0	0	0	0	0	0	0	0	0	0	0	0	0	0	0	0	0	0	0	0	0	0	0	0	0
47	0	0	0	0	0	0	0	0	0	0	0	0	0	0	0	0	0	0	0	0	0	0	0	0	0	0	0	0	0	0	0	0	0	0	0	0	0	0	0	0	0	0	0	0	0	0	0	0	0
48	0	0	0	0	0	0	0	0	0	0	0	0	0	0	0	0	0	0	0	0	0	0	0	0	0	0	0	0	0	0	0	0	0	0	0	0	0	0	0	0	0	0	0	0	0	0	0	0	0
49	0	0	0	0	0	0	0	0	0	0	0	0	0	0	0	0	0	0	0	0	0	0	0	0	0	0	0	0	0	0	0	0	0	0	0	0	0	0	0	0	0	0	0	0	0	0	0	0	0
50	0	0	0	0	0	0	0	0	0	0	0	0	0	0	0	0	0	0	0	0	0	0	0	0	0	0	0	0	0	0	0	0	0	0	0	0	0	0	0	0	0	0	0	0	0	0	0	0	0
51	0	0	0	0	0	0	0	0	0	0	0	0	0	0	0	0	0	0	0	0	0	0	0	0	0	0	0	0	0	0	0	0	0	0	0	0	0	0	0	0	0	0	0	0	0	0	0	0	0
52	0	0	0	0	0	0	0	0	0	0	0	0	0	0	0	0	0	0	0	0	0	0	0	0	0	0	0	0	0	0	0	0	0	0	0	0	0	0	0	0	0	0	0	0	0	0	0	0	0
53	0	0	0	0	0	0	0	0	0	0	0	0	0	0	0	0	0	0	0	0	0	0	0	0	0	0	0	0	0	0	0	0	0	0	0	0	0	0	0	0	0	0	0	0	0	0	0	0	0
54	0	0	0	0	0	0	0	0	0	0	0	0	0	0	0	0	0	0	0	0	0	0	0	0	0	0	0	0	0	0	0	0	0	0	0	0	0	0	0	0	0	0	0	0	0	0	0	0	0
55	0	0	0	0	0	0	0	0	0	0	0	0	0	0	0	0	0	0	0	0	0	0	0	0	0	0	0	0	0	0	0	0	0	0	0	0	0	0	0	0	0	0	0	0	0	0	0	0	0
56	0	0	0	0	0	0	0	0	0	0	0	0	0	0	0	0	0	0	0	0	0	0	0	0	0	0	0	0	0	0	0	0	0	0	0	0	0	0	0	0	0	0	0	0	0	0	0	0	0
57	0	0	0	0	0	0	0	0	0	0	0	0	0	0	0	0	0	0	0	0	0	0	0	0	0	0	0	0	0	0	0	0	0	0	0	0	0	0	0	0	0	0	0	0	0	0	0	0	0
58	0	0	0	0	0	0	0	0	0	0	0	0	0	0	0	0	0	0	0	0	0	0	0	0	0	0	0	0	0	0	0	0	0	0	0	0	0	0	0	0	0	0	0	0	0	0	0	0	0
59	0	0	0	0	0	0	0	0	0	0	0	0	0	0	0	0	0	0	0	0	0	0	0	0	0	0	0	0	0	0	0	0	0	0	0	0	0	0	0	0	0	0	0	0	0	0	0	0	0
60	0	0	0	0	0	0	0	0	0	0	0	0	0	0	0	0	0	0	0	0	0	0	0	0	0	0	0	0	0	0	0	0	0	0	0	0	0	0	0	0	0	0	0	0	0	0	0	0	0
[truncated: 977 more columns]

## Sheet: LHG_M
Time (s)/Freq (Hz)	-0.1	-0.096	-0.092	-0.088	-0.084	-0.08	-0.076	-0.072	-0.068	-0.064	-0.06	-0.056	-0.052	-0.048	-0.044	-0.04	-0.036	-0.032	-0.028	-0.024	-0.02	-0.016	-0.012	-0.008	-0.004	0	0.004	0.008	0.012	0.016	0.02	0.024	0.028	0.032	0.036	0.04	0.044	0.048	0.052	0.056	0.06	0.064	0.068	0.072	0.076	0.08	0.084	0.088	0.092
1	-18.2381	-16.7381	-15.2214	-13.7006	-12.1807	-10.659	-9.14775	-7.64505	-6.12747	-4.60113	-3.07957	-1.55716	-0.0368679	1.48504	3.0229	4.56954	6.11049	7.64489	9.17061	10.6913	12.2173	13.7392	15.2492	16.7584	18.274	19.7968	21.3266	22.8612	24.3995	25.9294	27.4418	28.9507	30.4654	31.9851	33.5117	35.0359	36.5457	38.0418	39.5328	41.0243	42.5167	44.0065	45.4945	46.9863	48.482	49.9826	51.4838	52.9827	54.4865
2	-25.6873	-23.519	-21.3537	-19.2079	-17.0761	-14.9458	-12.8212	-10.6952	-8.55644	-6.41151	-4.2635	-2.11445	0.0256564	2.1565	4.2868	6.42135	8.5575	10.6882	12.8166	14.9514	17.0932	19.233	21.3564	23.4705	25.595	27.7195	29.837	31.9568	34.0555	36.1256	38.2072	40.3062	42.3952	44.4729	46.5496	48.6215	50.6796	52.719	54.7308	56.7118	58.6768	60.6327	62.5836	64.5309	66.4639	68.3718	70.2542	72.1195	73.9752
3	-53.9182	-49.4188	-44.9188	-40.3999	-35.8678	-31.3316	-26.7837	-22.2338	-17.6949	-13.1699	-8.67609	-4.21623	0.231575	4.68221	9.1328	13.5647	17.9885	22.432	26.8713	31.2762	35.6747	40.0913	44.507	48.9063	53.2711	57.5919	61.8959	66.1796	70.4251	74.6534	78.8619	83.0337	87.1744	91.2722	95.3188	99.3235	103.278	107.168	111.006	114.809	118.58	122.307	125.972	129.568	133.091	136.556	139.974	143.317	146.586
4	-49.0824	-44.7782	-40.4625	-36.1478	-31.8724	-27.6401	-23.4389	-19.2731	-15.1388	-11.0245	-6.93886	-2.8965	1.10678	5.07352	8.99652	12.8671	16.6758	20.4277	24.1304	27.7762	31.3589	34.892	38.3842	41.8171	45.1879	48.5203	51.818	55.0388	58.1563	61.2182	64.2284	67.1248	69.919	72.6589	75.3384	77.9334	80.4346	82.8439	85.1793	87.4416	89.6025	91.6542	93.6052	95.4592	97.2117	98.8448	100.378	101.845	103.221
5	-62.9584	-57.724	-52.4521	-47.1552	-41.8471	-36.5213	-31.1877	-25.8765	-20.5749	-15.245	-9.91186	-4.61179	0.684007	5.97511	11.2149	16.4027	21.545	26.6279	31.6564	36.6337	41.5481	46.3932	51.1604	55.8336	60.3908	64.8261	69.1645	73.4032	77.5392	81.5993	85.5685	89.4196	93.1181	96.6492	100.079	103.424	106.634	109.71	112.673	115.497	118.172	120.723	123.16	125.475	127.649	129.671	131.557	133.333	135.006
6	-72.947	-67.0531	-61.101	-55.0998	-49.0585	-42.9797	-36.8528	-30.686	-24.4943	-18.2812	-12.0455	-5.80882	0.401586	6.59296	12.7603	18.8935	25.0007	31.0519	37.0286	42.9754	48.8843	54.7021	60.4311	66.0718	71.6133	77.0514	82.3455	87.4638	92.4125	97.1997	101.813	106.239	110.489	114.563	118.432	122.099	125.574	128.84	131.91	134.804	137.486	139.908	142.09	144.058	145.794	147.303	148.58	149.621	150.448
7	-77.8273	-71.9468	-65.9499	-59.8545	-53.6817	-47.4035	-41.0042	-34.5081	-27.9474	-21.3285	-14.6435	-7.89729	-1.08913	5.77721	12.709	19.7052	26.7177	33.7019	40.6439	47.5509	54.3961	61.1309	67.762	74.2923	80.6949	86.9719	93.1202	99.1276	104.98	110.639	116.096	121.349	126.381	131.171	135.716	140.033	144.113	147.942	151.511	154.785	157.773	160.474	162.837	164.862	166.582	167.996	169.105	169.894	170.357
8	-84.0182	-77.9149	-71.6628	-65.2647	-58.7408	-52.1192	-45.3884	-38.5277	-31.5618	-24.4941	-17.3016	-9.99278	-2.57706	4.95932	12.6108	20.3567	28.1914	36.1136	44.1094	52.1376	60.1777	68.2423	76.2898	84.2529	92.1225	99.9286	107.654	115.251	122.701	129.976	137.041	143.848	150.356	156.589	162.567	168.276	173.685	178.796	183.649	188.223	192.493	196.467	200.099	203.362	206.265	208.799	210.984	212.81	214.265
9	-94.8164	-88.0443	-81.0796	-73.9105	-66.5456	-59.022	-51.3459	-43.5335	-35.6158	-27.5634	-19.36	-11.0402	-2.60571	5.9474	14.5907	23.3047	32.0785	40.8958	49.7843	58.7576	67.7583	76.7906	85.8565	94.8826	103.836	112.708	121.454	130.068	138.554	146.843	154.867	162.587	169.972	177.02	183.704	189.986	195.882	201.397	206.474	211.09	215.256	218.949	222.176	224.941	227.278	229.238	230.786	231.887	232.561
10	-103.364	-95.9271	-88.2717	-80.3857	-72.2994	-64.0391	-55.5948	-46.9702	-38.1887	-29.2679	-20.2291	-11.0817	-1.8248	7.50152	16.8521	26.2392	35.6554	45.0538	54.4386	63.8116	73.1377	82.4223	91.668	100.823	109.841	118.709	127.42	135.979	144.346	152.419	160.183	167.606	174.6	181.156	187.274	192.913	198.032	202.594	206.559	209.953	212.796	215.089	216.903	218.224	218.988	219.259	219.086	218.404	217.216
11	-95.9294	-88.8333	-81.6033	-74.2337	-66.693	-58.9866	-51.1353	-43.124	-34.9366	-26.6097	-18.1786	-9.65419	-1.06268	7.57827	16.2679	24.9568	33.572	42.1307	50.6503	59.0685	67.3577	75.5158	83.5094	91.341	99.0321	106.583	113.984	121.197	128.171	134.886	141.296	147.324	152.963	158.258	163.18	167.661	171.656	175.097	177.994	180.357	182.164	183.459	184.27	184.585	184.414	183.801	182.762	181.309	179.465
12	-78.8407	-72.8159	-66.6634	-60.3587	-53.9293	-47.4152	-40.8264	-34.1722	-27.4617	-20.7057	-13.8949	-7.03393	-0.1553	6.75078	13.7	20.6428	27.5412	34.3852	41.1255	47.7189	54.1707	60.4913	66.6532	72.6395	78.4543	84.0663	89.4838	94.7306	99.7711	104.618	109.272	113.65	117.69	121.41	124.816	127.852	130.469	132.659	134.431	135.785	136.682	137.1	137.072	136.6	135.72	134.494	132.927	131.054	128.905
13	-61.1885	-56.286	-51.3196	-46.2885	-41.2185	-36.1414	-31.0492	-25.9143	-20.7404	-15.5291	-10.2946	-5.062	0.168479	5.38115	10.5714	15.7588	20.9553	26.1383	31.2664	36.3455	41.3714	46.2801	51.039	55.6511	60.1052	64.4231	68.6395	72.7543	76.7314	80.5542	84.2642	87.8405	91.2393	94.4838	97.5382	100.351	102.903	105.159	107.081	108.642	109.824	110.609	111.013	111.055	110.748	110.128	109.186	107.889	106.283
14	-49.229	-45.0358	-40.7977	-36.5394	-32.2764	-28.0369	-23.8266	-19.6471	-15.5156	-11.4219	-7.34045	-3.25508	0.825258	4.88546	8.9097	12.8641	16.7555	20.5983	24.3897	28.1422	31.8577	35.5307	39.1522	42.7343	46.2768	49.7287	53.0645	56.3153	59.4911	62.6009	65.6562	68.6502	71.5697	74.3762	77.0603	79.6133	81.9678	84.1024	85.9964	87.5872	88.8637	89.806	90.3868	90.649	90.6529	90.3601	89.7312	88.8081	87.6192
15	-42.3217	-38.3314	-34.3404	-30.4067	-26.523	-22.6735	-18.8922	-15.1945	-11.6149	-8.16037	-4.76994	-1.43104	1.83022	5.02012	8.16553	11.2751	14.313	17.2622	20.1266	22.9042	25.5994	28.2201	30.7937	33.3308	35.8186	38.2564	40.6633	43.0215	45.2892	47.4792	49.6298	51.7464	53.8275	55.872	57.8322	59.6549	61.29	62.7325	64.004	65.0458	65.814	66.3297	66.568	66.5282	66.2414	65.7059	64.9322	63.9447	62.7248
16	-39.2157	-35.1829	-31.1849	-27.2381	-23.3839	-19.613	-15.9624	-12.4508	-9.04131	-5.76573	-2.64544	0.329028	3.15245	5.85446	8.45912	10.9595	13.3568	15.6315	17.7877	19.837	21.765	23.5832	25.3207	27.0046	28.6431	30.2425	31.8135	33.3473	34.8311	36.2734	37.6502	38.9176	40.1129	41.2742	42.3925	43.4474	44.4129	45.235	45.8787	46.3298	46.5728	46.6271	46.4667	46.0464	45.4064	44.5672	43.5093	42.2591	40.8285
17	-38.5386	-34.3381	-30.2033	-26.1337	-22.1434	-18.2755	-14.5547	-11.0131	-7.63958	-4.43046	-1.42351	1.42237	4.10501	6.59028	8.89189	11.0286	13.0525	14.9954	16.7983	18.4502	19.9891	21.4244	22.7656	24.0065	25.1738	26.3119	27.4386	28.574	29.7319	30.9077	32.0955	33.2777	34.4365	35.5567	36.595	37.5798	38.5476	39.4536	40.2598	40.9359	41.4348	41.716	41.7743	41.6132	41.2647	40.7183	39.9082	38.8549	37.6045
18	-36.8693	-32.5877	-28.3741	-24.278	-20.3318	-16.5332	-12.8866	-9.42375	-6.16866	-3.14317	-0.347335	2.26009	4.64405	6.81263	8.80854	10.615	12.2581	13.7661	15.163	16.4968	17.7632	18.9361	20.0506	21.136	22.2335	23.3536	24.4876	25.6822	26.9615	28.3099	29.7235	31.1987	32.7265	34.3032	35.9012	37.4937	39.0382	40.5364	42.0225	43.4226	44.6638	45.7196	46.5468	47.1182	47.4454	47.5307	47.3597	46.9184	46.1457
19	-34.2146	-30.0495	-25.9336	-21.9262	-18.0754	-14.4162	-10.9757	-7.75667	-4.74833	-1.97214	0.552412	2.82908	4.86434	6.70555	8.35907	9.80351	11.0941	12.2452	13.2873	14.2769	15.2485	16.2294	17.2085	18.1733	19.1911	20.3094	21.5238	22.8602	24.3129	25.8919	27.6176	29.47	31.4148	33.4336	35.5072	37.6234	39.743	41.8282	43.8611	45.8072	47.6851	49.4671	51.0626	52.4388	53.5658	54.4156	54.9922	55.3076	55.3413
20	-27.9166	-24.1045	-20.3897	-16.7943	-13.3903	-10.2289	-7.33256	-4.69833	-2.32491	-0.203043	1.65992	3.25646	4.61309	5.75173	6.71815	7.56009	8.26324	8.87979	9.46458	10.0364	10.6506	11.3364	12.1293	13.036	14.0275	15.1248	16.3924	17.8229	19.4087	21.1488	23.0198	25.0239	27.1457	29.3506	31.6136	33.9104	36.2108	38.4825	40.6598	42.7332	44.7077	46.5743	48.3228	49.8873	51.2364	52.3689	53.2545	53.8897	54.2394
21	-23.2701	-19.7051	-16.2822	-13.0088	-9.9042	-7.00837	-4.38651	-2.09379	-0.123768	1.54595	2.94326	4.08394	4.97939	5.61903	6.04029	6.30298	6.45147	6.55163	6.61725	6.679	6.82072	7.06406	7.44292	7.97539	8.66559	9.52521	10.5363	11.7085	13.0721	14.6087	16.2671	18.0532	19.9438	21.9159	23.9626	26.0528	28.1536	30.2583	32.3326	34.3407	36.2474	38.0308	39.7109	41.2883	42.7699	44.1203	45.2879	46.2326	46.9466
22	-17.9098	-14.6384	-11.5489	-8.63558	-5.92665	-3.4328	-1.21192	0.677364	2.17415	3.30178	4.11971	4.66739	4.96607	5.04155	4.92238	4.63512	4.24559	3.80737	3.39105	3.04412	2.76883	2.63455	2.67672	2.90207	3.32822	3.93607	4.7296	5.68658	6.79427	8.08096	9.53619	11.0906	12.7052	14.3766	16.0713	17.796	19.5487	21.2847	22.9741	24.6094	26.1566	27.602	28.9412	30.2007	31.4383	32.57	33.5829	34.4132	35.0713
23	-12.6665	-9.7205	-7.00536	-4.51876	-2.26542	-0.267332	1.43514	2.77151	3.70957	4.26157	4.52045	4.53805	4.33679	3.92815	3.35237	2.66829	1.94724	1.24028	0.581743	0.0371853	-0.385945	-0.66601	-0.760684	-0.677787	-0.394023	0.0800124	0.728215	1.5474	2.49764	3.57928	4.78873	6.07985	7.40433	8.75562	10.1114	11.4545	12.8047	14.1392	15.4089	16.5975	17.686	18.669	19.5804	20.4458	21.2715	21.9818	22.5455	23.0139	23.3717
24	-12.3678	-9.49386	-6.81026	-4.34073	-2.12357	-0.147508	1.54924	2.93975	3.96257	4.59022	4.85754	4.85851	4.67321	4.29936	3.7482	3.04217	2.23329	1.39898	0.612006	-0.105419	-0.72422	-1.22429	-1.61652	-1.85952	-1.95133	-1.87833	-1.61044	-1.17215	-0.567601	0.172454	1.00673	1.92941	2.90228	3.89553	4.90917	5.94771	6.98611	8.01922	9.02586	9.95421	10.7505	11.4767	12.1267	12.7097	13.1985	13.6066	13.9569	14.2261	14.4294
25	-13.7235	-10.8703	-8.16858	-5.66427	-3.37238	-1.3115	0.516747	2.09916	3.37163	4.30133	4.8484	5.06057	5.02912	4.85777	4.54185	4.04545	3.39892	2.6441	1.83935	1.04955	0.302003	-0.384777	-0.980368	-1.5006	-1.92963	-2.21897	-2.36113	-2.31204	-2.08221	-1.70334	-1.18744	-0.585407	0.0776799	0.786473	1.50289	2.23437	2.99271	3.76898	4.5423	5.25757	5.88379	6.40819	6.87554	7.26166	7.54127	7.76699	7.92949	8.04179	8.10775
26	-13.5344	-10.8346	-8.28963	-5.91392	-3.7443	-1.78532	-0.0466737	1.48742	2.76585	3.73148	4.36124	4.67423	4.76919	4.73379	4.597	4.28119	3.77622	3.13884	2.41897	1.68093	0.948017	0.205344	-0.506781	-1.16089	-1.75328	-2.22382	-2.52875	-2.63969	-2.54454	-2.31675	-1.98924	-1.58562	-1.14149	-0.649749	-0.128457	0.399219	0.93912	1.46861	1.95014	2.37953	2.75286	3.03519	3.20286	3.28367	3.28663	3.24819	3.22843	3.18651	3.0763
27	-15.6358	-13.0298	-10.5107	-8.12924	-5.90732	-3.85285	-1.98672	-0.309795	1.17899	2.47657	3.51385	4.27324	4.76064	5.04876	5.22456	5.31048	5.2432	4.94947	4.47739	3.88401	3.21668	2.53864	1.82886	1.0815	0.355367	-0.3205	-0.890068	-1.28129	-1.47514	-1.46109	-1.29967	-1.08299	-0.825083	-0.54355	-0.237018	0.116601	0.499234	0.863556	1.1832	1.42026	1.56944	1.60445	1.52349	1.36163	1.12776	0.8565	0.593721	0.362283	0.139241
28	-15.3743	-12.967	-10.6554	-8.45846	-6.41369	-4.52164	-2.78217	-1.19839	0.235021	1.51984	2.61309	3.46814	4.1158	4.59278	4.97845	5.29277	5.4777	5.43572	5.16392	4.74804	4.21841	3.61849	2.98992	2.30155	1.60147	0.945264	0.374199	-0.0312715	-0.237352	-0.268189	-0.158952	-0.00418192	0.155908	0.335479	0.529143	0.762568	1.0141	1.23295	1.37798	1.40465	1.2833	1.03652	0.689472	0.235591	-0.280598	-0.800283	-1.305	-1.76681	-2.19034
29	-14.8184	-12.5963	-10.4915	-8.49763	-6.63676	-4.93057	-3.36251	-1.92244	-0.598687	0.622439	1.7257	2.64444	3.38518	4.00674	4.55328	5.05741	5.45888	5.65884	5.60109	5.35688	5.00382	4.54434	4.01747	3.43001	2.78823	2.18778	1.66677	1.27641	1.0691	1.02022	1.07326	1.17071	1.25522	1.37447	1.52074	1.68513	1.84797	1.97398	2.00382	1.91023	1.67206	1.27652	0.727796	0.0810481	-0.613828	-1.3161	-2.01922	-2.68238	-3.24514
30	-13.9773	-11.9166	-10.0036	-8.20822	-6.53443	-5.00619	-3.62501	-2.35731	-1.18559	-0.0898679	0.944702	1.87887	2.66501	3.35946	4.01195	4.63958	5.20464	5.59828	5.74374	5.65859	5.4414	5.12974	4.71762	4.2368	3.67386	3.09078	2.58474	2.18028	1.92221	1.81215	1.79172	1.81185	1.8545	1.89436	1.98402	2.11898	2.29364	2.44458	2.46374	2.33231	2.04759	1.58472	0.984493	0.304446	-0.443885	-1.22482	-2.03206	-2.80817	-3.47029
31	-12.9694	-11.0352	-9.26473	-7.64872	-6.14765	-4.78266	-3.57021	-2.4848	-1.47778	-0.531941	0.373151	1.24092	2.02459	2.72872	3.42276	4.11389	4.77135	5.30393	5.60833	5.67133	5.5599	5.34687	5.02735	4.6073	4.11269	3.5411	2.98539	2.50707	2.1294	1.87819	1.72315	1.63158	1.57982	1.54839	1.57541	1.71524	1.93135	2.11369	2.18421	2.10376	1.85913	1.44743	0.909844	0.281466	-0.405959	-1.17738	-1.99075	-2.77106	-3.4471
32	-11.9603	-10.1032	-8.41697	-6.91602	-5.564	-4.33495	-3.25961	-2.33241	-1.49887	-0.705398	0.0576856	0.80503	1.52371	2.18908	2.8527	3.55134	4.23686	4.83815	5.25158	5.42499	5.40364	5.25308	4.9955	4.60351	4.10479	3.52707	2.89875	2.3052	1.77288	1.32995	0.983341	0.722251	0.523358	0.404796	0.384857	0.508517	0.706705	0.91526	1.07723	1.1161	0.981597	0.70266	0.295802	-0.199883	-0.780846	-1.47067	-2.20784	-2.90104	-3.50997
33	-11.063	-9.24012	-7.60543	-6.15453	-4.89001	-3.77051	-2.79401	-1.98075	-1.29275	-0.657374	-0.0320939	0.584454	1.19934	1.79266	2.3785	3.01559	3.68185	4.28707	4.74937	4.99215	5.02873	4.92112	4.69671	4.33615	3.81688	3.18748	2.48362	1.76202	1.08311	0.439907	-0.0893588	-0.507664	-0.843272	-1.09234	-1.17632	-1.12542	-0.959498	-0.710559	-0.450315	-0.306185	-0.308293	-0.443037	-0.67479	-0.993325	-1.44423	-1.9939	-2.58848	-3.17578	-3.69734
34	-10.3157	-8.50952	-6.89663	-5.48373	-4.25343	-3.20095	-2.2979	-1.55638	-0.964846	-0.456716	0.0360322	0.532969	1.03381	1.54095	2.0428	2.57891	3.17149	3.74556	4.20027	4.47483	4.53947	4.45348	4.25021	3.9163	3.41876	2.76082	2.00431	1.19192	0.393936	-0.372195	-1.04181	-1.58999	-2.01353	-2.35119	-2.52674	-2.52618	-2.3922	-2.14773	-1.85192	-1.61627	-1.51245	-1.52575	-1.63127	-1.80101	-2.07526	-2.46949	-2.93215	-3.42451	-3.88468
35	-9.7108	-7.91981	-6.3156	-4.92853	-3.7375	-2.72269	-1.87644	-1.18583	-0.653609	-0.228801	0.163757	0.564323	0.970606	1.38888	1.82096	2.26962	2.76584	3.27779	3.70674	3.97521	4.06057	3.97758	3.79397	3.49464	3.0491	2.43722	1.69533	0.886706	0.0306858	-0.768106	-1.47467	-2.04762	-2.53112	-2.89519	-3.10369	-3.15062	-3.05947	-2.84866	-2.57192	-2.32969	-2.20528	-2.20164	-2.22765	-2.30317	-2.48433	-2.7834	-3.15742	-3.55455	-3.92513
36	-7.88671	-6.31551	-4.94751	-3.80083	-2.83797	-2.04456	-1.40982	-0.922487	-0.555882	-0.232702	0.103623	0.456234	0.813695	1.19053	1.58816	2.01436	2.46272	2.86262	3.12494	3.21841	3.15662	2.98254	2.73883	2.37351	1.8672	1.22586	0.511687	-0.234619	-0.966768	-1.62857	-2.17476	-2.61823	-2.96128	-3.15899	-3.23134	-3.1832	-3.06047	-2.88223	-2.70923	-2.61873	-2.67186	-2.7777	-2.89555	-3.07579	-3.34932	-3.69604	-4.06725	-4.39469	-4.67027
37	-7.42097	-5.89767	-4.58712	-3.48552	-2.59267	-1.86821	-1.30277	-0.876195	-0.559696	-0.295267	-0.00741554	0.322317	0.669638	1.02714	1.40922	1.81129	2.22967	2.61693	2.8959	3.01048	2.98112	2.8432	2.64819	2.39753	2.03088	1.55624	1.0035	0.43048	-0.130405	-0.631287	-1.04508	-1.40878	-1.66046	-1.82443	-1.92539	-1.96484	-1.92581	-1.87982	-1.85698	-1.93877	-2.13352	-2.38637	-2.64751	-2.96251	-3.33122	-3.71409	-4.08567	-4.39004	-4.66369
38	-6.98942	-5.50269	-4.2681	-3.24687	-2.43218	-1.80144	-1.31947	-0.972812	-0.723636	-0.515674	-0.278497	0.0336971	0.39939	0.787251	1.19603	1.62565	2.05775	2.46818	2.78906	2.96556	2.98437	2.9075	2.77432	2.62889	2.43313	2.14579	1.81131	1.44391	1.11005	0.81022	0.586205	0.380741	0.220405	0.0921899	-0.0282316	-0.163579	-0.280725	-0.401493	-0.573971	-0.847144	-1.24468	-1.72458	-2.22247	-2.71199	-3.22845	-3.72823	-4.18442	-4.54036	-4.80617
39	-6.60328	-5.14477	-3.95525	-3.0299	-2.31033	-1.78745	-1.41451	-1.16016	-0.994697	-0.858855	-0.676683	-0.393813	-0.00770382	0.434244	0.909508	1.41196	1.91556	2.38493	2.78114	3.0446	3.1577	3.14881	3.10111	3.04386	3.00397	2.93788	2.78937	2.6267	2.48306	2.439	2.39219	2.35398	2.3111	2.23216	2.07266	1.8379	1.56705	1.2898	0.908764	0.362656	-0.26928	-0.955949	-1.68583	-2.41895	-3.09719	-3.74608	-4.27754	-4.70387	-5.03563
40	-5.25273	-4.0794	-3.20709	-2.58843	-2.16458	-1.91806	-1.77851	-1.70974	-1.65849	-1.54963	-1.30982	-0.922423	-0.423626	0.13205	0.731895	1.3493	1.93088	2.43	2.80848	3.03594	3.13316	3.16151	3.20151	3.26575	3.38205	3.4322	3.46102	3.4974	3.61597	3.75742	3.84648	3.89406	3.85235	3.69515	3.38305	2.95273	2.46222	1.8968	1.15422	0.294556	-0.609629	-1.52625	-2.44709	-3.27876	-4.0418	-4.69767	-5.18693	-5.5481	-5.7088
41	-5.05693	-3.8848	-3.01724	-2.45484	-2.12039	-1.96795	-1.96023	-2.0062	-2.05549	-2.03429	-1.86575	-1.50396	-0.97442	-0.336945	0.35845	1.09677	1.82268	2.46527	2.97994	3.34373	3.56256	3.68748	3.79876	3.95412	4.16969	4.39975	4.58159	4.75898	4.98483	5.25529	5.46032	5.57267	5.56555	5.40873	5.06161	4.52052	3.85731	3.1225	2.24014	1.21218	0.134669	-0.925748	-1.96671	-2.9263	-3.76404	-4.49604	-5.04588	-5.42506	-5.61127
42	-4.16694	-3.26808	-2.69958	-2.41611	-2.32913	-2.40697	-2.58067	-2.74458	-2.83106	-2.75851	-2.46535	-1.94774	-1.26195	-0.477501	0.360548	1.22064	2.02377	2.69762	3.21416	3.57127	3.807	3.98898	4.19979	4.47531	4.79508	5.11615	5.38254	5.66998	5.99863	6.29063	6.47307	6.49819	6.36157	6.01159	5.43465	4.66732	3.81491	2.85001	1.74204	0.558348	-0.597412	-1.70301	-2.72588	-3.61791	-4.3769	-4.96961	-5.36953	-5.5751	-5.55971
43	-4.15403	-3.18662	-2.55555	-2.25485	-2.20369	-2.31902	-2.57243	-2.85713	-3.06253	-3.10978	-2.92613	-2.47775	-1.80185	-0.968591	-0.0514574	0.903642	1.84279	2.67832	3.35183	3.86064	4.21964	4.48871	4.7359	5.03551	5.38442	5.7647	6.11541	6.40875	6.74821	7.06611	7.32257	7.40391	7.31042	7.0106	6.46673	5.69634	4.79646	3.81101	2.70439	1.50076	0.305705	-0.826425	-1.86265	-2.76832	-3.53789	-4.14083	-4.57129	-4.80556	-4.83836
44	-3.59336	-2.85171	-2.46239	-2.38165	-2.5101	-2.77894	-3.14476	-3.46737	-3.6437	-3.59612	-3.27373	-2.67394	-1.86201	-0.910185	0.103067	1.12721	2.09154	2.91559	3.56439	4.05982	4.42508	4.72904	5.02408	5.37243	5.73772	6.1179	6.42277	6.71103	7.01326	7.29185	7.46229	7.43805	7.23612	6.80287	6.12505	5.28056	4.33834	3.29943	2.15913	0.98712	-0.133609	-1.16653	-2.05476	-2.81892	-3.42403	-3.86736	-4.15434	-4.24368	-4.14128
45	-3.70995	-2.81309	-2.28017	-2.09266	-2.17817	-2.43595	-2.80929	-3.2231	-3.5197	-3.61579	-3.44764	-2.99059	-2.26829	-1.35779	-0.330972	0.72791	1.76633	2.70826	3.48948	4.10066	4.57859	4.94643	5.26408	5.57926	5.91216	6.23922	6.54134	6.77293	6.99725	7.24626	7.46911	7.55258	7.46631	7.20489	6.70561	6.01404	5.20516	4.28903	3.2774	2.19798	1.12406	0.113754	-0.765877	-1.50866	-2.12217	-2.5716	-2.89796	-3.06972	-3.05231
46	-3.28765	-2.56552	-2.21391	-2.18345	-2.38581	-2.73065	-3.16217	-3.56682	-3.79289	-3.78489	-3.49983	-2.93526	-2.13169	-1.16635	-0.114041	0.940211	1.94868	2.83892	3.56335	4.13431	4.58895	4.93888	5.25135	5.52696	5.78933	6.01485	6.20606	6.32494	6.47374	6.68162	6.84855	6.89756	6.81182	6.55198	6.08531	5.49265	4.77342	3.9353	3.01115	2.03552	1.06564	0.196734	-0.546616	-1.16132	-1.63706	-1.9827	-2.22851	-2.31095	-2.20327
47	-3.48085	-2.55933	-2.00085	-1.79879	-1.8845	-2.1657	-2.56537	-3.01449	-3.36834	-3.50467	-3.3962	-3.01947	-2.38577	-1.54362	-0.566041	0.467084	1.48062	2.4363	3.26668	3.93577	4.46944	4.882	5.20843	5.46223	5.64544	5.78661	5.88185	5.93007	5.92005	6.02933	6.19904	6.35772	6.43516	6.40406	6.20791	5.87317	5.41971	4.80953	4.0782	3.26332	2.37115	1.52395	0.773061	0.139829	-0.363472	-0.74059	-1.02934	-1.21015	-1.19609
48	-3.04563	-2.26152	-1.85027	-1.76765	-1.93847	-2.2742	-2.70587	-3.14113	-3.42376	-3.47628	-3.29182	-2.85934	-2.19588	-1.35242	-0.398186	0.585612	1.54435	2.44682	3.22538	3.84994	4.33651	4.71447	4.9805	5.12148	5.17738	5.17023	5.12002	4.99072	4.90763	4.98926	5.16024	5.36307	5.51607	5.56556	5.50465	5.33142	5.00643	4.50128	3.8856	3.13686	2.33786	1.59549	0.937023	0.400322	-0.00913522	-0.331679	-0.581721	-0.666952	-0.569926
49	-3.27316	-2.27667	-1.62696	-1.34363	-1.35618	-1.59264	-1.97017	-2.41819	-2.82018	-3.03358	-3.02746	-2.80213	-2.35074	-1.69162	-0.875524	0.0313113	0.955517	1.86674	2.73119	3.47393	4.05037	4.51346	4.8401	4.99595	5.00027	4.90863	4.75305	4.51673	4.26074	4.14248	4.22347	4.44029	4.72367	4.95148	5.11778	5.21234	5.16908	4.93698	4.53537	3.9816	3.29341	2.58409	1.9261	1.354	0.919208	0.576206	0.280795	0.112692	0.138057
50	-2.7515	-1.86864	-1.3457	-1.1703	-1.26103	-1.55293	-1.9661	-2.41957	-2.78222	-2.94682	-2.91678	-2.68637	-2.24767	-1.61914	-0.849548	-9.76697e-05	0.873391	1.75831	2.60576	3.32945	3.89212	4.31199	4.55658	4.60244	4.45441	4.19149	3.86188	3.4976	3.15609	3.03776	3.16138	3.4257	3.75879	4.10382	4.41141	4.61192	4.64333	4.46751	4.10601	3.60118	2.97595	2.353	1.78819	1.30327	0.93655	0.681206	0.504906	0.438335	0.51506
51	-2.21855	-1.44776	-1.03951	-0.953035	-1.11083	-1.45221	-1.89577	-2.34666	-2.67593	-2.8224	-2.80257	-2.59652	-2.19445	-1.61464	-0.901114	-0.105165	0.739571	1.62328	2.4724	3.18024	3.72727	4.11786	4.26818	4.17332	3.87498	3.47852	3.00898	2.52494	2.1609	2.07432	2.23369	2.5577	2.95181	3.35698	3.73788	3.99186	4.05241	3.9044	3.58282	3.11306	2.57089	2.04341	1.57969	1.20611	0.964636	0.780183	0.67425	0.709169	0.853549
52	-2.47745	-1.46054	-0.795084	-0.485655	-0.470822	-0.687052	-1.07071	-1.53601	-1.97805	-2.28802	-2.4475	-2.46357	-2.30194	-1.9528	-1.43221	-0.775285	-0.0181439	0.824134	1.72701	2.58617	3.28398	3.83679	4.17973	4.21448	3.98855	3.57211	3.06056	2.46479	1.93279	1.57815	1.52617	1.72317	2.08463	2.4854	2.92128	3.32013	3.56804	3.62307	3.49073	3.19029	2.79098	2.34048	1.93232	1.59059	1.37783	1.22881	1.11249	1.11319	1.23659
53	-1.97095	-1.04004	-0.468502	-0.239492	-0.280676	-0.545318	-0.958862	-1.43232	-1.86049	-2.16775	-2.3633	-2.42897	-2.32272	-2.03598	-1.57789	-0.970291	-0.231609	0.630448	1.563	2.44577	3.1516	3.67659	3.95396	3.90532	3.56847	3.0329	2.4233	1.77594	1.21803	0.89291	0.885662	1.07997	1.40077	1.78695	2.22157	2.59307	2.80154	2.82595	2.6866	2.43418	2.12593	1.8151	1.55916	1.35364	1.25306	1.2277	1.22957	1.30147	1.45449
54	-1.54548	-0.695738	-0.203413	-0.0355166	-0.118218	-0.417078	-0.841904	-1.30615	-1.71648	-2.03464	-2.27647	-2.39399	-2.34687	-2.12573	-1.72653	-1.15523	-0.414806	0.47948	1.45471	2.33166	3.03312	3.55311	3.74505	3.59565	3.16147	2.57528	1.89388	1.21989	0.672297	0.386895	0.376986	0.55	0.812589	1.14428	1.51632	1.81458	1.9593	1.96732	1.84864	1.6836	1.49534	1.33326	1.21948	1.18232	1.22101	1.25884	1.32743	1.45102	1.62259
55	-2.12768	-1.02292	-0.246272	0.182806	0.308	0.197662	-0.116438	-0.529816	-0.966813	-1.3563	-1.6921	-1.9773	-2.14085	-2.15134	-1.99278	-1.64251	-1.09146	-0.334143	0.615197	1.59203	2.45374	3.17286	3.63753	3.73408	3.49482	3.0164	2.37508	1.66479	0.994722	0.477715	0.204485	0.179159	0.287312	0.458605	0.706662	0.989147	1.19946	1.29172	1.2889	1.2314	1.17915	1.12465	1.10973	1.16635	1.292	1.39392	1.49012	1.60768	1.75367
56	-1.88776	-0.84229	-0.129003	0.251799	0.350079	0.225408	-0.082015	-0.461352	-0.856111	-1.22261	-1.57476	-1.89079	-2.0905	-2.15285	-2.04744	-1.73099	-1.18403	-0.40265	0.563405	1.54991	2.39668	3.0663	3.46662	3.49478	3.19015	2.65041	1.99348	1.2878	0.62923	0.1362	-0.112592	-0.193291	-0.196976	-0.134139	0.0322216	0.223564	0.354484	0.40869	0.422684	0.439457	0.513263	0.617194	0.764939	0.936017	1.14265	1.32729	1.46311	1.5652	1.66883
57	-1.74939	-0.760552	-0.101205	0.243201	0.326297	0.199376	-0.0802311	-0.407951	-0.751539	-1.09375	-1.45424	-1.78415	-2.00916	-2.11351	-2.04565	-1.74451	-1.18794	-0.368445	0.600488	1.54088	2.3635	2.98873	3.29109	3.2255	2.87317	2.31488	1.65675	0.965815	0.34838	-0.11824	-0.383948	-0.539204	-0.648382	-0.683199	-0.61633	-0.51107	-0.454584	-0.417505	-0.365402	-0.225513	-0.0409648	0.195799	0.454534	0.7657	1.02608	1.2184	1.35466	1.43634	1.48186
58	-2.69182	-1.46619	-0.530977	0.0816083	0.396864	0.471499	0.351922	0.116117	-0.151287	-0.442233	-0.759681	-1.11684	-1.4441	-1.68371	-1.81578	-1.76478	-1.45942	-0.87409	-0.0353271	0.886949	1.79088	2.5756	3.10416	3.29558	3.16506	2.77974	2.21174	1.56865	0.922223	0.347733	-0.103139	-0.397627	-0.634109	-0.841121	-0.978051	-0.977411	-0.955993	-0.957374	-0.927983	-0.778787	-0.556564	-0.263713	0.0559301	0.456213	0.826501	1.07806	1.27369	1.39462	1.42568
59	-2.63041	-1.45298	-0.569345	-7.01676e-05	0.287916	0.355428	0.248784	0.0639816	-0.144964	-0.388828	-0.681874	-1.02365	-1.33508	-1.57836	-1.71956	-1.66165	-1.33402	-0.736318	0.0960525	0.992634	1.82773	2.51584	2.95153	3.05725	2.85997	2.44066	1.89363	1.29435	0.68411	0.150571	-0.259269	-0.580338	-0.909282	-1.20829	-1.4028	-1.47742	-1.52229	-1.54342	-1.48804	-1.29386	-0.989492	-0.608313	-0.206533	0.219554	0.602818	0.870255	1.04564	1.09861	1.05924
60	-2.56792	-1.44117	-0.609188	-0.084238	0.173145	0.229736	0.136341	-0.00080945	-0.162831	-0.37025	-0.639973	-0.956447	-1.24273	-1.47747	-1.60591	-1.51711	-1.16206	-0.529888	0.275137	1.09512	1.8782	2.4601	2.77675	2.7876	2.55587	2.12613	1.61616	1.05833	0.523989	0.046025	-0.350559	-0.711092	-1.09829	-1.47445	-1.7079	-1.83032	-1.93788	-2.0027	-1.89303	-1.64541	-1.28885	-0.883709	-0.424516	0.0513253	0.398737	0.639041	0.782206	0.800534	0.665771
[truncated: 977 more columns]

## Sheet: LHG_NT1
Time (s)/Freq (Hz)	-0.1	-0.096	-0.092	-0.088	-0.084	-0.08	-0.076	-0.072	-0.068	-0.064	-0.06	-0.056	-0.052	-0.048	-0.044	-0.04	-0.036	-0.032	-0.028	-0.024	-0.02	-0.016	-0.012	-0.008	-0.004	0	0.004	0.008	0.012	0.016	0.02	0.024	0.028	0.032	0.036	0.04	0.044	0.048	0.052	0.056	0.06	0.064	0.068	0.072	0.076	0.08	0.084	0.088	0.092
1	-16.0553	-14.7138	-13.3833	-12.0581	-10.7248	-9.39321	-8.07419	-6.75305	-5.40885	-4.05167	-2.70553	-1.36583	-0.0182516	1.3366	2.68701	4.02489	5.36141	6.70374	8.0471	9.39208	10.739	12.0872	13.4337	14.7773	16.116	17.445	18.7795	20.1233	21.4529	22.7743	24.1044	25.4335	26.749	28.0495	29.3555	30.6901	32.0368	33.3733	34.7079	36.0457	37.3762	38.7004	40.0235	41.3409	42.652	43.9553	45.251	46.5532	47.8605
2	-41.8262	-38.3178	-34.8019	-31.2781	-27.7594	-24.2546	-20.7575	-17.2584	-13.7613	-10.2752	-6.79872	-3.32669	0.144243	3.61418	7.07726	10.5386	14.0088	17.4729	20.9082	24.3189	27.7194	31.1102	34.4874	37.841	41.1747	44.5004	47.8109	51.1167	54.4361	57.7508	61.0518	64.34	67.6015	70.8518	74.1054	77.3402	80.5564	83.7773	86.9907	90.1748	93.3301	96.4458	99.523	102.592	105.653	108.69	111.714	114.708	117.654
3	-28.6865	-26.2304	-23.7789	-21.3338	-18.8837	-16.422	-13.968	-11.5342	-9.11124	-6.70479	-4.32394	-1.95895	0.379618	2.67169	4.9296	7.17414	9.42218	11.7025	14.013	16.3179	18.624	20.9551	23.2867	25.5888	27.8713	30.1453	32.4012	34.6425	36.8745	39.0819	41.2651	43.4375	45.595	47.7391	49.884	52.0235	54.1433	56.2484	58.3463	60.4342	62.5082	64.5617	66.5926	68.5975	70.5607	72.4845	74.3943	76.2913	78.166
4	-31.4858	-28.7769	-26.069	-23.361	-20.6637	-17.9912	-15.3299	-12.6605	-10.0015	-7.36512	-4.73335	-2.11007	0.479848	3.03636	5.58378	8.11833	10.6198	13.0935	15.545	17.9852	20.424	22.845	25.2363	27.6074	29.9736	32.3201	34.6142	36.8649	39.109	41.359	43.5993	45.8178	48.0165	50.197	52.3544	54.4755	56.5577	58.6103	60.6331	62.633	64.6158	66.567	68.4763	70.3445	72.1717	73.9585	75.7025	77.3974	79.0481
5	-45.6976	-41.9265	-38.1137	-34.2829	-30.4328	-26.5562	-22.6781	-18.8049	-14.9288	-11.0637	-7.21006	-3.36367	0.463055	4.26192	8.0318	11.7845	15.5308	19.2603	22.9487	26.5864	30.1922	33.7684	37.2926	40.7586	44.1798	47.5675	50.9069	54.175	57.3832	60.546	63.6491	66.6675	69.5876	72.4268	75.1986	77.8944	80.5147	83.064	85.5398	87.9344	90.2285	92.4129	94.5059	96.5127	98.4186	100.227	101.955	103.611	105.191
6	-65.0408	-59.8428	-54.5939	-49.3111	-43.9758	-38.5927	-33.1778	-27.7249	-22.2307	-16.6968	-11.1264	-5.5478	0.020853	5.58071	11.1165	16.643	22.1812	27.7069	33.2092	38.6611	44.0262	49.3334	54.6001	59.8117	64.9707	70.0765	75.1156	80.082	84.994	89.8352	94.5492	99.1543	103.678	108.038	112.2	116.202	120.02	123.649	127.141	130.478	133.629	136.6	139.38	141.96	144.341	146.512	148.466	150.199	151.714
7	-76.2807	-70.5715	-64.7631	-58.8449	-52.862	-46.7915	-40.597	-34.325	-27.986	-21.5549	-15.0466	-8.46143	-1.77932	4.98735	11.8294	18.7439	25.7177	32.7442	39.801	46.8502	53.8753	60.8768	67.8594	74.8252	81.7535	88.6578	95.5565	102.413	109.206	115.936	122.581	129.121	135.536	141.807	147.948	153.97	159.859	165.613	171.192	176.552	181.707	186.658	191.418	196.001	200.359	204.46	208.293	211.839	215.091
8	-69.6647	-64.2105	-58.6699	-53.0705	-47.4211	-41.7297	-35.9972	-30.2195	-24.3951	-18.5237	-12.6018	-6.6424	-0.669003	5.3353	11.3725	17.4118	23.4557	29.5108	35.5962	41.6881	47.751	53.8502	59.9545	65.9628	71.9261	77.8808	83.7732	89.6011	95.3349	100.912	106.343	111.621	116.708	121.598	126.272	130.739	135.028	139.128	143.023	146.721	150.195	153.432	156.408	159.076	161.458	163.568	165.39	166.932	168.199
9	-82.0803	-75.3318	-68.5344	-61.6511	-54.7274	-47.7979	-40.8494	-33.8824	-26.9263	-19.9797	-13.0286	-6.1213	0.731257	7.57927	14.4077	21.1821	27.9079	34.5985	41.2523	47.8514	54.3862	60.8395	67.192	73.4308	79.5517	85.5601	91.4229	97.1133	102.643	107.992	113.128	118.006	122.62	126.985	131.014	134.701	138.141	141.261	143.982	146.341	148.311	149.892	151.147	152.046	152.575	152.77	152.631	152.168	151.362
10	-103.626	-94.8524	-86.0183	-77.1364	-68.2136	-59.2732	-50.3219	-41.3764	-32.4427	-23.5339	-14.7356	-6.02488	2.63284	11.1611	19.5465	27.82	35.9812	43.9942	51.8441	59.5164	66.9444	74.1565	81.2281	88.0833	94.6468	100.95	107.007	112.78	118.232	123.357	128.118	132.505	136.519	140.129	143.328	146.095	148.416	150.289	151.694	152.63	153.105	153.146	152.768	151.933	150.673	149.018	146.912	144.388	141.497
11	-119.929	-109.954	-99.8163	-89.5545	-79.208	-68.7869	-58.3259	-47.8729	-37.4575	-27.0973	-16.7973	-6.56332	3.54633	13.475	23.2442	32.8369	42.2045	51.4013	60.3775	69.0616	77.4846	85.5951	93.3657	100.824	107.948	114.67	120.957	126.807	132.213	137.198	141.739	145.733	149.177	152.136	154.578	156.43	157.679	158.369	158.504	158.108	157.189	155.706	153.692	151.173	148.152	144.655	140.715	136.364	131.61
12	-118.383	-108.706	-98.8749	-88.8472	-78.7304	-68.59	-58.3303	-47.9787	-37.6119	-27.2753	-17.0128	-6.84815	3.1974	13.0894	22.809	32.3637	41.7281	50.8855	59.8304	68.5622	77.0787	85.3311	93.2738	100.904	108.136	114.917	121.298	127.189	132.548	137.432	141.801	145.585	148.77	151.389	153.474	155.021	155.994	156.369	156.162	155.387	154.019	152.054	149.534	146.514	142.961	138.864	134.27	129.215	123.766
13	-95.4096	-87.7366	-79.882	-71.8766	-63.7701	-55.5568	-47.2596	-38.9291	-30.6095	-22.2927	-14.0079	-5.811	2.30977	10.3029	18.1736	25.9379	33.5375	40.989	48.3039	55.4475	62.4104	69.2178	75.8401	82.2462	88.4249	94.3235	99.9252	105.203	110.108	114.656	118.847	122.609	125.928	128.818	131.307	133.429	135.142	136.393	137.196	137.602	137.617	137.187	136.247	134.801	132.902	130.589	127.847	124.659	121.071
14	-65.6101	-59.8828	-54.0567	-48.1306	-42.1522	-36.1823	-30.2449	-24.3551	-18.5626	-12.8643	-7.26053	-1.78931	3.52802	8.69547	13.699	18.4943	23.1573	27.6885	32.0212	36.1904	40.1788	43.9943	47.6724	51.2039	54.5678	57.7798	60.8403	63.7104	66.4056	68.9167	71.2308	73.339	75.217	76.8812	78.3292	79.5467	80.5833	81.4774	82.203	82.7523	83.1089	83.2345	83.1332	82.848	82.3771	81.6672	80.6871	79.4788	78.0768
15	-43.7783	-39.2686	-34.7792	-30.3148	-25.8652	-21.4714	-17.1498	-12.9411	-8.90392	-5.05908	-1.40843	2.01445	5.2113	8.21192	10.9808	13.5092	15.8116	17.8987	19.7604	21.4312	22.9222	24.2143	25.3809	26.3827	27.2101	27.9389	28.5435	29.0093	29.3803	29.6871	29.9237	30.1236	30.2953	30.4166	30.5115	30.5921	30.6958	30.8452	31.015	31.1999	31.4296	31.7144	32.017	32.2936	32.5211	32.7145	32.8984	33.0502	33.1097
16	-34.6773	-30.8285	-26.9791	-23.1465	-19.3412	-15.611	-12.0095	-8.52335	-5.17349	-1.99417	0.97753	3.67651	6.09484	8.26082	10.1664	11.7943	13.1741	14.2957	15.1418	15.7214	16.0387	16.1122	15.9829	15.6798	15.1671	14.5163	13.7393	12.8086	11.8389	10.8593	9.86031	8.88788	7.98429	7.16012	6.43049	5.81432	5.29809	4.89454	4.61921	4.4823	4.49356	4.64916	4.95987	5.41407	5.98242	6.6293	7.33507	8.07949	8.84723
17	-34.201	-30.6844	-27.1484	-23.5921	-20.0201	-16.4707	-12.9753	-9.56057	-6.2493	-3.07555	-0.0499231	2.80708	5.44981	7.87124	10.0304	11.8997	13.51	14.8604	15.9208	16.6984	17.1885	17.3671	17.2642	16.8937	16.2662	15.411	14.3662	13.1278	11.7858	10.4204	8.97144	7.5274	6.13918	4.79326	3.56409	2.50227	1.60749	0.870214	0.279432	-0.172177	-0.459139	-0.546604	-0.417613	-0.0813724	0.404357	1.00305	1.70289	2.46465	3.22533
18	-35.1719	-31.9414	-28.6578	-25.3452	-22.0081	-18.6449	-15.2492	-11.8558	-8.4982	-5.20572	-2.01889	1.03983	3.96917	6.76972	9.39133	11.7933	13.9583	15.8548	17.5118	18.9326	20.0585	20.8718	21.3873	21.586	21.4728	21.0756	20.429	19.5745	18.5377	17.3291	15.9871	14.6154	13.2053	11.8422	10.5988	9.39853	8.28214	7.30675	6.47189	5.77857	5.21857	4.78543	4.50955	4.41	4.47646	4.68655	4.99227	5.33945	5.68813
19	-35.5102	-32.7137	-29.8111	-26.8249	-23.7641	-20.6452	-17.4831	-14.2873	-11.0484	-7.78657	-4.53496	-1.29396	1.91096	5.04291	8.08325	11.0179	13.8263	16.4629	18.8968	21.0808	23.0124	24.7312	26.1811	27.313	28.144	28.6763	28.91	28.8588	28.5327	27.9785	27.2412	26.3595	25.3652	24.3182	23.1869	21.9724	20.8243	19.7253	18.676	17.7219	16.8427	16.0278	15.2904	14.6482	14.1444	13.7853	13.5217	13.3087	13.0862
20	-34.2091	-31.7415	-29.1928	-26.5427	-23.8107	-21.0042	-18.1129	-15.1326	-12.0866	-8.98858	-5.84323	-2.68558	0.483209	3.6627	6.82857	9.96513	13.0355	15.9896	18.7939	21.4249	23.8635	26.0684	28.0672	29.8429	31.325	32.533	33.483	34.1555	34.5556	34.7002	34.622	34.3477	33.9022	33.3358	32.6945	31.9959	31.1931	30.3371	29.4208	28.4543	27.534	26.6494	25.7829	24.9536	24.1742	23.4723	22.8727	22.3058	21.7451
21	-31.515	-29.3721	-27.149	-24.8518	-22.4968	-20.0448	-17.5002	-14.8841	-12.1986	-9.42332	-6.55681	-3.62725	-0.637464	2.38358	5.4242	8.48873	11.5361	14.5488	17.5221	20.4055	23.1517	25.7314	28.1501	30.4091	32.5059	34.4555	36.1733	37.6443	38.9187	39.9749	40.7991	41.3992	41.8163	42.0991	42.2397	42.2421	42.1258	41.903	41.5636	41.1519	40.6764	40.0598	39.3787	38.6669	37.9116	37.1418	36.4177	35.7136	34.9829
22	-28.6557	-26.671	-24.6034	-22.489	-20.3111	-18.0766	-15.774	-13.3774	-10.9061	-8.37669	-5.80087	-3.17233	-0.513591	2.17909	4.91262	7.64346	10.3853	13.1069	15.7539	18.3184	20.7933	23.1586	25.407	27.5259	29.5434	31.4665	33.3183	35.0638	36.6236	38.0468	39.3363	40.4614	41.4476	42.3167	43.1086	43.8239	44.4294	44.915	45.2641	45.4522	45.4785	45.4001	45.1805	44.8559	44.4514	43.9951	43.4382	42.7665	42.0497
23	-25.618	-23.6407	-21.6065	-19.5336	-17.4543	-15.325	-13.1497	-10.9117	-8.62521	-6.31223	-3.99378	-1.68629	0.589956	2.80552	5.01348	7.20767	9.35678	11.4632	13.4765	15.3872	17.1965	18.9079	20.5533	22.1598	23.7392	25.3103	26.8653	28.4223	29.9163	31.3415	32.7499	34.0915	35.3755	36.6413	37.8997	39.1373	40.2854	41.309	42.2012	42.9335	43.4685	43.8204	43.9495	43.9466	43.9101	43.7193	43.335	42.8194	42.158
24	-22.2263	-20.2541	-18.2289	-16.1974	-14.138	-12.1	-10.0856	-8.05775	-6.02614	-3.98959	-1.99344	-0.062855	1.77856	3.53371	5.17242	6.69498	8.15891	9.53681	10.8372	12.0388	13.1296	14.1551	15.1339	16.0961	17.0939	18.1624	19.3262	20.5712	21.8858	23.2692	24.6706	26.1404	27.6775	29.2367	30.8525	32.5158	34.1979	35.828	37.3197	38.6638	39.841	40.815	41.6081	42.2185	42.5808	42.7581	42.7777	42.5479	42.1322
25	-19.6482	-17.6249	-15.5654	-13.4587	-11.3796	-9.34674	-7.33776	-5.40584	-3.52718	-1.71714	0.00520235	1.62454	3.09451	4.38986	5.51036	6.49036	7.32026	8.03577	8.64017	9.11716	9.52072	9.84211	10.1306	10.4491	10.8408	11.345	11.9931	12.8081	13.8025	14.9453	16.2413	17.6652	19.1971	20.8771	22.6543	24.5171	26.4653	28.4302	30.3559	32.19	33.7986	35.2491	36.5618	37.6529	38.5189	39.1507	39.4901	39.654	39.5869
26	-17.1052	-14.9505	-12.8009	-10.634	-8.4837	-6.44612	-4.504	-2.66232	-0.947809	0.657799	2.08238	3.30931	4.3171	5.08717	5.61677	5.95059	6.13578	6.19629	6.17247	6.02354	5.78532	5.53407	5.30528	5.17365	5.18691	5.39255	5.80874	6.43462	7.27455	8.31573	9.54126	10.9577	12.5132	14.2098	16.0414	17.9502	19.9373	21.9789	23.9278	25.7267	27.3853	28.9043	30.2746	31.4222	32.2729	32.8941	33.3075	33.4579	33.4387
27	-16.4683	-14.2035	-11.9261	-9.67924	-7.48748	-5.32335	-3.26906	-1.39243	0.334048	1.86473	3.20942	4.35399	5.22409	5.81906	6.12441	6.16458	5.98251	5.65328	5.20915	4.69507	4.13565	3.51952	2.93175	2.43608	2.0922	1.95369	2.04111	2.37456	2.94266	3.72959	4.72106	5.88489	7.22428	8.71052	10.2881	11.9681	13.7047	15.4948	17.2766	18.9878	20.5894	22.0504	23.3742	24.5353	25.4769	26.1714	26.5973	26.8201	26.8562
28	-14.9323	-12.5411	-10.1521	-7.81434	-5.57842	-3.44796	-1.4243	0.385842	1.97591	3.34375	4.42318	5.24434	5.76854	5.98415	5.90803	5.55022	4.97433	4.26138	3.47925	2.64244	1.79884	0.975358	0.234261	-0.3398	-0.719495	-0.865123	-0.760209	-0.414513	0.159329	0.934717	1.8999	3.02107	4.26478	5.62844	7.0413	8.45461	9.93729	11.4237	12.8651	14.2325	15.4832	16.6231	17.6209	18.423	19.0459	19.4259	19.5484	19.5042	19.2599
29	-13.6435	-11.1615	-8.67529	-6.26886	-3.98054	-1.85701	0.108547	1.85895	3.30627	4.49729	5.38217	5.91959	6.1334	5.9979	5.57771	4.90393	4.02743	3.02827	1.9905	0.955305	-0.0586207	-1.00514	-1.82848	-2.43162	-2.77666	-2.87586	-2.72353	-2.33152	-1.72976	-0.9444	-0.00391173	1.0849	2.26956	3.51263	4.81096	6.10377	7.36884	8.5892	9.75277	10.855	11.8604	12.702	13.352	13.8137	14.0322	14.0401	13.8074	13.4109	12.896
30	-12.7339	-10.1674	-7.61396	-5.13999	-2.81883	-0.67629	1.25114	2.95838	4.33639	5.35626	6.07519	6.42017	6.41096	6.05117	5.36175	4.43786	3.3297	2.12631	0.897276	-0.297057	-1.42915	-2.46046	-3.33972	-3.98877	-4.347	-4.42678	-4.26532	-3.86864	-3.26354	-2.47521	-1.53286	-0.464123	0.714901	1.9296	3.20868	4.4645	5.66419	6.81923	7.88926	8.86907	9.69581	10.3198	10.7569	10.9572	10.8808	10.5584	10.0094	9.29719	8.41726
31	-12.276	-9.64321	-7.03364	-4.50956	-2.14663	0.00784595	1.93118	3.59672	4.9687	5.92647	6.51292	6.74924	6.59037	6.11347	5.3122	4.25608	3.01577	1.66876	0.313606	-0.999643	-2.23119	-3.34769	-4.29864	-5.02224	-5.4549	-5.59668	-5.48171	-5.14807	-4.59226	-3.84453	-2.90977	-1.81443	-0.615578	0.642034	1.93302	3.25945	4.51695	5.71178	6.80584	7.7858	8.59788	9.18049	9.53927	9.59578	9.35883	8.80804	8.05251	7.0931	5.93559
32	-12.1607	-9.51811	-6.8595	-4.30618	-1.90658	0.267456	2.19417	3.84236	5.19185	6.17574	6.71768	6.90792	6.71399	6.15801	5.33345	4.25024	2.99895	1.61167	0.18696	-1.20037	-2.50717	-3.69652	-4.72877	-5.55597	-6.11059	-6.37305	-6.37032	-6.13299	-5.67735	-4.99492	-4.10391	-3.0128	-1.78684	-0.445234	0.930046	2.30579	3.65293	4.91032	6.12366	7.20006	8.07901	8.73695	9.10482	9.16591	8.85499	8.25375	7.40385	6.35383	5.03755
33	-12.196	-9.56012	-6.90982	-4.32734	-1.92273	0.273129	2.20016	3.84788	5.17449	6.16422	6.73986	6.90666	6.75404	6.21753	5.38635	4.32505	3.08132	1.73452	0.307751	-1.10321	-2.45727	-3.70449	-4.80361	-5.72021	-6.40817	-6.80854	-6.94317	-6.82589	-6.47723	-5.88333	-5.04919	-3.99587	-2.74933	-1.37702	0.0715278	1.50952	2.94517	4.31282	5.61407	6.77879	7.74726	8.52196	8.98278	9.08109	8.83941	8.30924	7.52435	6.48183	5.14825
34	-12.199	-9.57547	-6.9628	-4.39707	-1.98785	0.192557	2.12366	3.75768	5.07937	6.04824	6.65304	6.83653	6.68114	6.2324	5.43929	4.42325	3.20338	1.86505	0.461622	-0.955967	-2.3176	-3.60031	-4.75203	-5.73299	-6.5161	-7.04521	-7.28713	-7.28045	-7.02024	-6.52152	-5.75269	-4.73544	-3.51067	-2.14055	-0.678816	0.825403	2.31635	3.77554	5.13236	6.36089	7.39461	8.22669	8.81529	9.05239	8.96653	8.57848	7.89896	6.95701	5.73486
35	-12.0409	-9.49876	-6.91588	-4.41057	-2.02131	0.13616	2.03771	3.65983	4.96362	5.92381	6.51953	6.74409	6.58226	6.15174	5.44185	4.45647	3.30624	1.98238	0.585921	-0.84928	-2.23289	-3.52482	-4.70225	-5.72774	-6.56721	-7.18999	-7.5291	-7.58751	-7.39398	-6.96519	-6.28575	-5.33061	-4.16334	-2.80856	-1.36064	0.144083	1.62904	3.0899	4.51253	5.74451	6.85147	7.77681	8.48111	8.86064	8.93325	8.74546	8.28787	7.52975	6.46432
36	-9.48124	-6.99701	-4.54156	-2.22497	-0.0903759	1.76397	3.3527	4.63858	5.58985	6.18043	6.41963	6.30336	5.86081	5.19338	4.25828	3.12936	1.87976	0.50396	-0.909757	-2.32992	-3.64437	-4.83232	-5.86972	-6.74054	-7.41227	-7.84285	-7.97429	-7.83598	-7.46569	-6.86537	-6.02516	-4.94272	-3.67232	-2.27711	-0.842038	0.592367	1.992	3.40053	4.71236	5.85138	6.8583	7.66343	8.23439	8.51354	8.51663	8.28413	7.75513	6.92641	5.7757
37	-9.20222	-6.86105	-4.5091	-2.26326	-0.203115	1.62349	3.15251	4.41462	5.35788	5.96099	6.21259	6.14543	5.75536	5.10017	4.23486	3.12802	1.90657	0.60224	-0.765792	-2.13796	-3.47074	-4.66021	-5.69669	-6.56543	-7.25918	-7.74338	-7.96747	-7.91791	-7.65302	-7.15813	-6.46065	-5.52956	-4.39745	-3.14462	-1.83104	-0.517378	0.842583	2.18739	3.4736	4.68984	5.83059	6.80232	7.51434	7.99673	8.22145	8.23876	7.9799	7.38211	6.45292
38	-8.96568	-6.7227	-4.53495	-2.3873	-0.416182	1.34265	2.83864	4.04653	4.98913	5.60958	5.90305	5.88146	5.58003	4.99381	4.18754	3.17471	1.97105	0.718476	-0.580688	-1.87905	-3.14122	-4.30807	-5.31027	-6.15345	-6.8371	-7.34472	-7.6464	-7.7033	-7.55498	-7.22259	-6.70935	-6.01905	-5.12627	-4.08752	-2.94773	-1.75991	-0.516366	0.785466	2.06051	3.32391	4.54512	5.67794	6.61042	7.3184	7.80318	8.03643	8.02026	7.67222	6.95626
39	-8.78231	-6.65301	-4.57637	-2.59329	-0.710015	0.947868	2.38806	3.56089	4.47317	5.12545	5.47032	5.52243	5.31016	4.84897	4.13651	3.23003	2.13188	0.91371	-0.306845	-1.53853	-2.71314	-3.80201	-4.73975	-5.50785	-6.13636	-6.63835	-6.95768	-7.1102	-7.07521	-6.90245	-6.6289	-6.21125	-5.61909	-4.83467	-3.93012	-2.9302	-1.79804	-0.595581	0.632199	1.9262	3.27668	4.53981	5.67754	6.60404	7.34568	7.82219	8.01074	7.85921	7.34081
40	-6.75001	-4.77227	-2.91029	-1.17344	0.406212	1.7425	2.87336	3.75484	4.41302	4.82459	4.96215	4.85463	4.5272	3.96619	3.17802	2.21202	1.09227	-0.0726893	-1.21128	-2.32471	-3.33252	-4.19825	-4.86959	-5.38452	-5.80741	-6.10976	-6.28345	-6.34031	-6.2896	-6.20878	-6.0568	-5.77503	-5.30065	-4.64362	-3.86017	-2.9143	-1.80559	-0.596845	0.701018	2.10123	3.50237	4.80261	5.94442	6.87601	7.56175	7.93824	7.96267	7.63305	6.94294
41	-6.7622	-4.90841	-3.12821	-1.51608	-0.0532788	1.20983	2.2432	3.09524	3.73326	4.18949	4.424	4.43034	4.23785	3.84749	3.22521	2.3921	1.40011	0.311062	-0.761172	-1.78682	-2.74518	-3.54931	-4.15618	-4.54851	-4.82382	-5.02974	-5.15901	-5.22606	-5.24234	-5.26457	-5.29506	-5.25426	-5.06976	-4.68329	-4.12	-3.37595	-2.40702	-1.2569	0.0276378	1.44163	2.92347	4.34592	5.60615	6.67483	7.48253	8.02192	8.18967	8.00231	7.46965
42	-5.14081	-3.45793	-1.90882	-0.565051	0.613347	1.57364	2.34195	2.95933	3.40963	3.721	3.84576	3.78978	3.56516	3.13874	2.47725	1.61926	0.632102	-0.390974	-1.35522	-2.24765	-3.02017	-3.58464	-3.90981	-4.0309	-4.07499	-4.08296	-4.0732	-4.06067	-4.09366	-4.19532	-4.29804	-4.31341	-4.1721	-3.81898	-3.27674	-2.47838	-1.44403	-0.219313	1.15406	2.63777	4.10555	5.42331	6.52591	7.39079	7.98465	8.28542	8.19487	7.79869	7.08111
43	-5.33058	-3.71183	-2.22227	-0.920834	0.154668	1.05789	1.75113	2.30201	2.73541	3.05472	3.27699	3.35204	3.28482	3.056	2.60563	1.92241	1.06142	0.111728	-0.822073	-1.66982	-2.4054	-2.95949	-3.25069	-3.28146	-3.15242	-2.98536	-2.83061	-2.69759	-2.63737	-2.69959	-2.84488	-2.96395	-2.99207	-2.82826	-2.47017	-1.87032	-0.999167	0.0925092	1.35617	2.74575	4.15525	5.4521	6.52331	7.36211	7.94339	8.28542	8.30284	7.99667	7.42744
44	-4.1743	-2.70987	-1.42216	-0.3658	0.459884	1.11603	1.59193	1.97503	2.2761	2.51691	2.6985	2.76911	2.721	2.49894	2.03693	1.35643	0.525249	-0.349556	-1.1718	-1.88351	-2.42787	-2.72921	-2.71606	-2.47556	-2.11634	-1.77841	-1.4808	-1.2379	-1.16441	-1.24283	-1.39341	-1.50546	-1.49883	-1.3048	-0.918826	-0.25982	0.635754	1.70328	2.90644	4.14324	5.31332	6.28546	7.03492	7.54935	7.87237	7.95561	7.76293	7.3165	6.69034
45	-4.70286	-3.20803	-1.89871	-0.807021	0.0252092	0.634973	1.08706	1.40016	1.66238	1.87977	2.08644	2.26394	2.35854	2.34335	2.13448	1.68418	1.04291	0.286439	-0.471557	-1.15253	-1.69137	-2.00441	-2.01528	-1.71421	-1.22384	-0.676916	-0.207809	0.238799	0.532865	0.6006	0.512196	0.361019	0.2708	0.30303	0.487472	0.876914	1.52804	2.32688	3.25644	4.22746	5.1595	5.94229	6.53713	6.92646	7.18941	7.29822	7.2245	6.92865	6.48979
46	-4.12146	-2.73722	-1.57341	-0.659113	-0.0158523	0.422082	0.721223	0.923019	1.1062	1.28229	1.488	1.68431	1.81693	1.83935	1.65553	1.253	0.69634	0.0648765	-0.533866	-1.03604	-1.35591	-1.39741	-1.11808	-0.555588	0.150811	0.814004	1.43034	1.96423	2.2545	2.29022	2.18022	2.01051	1.93639	1.91208	2.03423	2.35921	2.86615	3.44563	4.08787	4.70046	5.20815	5.56973	5.76899	5.89954	5.9946	6.01068	5.89831	5.67216	5.39937
47	-5.08451	-3.59185	-2.31217	-1.27673	-0.512113	-0.014991	0.298624	0.495786	0.629189	0.768785	0.936314	1.16097	1.38599	1.56059	1.62266	1.48424	1.17145	0.744502	0.283382	-0.119112	-0.404303	-0.464138	-0.217948	0.32617	1.12921	1.96589	2.73872	3.46482	4.00614	4.23379	4.22519	4.04058	3.87308	3.71867	3.5696	3.56535	3.71394	3.94835	4.19927	4.45811	4.63835	4.70676	4.65222	4.56637	4.55658	4.60624	4.64404	4.66369	4.67327
48	-4.99136	-3.55611	-2.36968	-1.44187	-0.795181	-0.401244	-0.16807	-0.0299369	0.066482	0.189723	0.368551	0.618052	0.870938	1.08501	1.18923	1.12141	0.935548	0.673389	0.414519	0.234766	0.18927	0.42834	0.926504	1.73881	2.7029	3.62517	4.49666	5.25093	5.71877	5.87096	5.75052	5.52505	5.2971	4.97682	4.65425	4.45378	4.31845	4.20969	4.07384	3.92456	3.6815	3.33754	2.9741	2.7532	2.72586	2.83086	3.03926	3.3368	3.67548
49	-6.18004	-4.63457	-3.25888	-2.15221	-1.3118	-0.752725	-0.42572	-0.23869	-0.130365	-0.0518966	0.0713462	0.266346	0.533535	0.80553	1.05202	1.20138	1.22723	1.19194	1.11416	1.07343	1.11575	1.35762	1.85703	2.61349	3.65612	4.68502	5.71014	6.60443	7.31132	7.6823	7.69617	7.48722	7.21255	6.83868	6.29962	5.79601	5.3161	4.8855	4.39832	3.91152	3.38561	2.7692	2.10288	1.60604	1.38264	1.42876	1.70699	2.20204	2.83536
50	-6.24229	-4.7163	-3.40213	-2.36289	-1.59366	-1.09803	-0.813096	-0.651238	-0.559632	-0.491953	-0.365591	-0.164275	0.103282	0.380411	0.648804	0.845496	0.979824	1.10232	1.21417	1.3951	1.68065	2.17268	2.93298	3.89866	5.10671	6.22538	7.26183	8.13252	8.78538	9.04164	8.95896	8.60657	8.15041	7.61039	6.8933	6.1908	5.46659	4.73499	3.91631	3.11833	2.29375	1.44292	0.645767	0.123553	-0.0197056	0.206629	0.732255	1.50837	2.43291
51	-6.27906	-4.78259	-3.53219	-2.55198	-1.84404	-1.39691	-1.14233	-0.99893	-0.925921	-0.872286	-0.753348	-0.566947	-0.321966	-0.0561676	0.221735	0.466406	0.713487	0.988186	1.28694	1.6733	2.20912	2.95981	3.93751	5.14418	6.424	7.58717	8.63252	9.46333	9.98195	10.085	9.8016	9.34393	8.76503	8.01421	7.13215	6.23664	5.32697	4.3576	3.34094	2.36673	1.37367	0.364072	-0.438197	-0.844032	-0.806786	-0.399567	0.386087	1.39998	2.52894
52	-7.1944	-5.6056	-4.15132	-2.96756	-2.04372	-1.39422	-0.99071	-0.76678	-0.647576	-0.605892	-0.577614	-0.487509	-0.34254	-0.143198	0.0954027	0.371379	0.663614	1.01917	1.43546	1.90664	2.50878	3.29996	4.26149	5.50843	6.8483	8.18811	9.38355	10.4138	11.1327	11.505	11.3396	10.8981	10.3125	9.54409	8.64232	7.62061	6.63816	5.61027	4.54516	3.47409	2.46525	1.37445	0.364741	-0.307898	-0.508384	-0.322976	0.311441	1.2623	2.45829
53	-6.95581	-5.39224	-3.99423	-2.8808	-2.01672	-1.4291	-1.07308	-0.888805	-0.808009	-0.815394	-0.828531	-0.793493	-0.714346	-0.578372	-0.378807	-0.111773	0.227901	0.683732	1.23362	1.89816	2.7189	3.74143	4.94513	6.35777	7.85286	9.25237	10.4303	11.3652	11.9323	12.0667	11.6999	11.0272	10.201	9.27507	8.25467	7.21259	6.23608	5.23284	4.18746	3.17233	2.22721	1.25097	0.394601	-0.0989696	-0.130411	0.232052	1.0087	2.05824	3.28498
54	-6.59112	-5.06681	-3.73896	-2.70032	-1.90449	-1.38647	-1.08765	-0.956301	-0.931488	-1.00463	-1.07583	-1.11904	-1.12122	-1.05677	-0.900949	-0.642835	-0.254434	0.294202	0.981106	1.81242	2.88144	4.10673	5.5535	7.17357	8.73633	10.1512	11.2929	12.0564	12.4153	12.1946	11.498	10.6027	9.58383	8.53522	7.47196	6.49088	5.62632	4.75956	3.9052	3.14852	2.36763	1.54086	0.882503	0.662795	0.771427	1.29843	2.12343	3.24245	4.37535
55	-7.0448	-5.43985	-3.96878	-2.72332	-1.76448	-1.04833	-0.609343	-0.379486	-0.31421	-0.361161	-0.510679	-0.65273	-0.78692	-0.872731	-0.876389	-0.760199	-0.503571	-0.063702	0.586297	1.37895	2.43198	3.69425	5.13374	6.867	8.58846	10.2297	11.6261	12.6315	13.1715	13.1823	12.5052	11.4986	10.3543	9.14286	8.0452	7.00456	6.20417	5.53766	4.9446	4.45785	4.02323	3.46342	2.85425	2.51267	2.47675	2.75525	3.3213	4.21753	5.27124
56	-6.49477	-4.92656	-3.52137	-2.3676	-1.49368	-0.868989	-0.517476	-0.366801	-0.377103	-0.505594	-0.733037	-0.95098	-1.17378	-1.33157	-1.38909	-1.30011	-1.03241	-0.5381	0.198784	1.1466	2.38609	3.87871	5.53731	7.44672	9.2948	10.9619	12.2309	13.0113	13.1836	12.7866	11.7234	10.3671	8.93221	7.56151	6.45087	5.5563	5.04357	4.72776	4.512	4.39256	4.32603	4.10486	3.8154	3.71806	3.86812	4.23786	4.86055	5.69432	6.58779
57	-5.93188	-4.41215	-3.08304	-2.02665	-1.24229	-0.718538	-0.459809	-0.394214	-0.483819	-0.695056	-0.992194	-1.28098	-1.57445	-1.78136	-1.87091	-1.79131	-1.49898	-0.934593	-0.127426	0.970083	2.39381	4.03323	5.95698	8.0233	9.92225	11.5509	12.648	13.1053	12.9036	11.9618	10.4349	8.76603	7.07643	5.67561	4.61447	3.98352	3.79705	3.86629	4.11991	4.49606	4.80208	4.84946	4.86317	5.01353	5.28864	5.71289	6.29544	7.06943	7.73144
58	-6.2921	-4.70283	-3.24149	-1.99556	-1.03852	-0.347206	0.0704278	0.235564	0.215952	0.0498092	-0.236176	-0.586462	-0.930822	-1.26511	-1.49234	-1.58942	-1.50022	-1.15891	-0.550229	0.341508	1.5922	3.10666	4.9748	7.09441	9.24607	11.1467	12.6897	13.4854	13.6401	12.9078	11.4197	9.52131	7.51208	5.71398	4.28992	3.42229	3.08534	3.28042	3.80312	4.59462	5.41445	6.02028	6.34782	6.65818	6.95821	7.34544	7.69537	8.27933	8.86979
59	-5.78727	-4.23325	-2.83789	-1.67895	-0.819917	-0.223365	0.0883442	0.163971	0.0648917	-0.169055	-0.513793	-0.895369	-1.27195	-1.61187	-1.83089	-1.91335	-1.79885	-1.42713	-0.764079	0.206074	1.57457	3.25454	5.24666	7.48651	9.69142	11.5312	12.8826	13.3572	13.0571	11.8692	9.94525	7.69396	5.44867	3.54696	2.22416	1.59568	1.6612	2.32179	3.28725	4.47999	5.6706	6.60225	7.18901	7.69405	8.09176	8.47611	8.78148	9.20757	9.55563
60	-5.34946	-3.83905	-2.51474	-1.44366	-0.678783	-0.176474	0.03492	0.0295358	-0.138432	-0.426843	-0.808946	-1.19836	-1.57966	-1.89208	-2.08007	-2.13192	-1.97949	-1.56289	-0.872517	0.200753	1.61723	3.3876	5.55129	7.84025	10.0118	11.7718	12.833	13.0199	12.2993	10.5932	8.29536	5.74073	3.39274	1.51336	0.398473	0.0781225	0.526131	1.56843	2.986	4.59	6.06915	7.14845	7.973	8.52182	9.03563	9.23333	9.48515	9.71373	9.82051
[truncated: 977 more columns]

## Sheet: LHG_MvsNT1
Time (s)/Freq (Hz)	-0.1	-0.096	-0.092	-0.088	-0.084	-0.08	-0.076	-0.072	-0.068	-0.064	-0.06	-0.056	-0.052	-0.048	-0.044	-0.04	-0.036	-0.032	-0.028	-0.024	-0.02	-0.016	-0.012	-0.008	-0.004	0	0.004	0.008	0.012	0.016	0.02	0.024	0.028	0.032	0.036	0.04	0.044	0.048	0.052	0.056	0.06	0.064	0.068	0.072	0.076	0.08	0.084	0.088	0.092
1	0	0	0	0	0	0	0	0	0	0	0	0	0	0	0	0	0	0	0	0	0	0	0	0	0	0	0	0	0	0	0	0	0	0	0	0	0	0	0	0	0	0	0	0	0	0	0	0	0
2	0	0	0	0	0	0	0	0	0	0	0	0	0	0	0	0	0	0	0	0	0	0	0	0	0	-2.12355	-2.1123	-2.10354	-2.09514	-2.08699	-2.08099	-2.07583	-2.0694	-2.06291	-2.05869	-2.05596	-2.05368	-2.05198	-2.04973	-2.04647	-2.04307	-2.03942	-2.03475	-2.02912	-2.02341	-2.01778	-2.01195	-2.00709	-2.00394
3	0	0	0	0	0	0	0	0	0	0	0	0	0	0	0	0	0	0	0	0	0	0	0	0	0	2.71429	2.73441	2.75091	2.76515	2.77925	2.79114	2.80011	2.80796	2.81454	2.82057	2.82708	2.83241	2.8357	2.83911	2.84379	2.84906	2.85365	2.85668	2.85915	2.86202	2.86504	2.86811	2.87094	2.87347
4	0	0	0	0	0	0	0	0	0	0	0	0	0	0	0	0	0	0	0	0	0	0	0	0	0	0	0	0	0	0	0	0	0	0	0	0	0	0	0	0	0	0	0	0	0	0	0	0	0
5	0	0	0	0	0	0	0	0	0	0	0	0	0	0	0	0	0	0	0	0	0	0	0	0	0	0	0	0	0	0	0	0	0	0	0	0	0	0	0	0	0	0	0	0	0	0	0	0	0
6	0	0	0	0	0	0	0	0	0	0	0	0	0	0	0	0	0	0	0	0	0	0	0	0	0	0	0	0	0	0	0	0	0	0	0	0	0	0	0	0	0	0	0	0	0	0	0	0	0
7	0	0	0	0	0	0	0	0	0	0	0	0	0	0	0	0	0	0	0	0	0	0	0	0	0	0	0	0	0	0	0	0	0	0	0	0	0	0	0	0	0	0	0	0	0	0	0	0	0
8	0	0	0	0	0	0	0	0	0	0	0	0	0	0	0	0	0	0	0	0	0	0	0	0	0	0	0	0	0	0	0	0	0	0	0	0	0	0	0	0	0	0	0	0	0	0	0	0	0
9	0	0	0	0	0	0	0	0	0	0	0	0	0	0	0	0	0	0	0	0	0	0	0	0	0	0	0	0	0	0	0	0	0	0	0	0	0	0	0	0	0	0	0	0	0	0	0	0	0
10	0	0	0	0	0	0	0	0	0	0	0	0	0	0	0	0	0	0	0	0	0	0	0	0	0	0	0	0	0	0	0	0	0	0	0	0	0	0	0	0	0	0	0	0	0	0	0	0	0
11	0	0	0	0	0	0	0	0	0	0	0	0	0	0	0	0	0	0	0	0	0	0	0	0	0	0	0	0	0	0	0	0	0	0	0	0	0	0	0	0	0	0	0	0	0	0	0	0	0
12	0	0	0	0	0	0	0	0	0	0	0	0	0	0	0	0	0	0	0	0	0	0	0	0	0	0	0	0	0	0	0	0	0	0	0	0	0	0	0	0	0	0	0	0	0	0	0	0	0
13	0	0	0	0	0	0	0	0	0	0	0	0	0	0	0	0	0	0	0	0	0	0	0	0	0	0	0	0	0	0	0	0	0	0	0	0	0	0	0	0	0	0	0	0	0	0	0	0	0
14	0	0	0	0	0	0	0	0	0	0	0	0	0	0	0	0	0	0	0	0	0	0	0	0	0	0	0	0	0	0	0	0	0	0	0	0	0	0	0	0	0	0	0	0	0	0	0	0	0
15	0	0	0	0	0	0	0	0	0	0	0	0	0	0	0	0	0	0	0	0	0	0	0	0	0	0	0	0	0	0	0	0	0	0	0	0	0	0	0	0	0	0	0	0	0	0	0	0	0
16	0	0	0	0	0	0	0	0	0	0	0	0	0	0	0	0	0	0	0	0	0	0	0	0	0	0	0	0	0	0	0	0	0	0	0	0	0	0	0	0	0	0	0	0	0	0	0	0	0
17	0	0	0	0	0	0	0	0	0	0	0	0	0	0	0	0	0	0	0	0	0	0	0	0	0	0	0	0	0	0	0	0	0	0	0	0	0	0	0	0	0	0	0	0	0	0	0	0	0
18	0	0	0	0	0	0	0	0	0	0	0	0	0	0	0	0	0	0	0	0	0	0	0	0	0	0	0	0	0	0	0	0	0	0	0	0	0	0	0	0	0	0	0	0	0	0	0	0	0
19	0	0	0	0	0	0	0	0	0	0	0	0	0	0	0	0	0	0	0	0	0	0	0	0	0	0	0	0	0	0	0	0	0	0	0	0	0	0	0	0	0	0	0	0	0	0	0	0	0
20	0	0	0	0	0	0	0	0	0	0	0	0	0	0	0	0	0	0	0	0	0	0	0	0	0	0	0	0	0	0	0	0	0	0	0	0	0	0	0	0	0	0	0	0	0	0	0	0	0
21	0	0	0	0	0	0	0	0	0	0	0	0	0	0	0	0	0	0	0	0	0	0	0	0	0	0	0	0	0	0	0	0	0	0	0	0	0	0	0	0	0	0	0	0	0	0	0	0	0
22	0	0	0	0	0	0	0	0	0	0	0	0	0	0	0	0	0	0	0	0	0	0	0	0	0	0	0	0	0	0	0	0	0	0	0	0	0	0	0	0	0	0	0	0	0	0	0	0	0
23	0	0	0	0	0	0	0	0	0	0	0	0	0	0	0	0	0	0	0	0	0	0	0	0	0	0	0	0	0	0	0	0	0	0	0	0	0	0	0	0	0	0	0	0	0	0	0	0	0
24	0	0	0	0	0	0	0	0	0	0	0	0	0	0	0	0	0	0	0	0	0	0	0	0	0	0	0	0	0	0	0	0	0	0	0	0	0	0	0	0	0	0	0	0	0	0	0	0	0
25	0	0	0	0	0	0	0	0	0	0	0	0	0	0	0	0	0	0	0	0	0	0	0	0	0	0	0	0	0	0	0	0	0	0	0	0	0	0	0	0	0	0	0	0	0	0	0	0	0
26	0	0	0	0	0	0	0	0	0	0	0	0	0	0	0	0	0	0	0	0	0	0	0	0	0	0	0	0	0	0	0	0	0	0	0	0	0	0	0	0	0	0	0	0	0	0	0	0	0
27	0	0	0	0	0	0	0	0	0	0	0	0	0	0	0	0	0	0	0	0	0	0	0	0	0	0	0	0	0	0	0	0	0	0	0	0	0	0	0	0	0	0	0	0	0	0	0	0	0
28	0	0	0	0	0	0	0	0	0	0	0	0	0	0	0	0	0	0	0	0	0	0	0	0	0	0	0	0	0	0	0	0	0	0	0	0	0	0	0	0	0	0	0	0	0	0	0	0	0
29	0	0	0	0	0	0	0	0	0	0	0	0	0	0	0	0	0	0	0	0	0	0	0	0	0	0	0	0	0	0	0	0	0	0	0	0	0	0	0	0	0	0	0	0	0	0	0	0	0
30	0	0	0	0	0	0	0	0	0	0	0	0	0	0	0	0	0	0	0	0	0	0	0	0	0	0	0	0	0	0	0	0	0	0	0	0	0	0	0	0	0	0	0	0	0	0	0	0	0
31	0	0	0	0	0	0	0	0	0	0	0	0	0	0	0	0	0	0	0	0	0	0	0	0	0	0	0	0	0	0	0	0	0	0	0	0	0	0	0	0	0	0	0	0	0	0	0	0	0
32	0	0	0	0	0	0	0	0	0	0	0	0	0	0	0	0	0	0	0	0	0	0	0	0	0	0	0	0	0	0	0	0	0	0	0	0	0	0	0	0	0	0	0	0	0	0	0	0	0
33	0	0	0	0	0	0	0	0	0	0	0	0	0	0	0	0	0	0	0	0	0	0	0	0	0	0	0	0	0	0	0	0	0	0	0	0	0	0	0	0	0	0	0	0	0	0	0	0	0
34	0	0	0	0	0	0	0	0	0	0	0	0	0	0	0	0	0	0	0	0	0	0	0	0	0	0	0	0	0	0	0	0	0	0	0	0	0	0	0	0	0	0	0	0	0	0	0	0	0
35	0	0	0	0	0	0	0	0	0	0	0	0	0	0	0	0	0	0	0	0	0	0	0	0	0	0	0	0	0	0	0	0	0	0	0	0	0	0	0	0	0	0	0	0	0	0	0	0	0
36	0	0	0	0	0	0	0	0	0	0	0	0	0	0	0	0	0	0	0	0	0	0	0	0	0	0	0	0	0	0	0	0	0	0	0	0	0	0	0	0	0	0	0	0	0	0	0	0	0
37	0	0	0	0	0	0	0	0	0	0	0	0	0	0	0	0	0	0	0	0	0	0	0	0	0	0	0	0	0	0	0	0	0	0	0	0	0	0	0	0	0	0	0	0	0	0	0	0	0
38	0	0	0	0	0	0	0	0	0	0	0	0	0	0	0	0	0	0	0	0	0	0	0	0	0	0	0	0	0	0	0	0	0	0	0	0	0	0	0	0	0	0	0	0	0	0	0	0	0
39	0	0	0	0	0	0	0	0	0	0	0	0	0	0	0	0	0	0	0	0	0	0	0	0	0	0	0	0	0	0	0	0	0	0	0	0	0	0	0	0	0	0	0	0	0	0	0	0	0
40	0	0	0	0	0	0	0	0	0	0	0	0	0	0	0	0	0	0	0	0	0	0	0	0	0	0	0	0	0	0	0	0	0	0	0	0	0	0	0	0	0	0	0	0	0	0	0	0	0
41	0	0	0	0	0	0	0	0	0	0	0	0	0	0	0	0	0	0	0	0	0	0	0	0	0	0	0	0	0	0	0	0	0	0	0	0	0	0	0	0	0	0	0	0	0	0	0	0	0
42	0	0	0	0	0	0	0	0	0	0	0	0	0	0	0	0	0	0	0	0	0	0	0	0	0	0	0	0	0	0	0	0	0	0	0	0	0	0	0	0	0	0	0	0	0	0	0	0	0
43	0	0	0	0	0	0	0	0	0	0	0	0	0	0	0	0	0	0	0	0	0	0	0	0	0	0	0	0	0	0	0	0	0	0	0	0	0	0	0	0	0	0	0	0	0	0	0	0	0
44	0	0	0	0	0	0	0	0	0	0	0	0	0	0	0	0	0	0	0	0	0	0	0	0	0	0	0	0	0	0	0	0	0	0	0	0	0	0	0	0	0	0	0	0	0	0	0	0	0
45	0	0	0	0	0	0	0	0	0	0	0	0	0	0	0	0	0	0	0	0	0	0	0	0	0	0	0	0	0	0	0	0	0	0	0	0	0	0	0	0	0	0	0	0	0	0	0	0	0
46	0	0	0	0	0	0	0	0	0	0	0	0	0	0	0	0	0	0	0	0	0	0	0	0	0	0	0	0	0	0	0	0	0	0	0	0	0	0	0	0	0	0	0	0	0	0	0	0	0
47	0	0	0	0	0	0	0	0	0	0	0	0	0	0	0	0	0	0	0	0	0	0	0	0	0	0	0	0	0	0	0	0	0	0	0	0	0	0	0	0	0	0	0	0	0	0	0	0	0
48	0	0	0	0	0	0	0	0	0	0	0	0	0	0	0	0	0	0	0	0	0	0	0	0	0	0	0	0	0	0	0	0	0	0	0	0	0	0	0	0	0	0	0	0	0	0	0	0	0
49	0	0	0	0	0	0	0	0	0	0	0	0	0	0	0	0	0	0	0	0	0	0	0	0	0	0	0	0	0	0	0	0	0	0	0	0	0	0	0	0	0	0	0	0	0	0	0	0	0
50	0	0	0	0	0	0	0	0	0	0	0	0	0	0	0	0	0	0	0	0	0	0	0	0	0	0	0	0	0	0	0	0	0	0	0	0	0	0	0	0	0	0	0	0	0	0	0	0	0
51	0	0	0	0	0	0	0	0	0	0	0	0	0	0	0	0	0	0	0	0	0	0	0	0	0	0	0	0	0	0	0	0	0	0	0	0	0	0	0	0	0	0	0	0	0	0	0	0	0
52	0	0	0	0	0	0	0	0	0	0	0	0	0	0	0	0	0	0	0	0	0	0	0	0	0	0	0	0	0	0	0	0	0	0	0	0	0	0	0	0	0	0	0	0	0	0	0	0	0
53	0	0	0	0	0	0	0	0	0	0	0	0	0	0	0	0	0	0	0	0	0	0	0	0	0	0	0	0	0	0	0	0	0	0	0	0	0	0	0	0	0	0	0	0	0	0	0	0	0
54	0	0	0	0	0	0	0	0	0	0	0	0	0	0	0	0	0	0	0	0	0	0	0	0	0	0	0	0	0	0	0	0	0	0	0	0	0	0	0	0	0	0	0	0	0	0	0	0	0
55	0	0	0	0	0	0	0	0	0	0	0	0	0	0	0	0	0	0	0	0	0	0	0	0	0	0	0	0	0	0	0	0	0	0	0	0	0	0	0	0	0	0	0	0	0	0	0	0	0
56	0	0	0	0	0	0	0	0	0	0	0	0	0	0	0	0	0	0	0	0	0	0	0	0	0	0	0	0	0	0	0	0	0	0	0	0	0	0	0	0	0	0	0	0	0	0	0	0	0
57	0	0	0	0	0	0	0	0	0	0	0	0	0	0	0	0	0	0	0	0	0	0	0	0	0	0	0	0	0	0	0	0	0	0	0	0	0	0	0	0	0	0	0	0	0	0	0	0	0
58	0	0	0	0	0	0	0	0	0	0	0	0	0	0	0	0	0	0	0	0	0	0	0	0	0	0	0	0	0	0	0	0	0	0	0	0	0	0	0	0	0	0	0	0	0	0	0	0	0
59	0	0	0	0	0	0	0	0	0	0	0	0	0	0	0	0	0	0	0	0	0	0	0	0	0	0	0	0	0	0	0	0	0	0	0	0	0	0	0	0	0	0	0	0	0	0	0	0	0
60	0	0	0	0	0	0	0	0	0	0	0	0	0	0	0	0	0	0	0	0	0	0	0	0	0	0	0	0	0	0	0	0	0	0	0	0	0	0	0	0	0	0	0	0	0	0	0	0	0
[truncated: 977 more columns]

## Sheet: RHG_M
Time (s)/Freq (Hz)	-0.1	-0.096	-0.092	-0.088	-0.084	-0.08	-0.076	-0.072	-0.068	-0.064	-0.06	-0.056	-0.052	-0.048	-0.044	-0.04	-0.036	-0.032	-0.028	-0.024	-0.02	-0.016	-0.012	-0.008	-0.004	0	0.004	0.008	0.012	0.016	0.02	0.024	0.028	0.032	0.036	0.04	0.044	0.048	0.052	0.056	0.06	0.064	0.068	0.072	0.076	0.08	0.084	0.088	0.092
1	-20.4355	-18.7354	-17.0442	-15.3498	-13.6557	-11.9648	-10.2586	-8.53496	-6.81573	-5.10161	-3.37717	-1.64113	0.097269	1.82971	3.54351	5.22721	6.89335	8.55987	10.2239	11.889	13.5683	15.2518	16.9287	18.6092	20.2928	21.9696	23.6424	25.3256	27.0218	28.7099	30.3818	32.0514	33.7197	35.3823	37.0502	38.7359	40.4334	42.1205	43.7967	45.4742	47.139	48.7869	50.4334	52.0814	53.7422	55.4223	57.1053	58.7863	60.4704
2	-23.3682	-21.4071	-19.4593	-17.5136	-15.5708	-13.6299	-11.693	-9.7548	-7.80591	-5.84516	-3.88602	-1.93879	0.000767349	1.95714	3.93757	5.90555	7.84424	9.77514	11.7091	13.6438	15.5738	17.498	19.4199	21.3401	23.2676	25.2073	27.1507	29.0947	31.0249	32.9168	34.7791	36.633	38.4838	40.3284	42.1623	43.9937	45.8266	47.6491	49.4543	51.2441	53.0145	54.7666	56.5063	58.2364	59.9581	61.6727	63.3782	65.0756	66.765
3	-41.2575	-37.8737	-34.4899	-31.1222	-27.7558	-24.3612	-20.9375	-17.4961	-14.0452	-10.5883	-7.13289	-3.68641	-0.235177	3.23136	6.71628	10.218	13.7146	17.2084	20.7276	24.2724	27.8311	31.4027	34.9775	38.5509	42.131	45.7164	49.2932	52.8653	56.4424	60.0184	63.575	67.1122	70.6497	74.1762	77.6839	81.2037	84.729	88.2243	91.6897	95.1362	98.5856	102.061	105.538	108.992	112.463	115.978	119.509	123.037	126.577
4	-34.0139	-31.187	-28.3673	-25.5396	-22.7112	-19.8836	-17.0551	-14.2351	-11.4053	-8.54513	-5.66164	-2.75697	0.153279	3.04114	5.91763	8.78916	11.6314	14.4445	17.2292	19.9775	22.705	25.4077	28.0674	30.6981	33.2999	35.8446	38.3377	40.801	43.2323	45.6236	47.9671	50.2622	52.5088	54.6995	56.8462	58.9561	61.0144	63.0288	65.0086	66.9373	68.8265	70.6954	72.5095	74.2512	75.9479	77.6089	79.2351	80.8305	82.3975
5	-54.1568	-49.7388	-45.2709	-40.795	-36.2996	-31.762	-27.2077	-22.6441	-18.0637	-13.479	-8.89868	-4.32586	0.242669	4.81207	9.3601	13.8725	18.3689	22.8512	27.3007	31.7241	36.1358	40.5254	44.877	49.1728	53.3988	57.5629	61.681	65.7551	69.7558	73.6692	77.5197	81.307	85.0265	88.6772	92.2448	95.7452	99.1849	102.54	105.806	108.979	112.045	115.008	117.874	120.631	123.285	125.852	128.318	130.662	132.885
6	-77.8736	-71.7645	-65.607	-59.3804	-53.068	-46.6852	-40.2412	-33.7463	-27.2194	-20.6358	-13.974	-7.27087	-0.559482	6.16236	12.9077	19.6648	26.4077	33.1503	39.9039	46.6414	53.3525	60.0338	66.6755	73.2851	79.8406	86.325	92.7569	99.103	105.332	111.445	117.427	123.334	129.202	134.943	140.532	146.007	151.316	156.439	161.418	166.244	170.892	175.365	179.66	183.769	187.668	191.371	194.915	198.294	201.5
7	-92.5917	-85.5266	-78.3645	-71.099	-63.7016	-56.1691	-48.5298	-40.8044	-33.0021	-25.1105	-17.1128	-9.03225	-0.908782	7.2354	15.406	23.621	31.8506	40.055	48.2182	56.2779	64.2122	72.0881	79.9213	87.6846	95.3826	103.018	110.55	117.936	125.182	132.281	139.216	145.994	152.567	158.887	164.983	170.879	176.551	181.951	187.068	191.914	196.448	200.643	204.517	208.059	211.274	214.174	216.718	218.916	220.765
8	-97.1077	-90.0319	-82.8235	-75.4627	-67.9048	-60.1611	-52.2749	-44.264	-36.1167	-27.8368	-19.4422	-10.9363	-2.30035	6.45151	15.2645	24.1314	33.049	41.9816	50.9454	59.9798	69.0642	78.1041	87.0411	95.9161	104.734	113.458	122.077	130.559	138.859	146.978	154.93	162.693	170.207	177.454	184.461	191.23	197.805	204.196	210.287	216.008	221.366	226.341	230.893	235.006	238.693	241.937	244.724	247.064	248.93
9	-83.3493	-77.5069	-71.4981	-65.3416	-59.0522	-52.6423	-46.1054	-39.3767	-32.449	-25.3827	-18.1926	-10.8546	-3.37246	4.221	11.9189	19.7567	27.7473	35.8443	44.0233	52.3132	60.7277	69.233	77.8023	86.4306	95.1055	103.801	112.489	121.164	129.824	138.447	147.021	155.515	163.87	172.062	180.148	188.169	196.047	203.735	211.25	218.538	225.558	232.351	238.919	245.204	251.172	256.84	262.224	267.277	271.944
10	-63.0034	-58.5095	-53.9221	-49.2467	-44.4839	-39.6231	-34.6454	-29.5562	-24.373	-19.104	-13.7393	-8.27037	-2.72094	2.9232	8.69846	14.6097	20.6705	26.8362	33.049	39.3449	45.7662	52.2894	58.89	65.6144	72.506	79.5322	86.637	93.8026	101.03	108.282	115.545	122.833	130.141	137.444	144.721	151.959	159.159	166.327	173.433	180.444	187.352	194.144	200.804	207.315	213.67	219.848	225.836	231.632	237.196
11	-51.2211	-47.2038	-43.1154	-38.9478	-34.7247	-30.4998	-26.2714	-22.0113	-17.7511	-13.4924	-9.21458	-4.9248	-0.604216	3.75449	8.13692	12.5351	16.9525	21.3826	25.8248	30.3256	34.888	39.4961	44.1665	48.8828	53.637	58.42	63.2239	68.0762	72.9832	77.9385	82.9333	87.9615	92.9946	97.9774	102.893	107.741	112.51	117.192	121.799	126.312	130.679	134.885	138.957	142.904	146.701	150.34	153.821	157.129	160.257
12	-49.7782	-45.3702	-40.9552	-36.5461	-32.1718	-27.8267	-23.5268	-19.2677	-15.0128	-10.7798	-6.58567	-2.45856	1.57088	5.5288	9.41152	13.2276	17.0055	20.7204	24.3708	27.934	31.3922	34.7874	38.1363	41.4468	44.7472	48.0572	51.317	54.4876	57.6234	60.717	63.7425	66.7036	69.58	72.3874	75.1409	77.8019	80.3207	82.6836	84.8831	86.8826	88.6708	90.2521	91.6396	92.8617	93.9338	94.8574	95.6143	96.2295	96.7322
13	-53.8756	-48.848	-43.8357	-38.8536	-33.9083	-29.0059	-24.1501	-19.3834	-14.708	-10.1002	-5.59602	-1.20453	3.08032	7.23266	11.2683	15.175	18.9061	22.4507	25.8299	29.0995	32.2565	35.2869	38.2233	41.0164	43.644	46.1393	48.5161	50.8195	53.0666	55.2451	57.3211	59.2634	61.0585	62.6966	64.2065	65.5696	66.7688	67.8425	68.769	69.5176	70.0855	70.4492	70.6067	70.5659	70.3311	69.9197	69.3478	68.6464	67.8553
14	-55.2812	-50.0837	-44.8326	-39.5758	-34.3652	-29.2236	-24.1822	-19.2689	-14.4717	-9.78413	-5.20053	-0.741004	3.57466	7.75953	11.7788	15.6107	19.2935	22.8405	26.2505	29.4992	32.558	35.4617	38.2205	40.8339	43.3291	45.7154	47.9976	50.1395	52.1336	54.0317	55.8519	57.6219	59.3164	60.8556	62.2075	63.3766	64.3702	65.1898	65.8854	66.4549	66.8254	66.9879	66.9263	66.6326	66.1711	65.5326	64.6726	63.6247	62.4325
15	-48.5034	-43.7862	-39.0423	-34.3051	-29.6176	-25.0056	-20.5154	-16.1823	-12.0057	-7.98024	-4.1026	-0.350683	3.27641	6.77686	10.1595	13.4064	16.5435	19.5668	22.4346	25.1771	27.8273	30.388	32.8796	35.3024	37.6584	39.9671	42.2375	44.4747	46.6639	48.7848	50.8222	52.7879	54.7194	56.6096	58.4257	60.1104	61.5968	62.8878	64.0129	64.9902	65.8202	66.4947	66.9871	67.2579	67.3336	67.2161	66.8575	66.2944	65.5461
16	-40.0544	-35.9271	-31.8356	-27.8135	-23.906	-20.0959	-16.3903	-12.8324	-9.43868	-6.2285	-3.20192	-0.313892	2.46243	5.12923	7.71117	10.2386	12.7238	15.2001	17.6593	20.0873	22.502	24.8919	27.3051	29.7955	32.3316	34.8746	37.4448	40.0694	42.7368	45.4132	48.1004	50.8063	53.4785	56.0504	58.5132	60.8843	63.1436	65.2532	67.1594	68.8192	70.2473	71.485	72.5359	73.3656	73.9487	74.2669	74.287	74.038	73.5843
17	-36.9467	-33.151	-29.4133	-25.7607	-22.2286	-18.823	-15.5343	-12.3857	-9.37345	-6.49875	-3.80077	-1.25239	1.19615	3.58023	5.95935	8.36764	10.8081	13.3045	15.8771	18.5383	21.3354	24.2946	27.379	30.5984	33.93	37.367	40.9819	44.7669	48.6412	52.5607	56.511	60.4575	64.3626	68.1886	71.9034	75.4471	78.7545	81.8007	84.5672	87.002	89.0888	90.8229	92.1763	93.1669	93.824	94.1411	94.0844	93.6639	92.9226
18	-40.1794	-36.2732	-32.438	-28.6815	-25.0102	-21.4543	-18.0545	-14.8206	-11.716	-8.71985	-5.81269	-2.94801	-0.154327	2.5849	5.35885	8.2194	11.2235	14.3949	17.6971	21.1551	24.8326	28.7441	32.896	37.2921	41.8638	46.5798	51.4645	56.4789	61.6294	66.8824	72.1215	77.2916	82.3831	87.319	92.0109	96.4092	100.472	104.128	107.303	109.989	112.209	113.945	115.158	115.848	116.004	115.644	114.816	113.549	111.857
19	-47.8941	-43.4746	-39.132	-34.8506	-30.6205	-26.4605	-22.3826	-18.4161	-14.6047	-10.9484	-7.38615	-3.85286	-0.343854	3.18546	6.75908	10.3627	14.0866	17.9769	22.0262	26.2454	30.6021	35.0841	39.745	44.6108	49.6827	54.9473	60.3265	65.7313	71.1689	76.6144	82.0451	87.4689	92.7407	97.7238	102.426	106.832	110.845	114.392	117.435	119.95	121.887	123.232	124.007	124.241	123.939	123.114	121.774	119.907	117.57
20	-53.9247	-49.0853	-44.2363	-39.4537	-34.7471	-30.0595	-25.408	-20.8331	-16.3688	-12.0535	-7.88484	-3.79022	0.320184	4.45733	8.59263	12.7646	16.9554	21.1946	25.5515	29.9913	34.4864	39.0087	43.5469	48.1521	52.8235	57.5096	62.1965	66.8468	71.3877	75.8157	80.1428	84.3018	88.291	92.0608	95.467	98.4861	101.141	103.376	105.145	106.436	107.24	107.551	107.375	106.751	105.687	104.175	102.218	99.8779	97.1081
21	-54.88	-49.796	-44.7093	-39.6566	-34.6311	-29.6603	-24.815	-20.0455	-15.3281	-10.707	-6.22568	-1.91537	2.22131	6.25183	10.2619	14.275	18.2256	22.0993	25.9202	29.6683	33.4022	37.1146	40.7568	44.3354	47.8375	51.2922	54.7305	58.0986	61.3432	64.44	67.3483	70.0573	72.6022	74.9652	77.1142	79.0344	80.604	81.7802	82.6459	83.1841	83.3381	83.1286	82.5836	81.7115	80.501	78.9853	77.1231	75.0495	72.7467
22	-49.4394	-44.4165	-39.4083	-34.4652	-29.5912	-24.8119	-20.1317	-15.6211	-11.2976	-7.11447	-3.11561	0.65509	4.18787	7.49772	10.6371	13.6876	16.67	19.5312	22.2254	24.8037	27.2719	29.641	31.9724	34.2291	36.4027	38.527	40.6179	42.6887	44.7137	46.6667	48.5319	50.2602	51.8135	53.2008	54.4208	55.4383	56.2506	56.7897	56.9493	56.794	56.3902	55.6946	54.7043	53.4575	51.992	50.2727	48.3516	46.2385	43.9158
23	-38.9169	-34.1659	-29.491	-24.983	-20.647	-16.4747	-12.4884	-8.72024	-5.24615	-2.03455	0.908936	3.51719	5.78215	7.75052	9.49364	11.0911	12.5877	13.9509	15.1437	16.2203	17.2667	18.2769	19.297	20.3781	21.5032	22.6952	23.9821	25.3653	26.8106	28.2768	29.7641	31.2382	32.6252	33.8824	34.9946	35.9222	36.6148	37.025	37.0547	36.7127	36.0967	35.2014	34.0686	32.6367	30.9403	29.0415	26.9232	24.6499	22.3445
24	-31.0045	-26.584	-22.2456	-18.0459	-14.0606	-10.3518	-6.90178	-3.73061	-0.852551	1.69353	3.8673	5.70236	7.15562	8.20889	8.90717	9.34299	9.60876	9.77053	9.84311	9.81763	9.73897	9.71932	9.82318	10.0646	10.5133	11.1948	12.102	13.2601	14.6583	16.2446	17.9627	19.779	21.6509	23.4942	25.2376	26.829	28.2251	29.3597	30.16	30.5344	30.4767	30.0617	29.3331	28.3219	27.0279	25.4391	23.6507	21.759	19.745
25	-26.6196	-22.4542	-18.386	-14.4621	-10.7396	-7.26127	-4.07974	-1.21532	1.32798	3.49425	5.2955	6.71516	7.75606	8.4223	8.69008	8.61667	8.2852	7.79742	7.22107	6.59367	5.93747	5.30522	4.79425	4.50038	4.46527	4.74061	5.38811	6.38965	7.72616	9.4018	11.3482	13.4829	15.7693	18.1588	20.5409	22.8184	24.9319	26.8218	28.426	29.659	30.47	30.7889	30.7236	30.4213	29.7959	28.8539	27.7089	26.3976	24.9134
26	-22.8858	-19.0488	-15.3406	-11.7973	-8.46634	-5.40003	-2.62155	-0.15337	2.0116	3.82933	5.24969	6.31591	7.03044	7.41643	7.46386	7.20728	6.74156	6.14897	5.50191	4.82334	4.13768	3.49283	2.97583	2.68304	2.68411	3.01798	3.74059	4.87173	6.35868	8.1788	10.3046	12.6354	15.1191	17.7384	20.3934	22.9456	25.3189	27.4465	29.2993	30.7995	31.8762	32.585	32.9367	32.9776	32.7524	32.3196	31.7502	30.9971	30.0647
27	-24.0187	-20.4243	-16.9014	-13.5418	-10.3687	-7.38906	-4.64397	-2.16337	0.0467407	1.98599	3.66498	5.03077	6.08935	6.88421	7.40476	7.67134	7.69649	7.56075	7.33421	7.06177	6.76678	6.44265	6.12668	5.88423	5.79958	5.95622	6.41383	7.19373	8.31971	9.77424	11.5089	13.5144	15.741	18.1075	20.6089	23.194	25.6953	28.0335	30.1542	31.9776	33.5101	34.7531	35.6225	36.0985	36.3442	36.5331	36.5791	36.4323	36.0998
28	-23.2945	-20.0126	-16.8033	-13.7576	-10.93	-8.29905	-5.8668	-3.65451	-1.65827	0.12911	1.71489	3.10333	4.28332	5.31814	6.20457	6.89951	7.41756	7.80622	8.14213	8.43255	8.67546	8.85385	8.96677	9.07724	9.25206	9.56301	10.0882	10.8629	11.8766	13.1336	14.6153	16.3062	18.2074	20.2635	22.4335	24.6941	26.9529	29.0837	31.0062	32.6367	34.0372	35.208	36.0614	36.6188	36.9882	37.3053	37.5202	37.5158	37.3253
29	-22.2533	-19.2881	-16.419	-13.6965	-11.1923	-8.90219	-6.79444	-4.87961	-3.1438	-1.54829	-0.0758665	1.27858	2.52242	3.70241	4.88324	5.99866	6.99279	7.88388	8.72571	9.54147	10.281	10.9164	11.4218	11.8293	12.2157	12.6365	13.1569	13.8418	14.6876	15.681	16.8379	18.1582	19.653	21.3106	23.0845	24.9732	26.9297	28.7177	30.2851	31.7164	32.9715	33.9957	34.7588	35.3271	35.7346	35.9935	36.1133	36.0631	35.8738
30	-20.441	-17.7536	-15.2029	-12.815	-10.6366	-8.68812	-6.91692	-5.31241	-3.88117	-2.56833	-1.3114	-0.0873193	1.10803	2.29705	3.54501	4.8585	6.14285	7.3691	8.55834	9.72336	10.8167	11.7665	12.5541	13.1766	13.6986	14.1842	14.6724	15.2257	15.883	16.6252	17.473	18.4524	19.5872	20.8616	22.277	23.8135	25.3902	26.8515	28.1723	29.4254	30.5497	31.4867	32.2369	32.7802	33.1633	33.3647	33.4049	33.3013	32.9848
31	-18.0516	-15.5908	-13.2985	-11.1953	-9.31408	-7.67978	-6.25384	-4.96849	-3.83679	-2.83496	-1.8793	-0.902501	0.11894	1.19663	2.36289	3.643	4.97818	6.29992	7.62429	8.95389	10.2336	11.3685	12.306	13.0597	13.6603	14.1788	14.6477	15.0971	15.587	16.1308	16.73	17.4572	18.2907	19.2329	20.3252	21.5682	22.8239	24.059	25.2642	26.4009	27.4418	28.3392	29.1169	29.7379	30.1653	30.3828	30.3845	30.2045	29.812
32	-15.5463	-13.2826	-11.1952	-9.3149	-7.66135	-6.26731	-5.1217	-4.14699	-3.29214	-2.56831	-1.90667	-1.22045	-0.455008	0.409328	1.39647	2.52653	3.76273	5.02499	6.29657	7.61573	8.9399	10.1624	11.1863	12.0027	12.6554	13.1903	13.6555	14.0564	14.4319	14.8359	15.2762	15.7789	16.3598	17.04	17.8968	18.8933	19.9362	21.0146	22.1404	23.2284	24.2482	25.1918	26.0462	26.8138	27.3529	27.6391	27.6764	27.4859	27.1126
33	-13.3321	-11.2385	-9.33092	-7.63064	-6.15621	-4.92884	-3.96336	-3.21157	-2.59109	-2.07933	-1.65518	-1.21663	-0.697343	-0.0631234	0.69966	1.62002	2.68793	3.83644	5.00891	6.2206	7.48715	8.71544	9.79474	10.6647	11.3592	11.9274	12.4008	12.7932	13.106	13.3848	13.7129	14.0404	14.4004	14.8901	15.5613	16.3286	17.162	18.0944	19.115	20.1839	21.2253	22.2453	23.2391	24.1474	24.8694	25.3039	25.4702	25.402	25.0951
34	-11.5997	-9.65569	-7.9035	-6.36073	-5.0389	-3.94577	-3.09729	-2.47334	-2.00299	-1.62741	-1.34328	-1.08627	-0.751126	-0.298944	0.285647	1.00804	1.88752	2.89002	3.96886	5.09427	6.27524	7.47272	8.57007	9.49543	10.2371	10.8504	11.3594	11.7642	12.0562	12.2339	12.427	12.6339	12.8335	13.084	13.484	14.023	14.6544	15.394	16.2619	17.2327	18.2797	19.3436	20.4468	21.5169	22.4703	23.1831	23.5813	23.7181	23.5808
35	-10.331	-8.53165	-6.90771	-5.50079	-4.30799	-3.33545	-2.57969	-2.03878	-1.65368	-1.35426	-1.11558	-0.936674	-0.723998	-0.395411	0.0693473	0.670468	1.40285	2.2675	3.23334	4.29272	5.41308	6.57636	7.68892	8.65267	9.44535	10.0925	10.6412	11.0744	11.3446	11.4709	11.5318	11.5938	11.6342	11.7129	11.8746	12.0874	12.3997	12.8892	13.5867	14.43	15.3537	16.3881	17.5449	18.7692	19.9299	20.8965	21.5538	21.9996	22.1752
36	-8.50318	-7.00124	-5.69768	-4.61309	-3.7347	-3.06204	-2.5778	-2.25216	-2.00163	-1.77804	-1.5836	-1.40819	-1.15429	-0.771508	-0.247349	0.403701	1.16829	2.03581	3.0013	4.06814	5.18	6.29749	7.29816	8.13034	8.80325	9.35967	9.8134	10.115	10.212	10.1684	10.0758	9.95666	9.80386	9.69384	9.64367	9.68731	9.89618	10.3169	10.9464	11.7017	12.5967	13.683	14.923	16.2239	17.437	18.4214	19.1788	19.7218	19.9809
37	-7.90373	-6.49333	-5.27892	-4.26741	-3.46141	-2.84495	-2.40413	-2.10619	-1.89435	-1.68783	-1.46958	-1.25482	-1.02134	-0.686578	-0.226267	0.365082	1.05933	1.84508	2.71515	3.68783	4.73383	5.78779	6.80203	7.65723	8.34745	8.89064	9.36401	9.65441	9.74061	9.63487	9.39946	9.09993	8.81658	8.5369	8.248	8.0045	7.9254	8.09547	8.47981	9.00961	9.69309	10.6261	11.8074	13.1647	14.4825	15.7007	16.7853	17.6794	18.3751
38	-7.50686	-6.13685	-4.97448	-4.01022	-3.2425	-2.65985	-2.24144	-1.95286	-1.74938	-1.56117	-1.33622	-1.08349	-0.818955	-0.508972	-0.0922342	0.436501	1.06769	1.76827	2.54171	3.39197	4.33374	5.28943	6.22117	7.07285	7.75217	8.27906	8.71785	9.00749	9.10383	8.96625	8.65595	8.23695	7.813	7.39893	6.96876	6.55353	6.25164	6.17465	6.3245	6.6413	7.11261	7.80919	8.8147	10.1108	11.5101	12.8775	14.1964	15.3824	16.4322
39	-7.33208	-5.93459	-4.76566	-3.80994	-3.04399	-2.46548	-2.04959	-1.76249	-1.54907	-1.36244	-1.14014	-0.870701	-0.575159	-0.26325	0.110375	0.586111	1.15097	1.77567	2.43866	3.16194	3.95305	4.79615	5.59315	6.35479	7.00373	7.54532	7.92555	8.1613	8.23656	8.09374	7.70446	7.20044	6.75285	6.32813	5.83096	5.27864	4.82365	4.59234	4.55561	4.6558	4.93283	5.43314	6.28339	7.48161	8.82279	10.2797	11.7243	13.1537	14.4434
40	-6.47696	-5.23042	-4.22882	-3.42981	-2.81301	-2.3765	-2.07851	-1.86451	-1.66913	-1.45534	-1.18411	-0.877374	-0.554388	-0.215269	0.1966	0.699146	1.25901	1.83503	2.43073	3.07451	3.76294	4.44504	5.05051	5.62146	6.07919	6.40212	6.59162	6.64561	6.54144	6.20575	5.68192	5.1687	4.70475	4.21342	3.6444	3.10789	2.73777	2.58354	2.58054	2.73619	3.08969	3.74293	4.79117	6.09962	7.5708	9.07909	10.5818	12.023	13.2676
41	-6.61835	-5.2416	-4.1303	-3.25827	-2.5754	-2.076	-1.75088	-1.53624	-1.35704	-1.15528	-0.910848	-0.611349	-0.292408	0.0352334	0.382912	0.812175	1.31329	1.83523	2.34201	2.86134	3.4073	3.95941	4.45125	4.87196	5.24187	5.48416	5.61683	5.63422	5.54587	5.29852	4.8254	4.28558	3.79699	3.32369	2.78799	2.23022	1.78784	1.53654	1.47873	1.56872	1.84379	2.35959	3.25815	4.47815	5.93659	7.47078	8.98695	10.4689	11.794
42	-5.86462	-4.58356	-3.59124	-2.82131	-2.23724	-1.84765	-1.62234	-1.47394	-1.31759	-1.11835	-0.869491	-0.575428	-0.265903	0.0546569	0.409054	0.849196	1.33403	1.80492	2.24527	2.69025	3.12672	3.52622	3.83443	4.06058	4.25333	4.30179	4.2784	4.17001	3.98809	3.61566	3.10067	2.60059	2.14617	1.66554	1.12618	0.655018	0.342951	0.231827	0.289721	0.516011	0.949189	1.72391	2.84602	4.23675	5.78416	7.28799	8.75453	10.0813	11.1836
43	-6.12047	-4.66736	-3.49139	-2.60875	-1.93443	-1.45943	-1.19302	-1.07088	-0.987933	-0.866347	-0.698379	-0.477322	-0.209439	0.0895271	0.413813	0.793815	1.25309	1.72244	2.14803	2.53444	2.90325	3.21996	3.46493	3.56776	3.67409	3.68198	3.57707	3.4328	3.2537	2.97519	2.54001	2.05683	1.61582	1.19556	0.711212	0.236296	-0.106584	-0.259699	-0.237696	-0.0407811	0.328451	1.0028	2.03504	3.34118	4.85671	6.36383	7.78414	9.07476	10.1353
44	-5.23164	-3.86135	-2.80534	-2.03524	-1.47383	-1.13908	-1.01912	-1.0102	-1.00268	-0.939734	-0.829948	-0.650671	-0.400886	-0.0888872	0.270893	0.707481	1.20121	1.66476	2.05676	2.39345	2.67171	2.85702	2.90612	2.8974	2.8618	2.70335	2.47081	2.25372	1.99963	1.65195	1.23401	0.807834	0.437468	0.0339687	-0.396427	-0.75831	-0.925002	-0.933731	-0.758926	-0.430355	0.151237	1.0932	2.32496	3.77743	5.2839	6.68055	7.90772	8.90699	9.59547
45	-5.48267	-3.93601	-2.67991	-1.7625	-1.12077	-0.706781	-0.549309	-0.594686	-0.706553	-0.786281	-0.801097	-0.755028	-0.601006	-0.334189	0.0293089	0.463816	0.984256	1.52297	1.98665	2.3472	2.6203	2.78326	2.79004	2.7148	2.57419	2.39114	2.06987	1.75504	1.46871	1.14274	0.802148	0.422554	0.0771544	-0.243272	-0.584041	-0.910849	-1.08936	-1.07872	-0.917639	-0.589283	-0.074492	0.777488	1.9398	3.33096	4.81655	6.21618	7.40559	8.32709	8.92351
46	-4.4243	-2.98106	-1.871	-1.11118	-0.622012	-0.393192	-0.438308	-0.651668	-0.882042	-1.05286	-1.14549	-1.13953	-0.969139	-0.640031	-0.189397	0.348674	0.961872	1.54086	1.99612	2.30994	2.49111	2.49225	2.36616	2.13899	1.86522	1.50572	1.06275	0.687466	0.320702	-0.00619596	-0.323649	-0.642028	-0.916008	-1.15334	-1.38466	-1.5325	-1.494	-1.2739	-0.923326	-0.399289	0.376315	1.4913	2.82407	4.29697	5.69146	6.89302	7.7655	8.2768	8.4187
47	-4.70632	-3.09977	-1.79611	-0.858044	-0.270506	0.0424354	0.061488	-0.186104	-0.548039	-0.880917	-1.13143	-1.27754	-1.26629	-1.03175	-0.606775	-0.0521006	0.594737	1.2844	1.8797	2.30134	2.54036	2.59247	2.45151	2.16735	1.7959	1.35777	0.841904	0.324908	-0.126835	-0.51129	-0.816628	-1.10018	-1.35333	-1.53246	-1.64523	-1.70485	-1.61611	-1.31856	-0.8575	-0.282456	0.502185	1.57931	2.89705	4.35885	5.77457	6.98895	7.88388	8.35023	8.3898
48	-3.63319	-2.14764	-1.0123	-0.260825	0.148785	0.272916	0.0839282	-0.335262	-0.805761	-1.21155	-1.51335	-1.67019	-1.60444	-1.27367	-0.746134	-0.0960306	0.637914	1.3656	1.93852	2.2926	2.43528	2.35129	2.05329	1.63103	1.09917	0.512549	-0.103956	-0.69667	-1.17928	-1.53995	-1.82626	-2.06557	-2.23885	-2.28592	-2.23508	-2.05806	-1.69017	-1.0907	-0.369784	0.472522	1.58068	2.90068	4.39419	5.85452	7.11863	8.05378	8.57108	8.56135	8.16352
49	-4.08929	-2.46885	-1.13476	-0.184133	0.380918	0.619736	0.562199	0.198685	-0.334613	-0.860243	-1.2994	-1.61177	-1.73232	-1.57851	-1.1489	-0.541107	0.174205	0.953354	1.66903	2.17712	2.45366	2.47074	2.2426	1.82132	1.26034	0.59613	-0.0771442	-0.782078	-1.41722	-1.86788	-2.214	-2.47329	-2.66627	-2.72693	-2.626	-2.35214	-1.90729	-1.21191	-0.30645	0.682981	1.84763	3.22733	4.75684	6.31766	7.67677	8.69833	9.31209	9.37522	8.94262
50	-3.21845	-1.72086	-0.559222	0.205285	0.599354	0.688896	0.48042	0.00381556	-0.570923	-1.09474	-1.52387	-1.8033	-1.85194	-1.60402	-1.1025	-0.455717	0.283831	1.05825	1.71347	2.12313	2.28842	2.1936	1.8555	1.32915	0.682414	-0.0542876	-0.811077	-1.53729	-2.16513	-2.62471	-2.95548	-3.16171	-3.25985	-3.1938	-2.92409	-2.43338	-1.70338	-0.679628	0.540548	1.82142	3.24742	4.84872	6.48612	8.00105	9.18886	9.93706	10.204	9.88885	9.05169
51	-2.53244	-1.18092	-0.200934	0.390638	0.642189	0.617198	0.309708	-0.202251	-0.745053	-1.2161	-1.59484	-1.80582	-1.7686	-1.44779	-0.91895	-0.27763	0.446436	1.17064	1.7297	2.0481	2.09131	1.89877	1.47039	0.895791	0.180469	-0.569167	-1.3389	-2.08127	-2.67344	-3.10509	-3.41815	-3.60524	-3.64116	-3.45769	-2.98917	-2.24907	-1.2143	0.0992415	1.57261	3.06447	4.74598	6.47715	8.17151	9.57728	10.5569	11.0388	10.9634	10.2767	9.09993
52	-3.40234	-1.92537	-0.736305	0.0650489	0.508431	0.65451	0.559091	0.217626	-0.251076	-0.700869	-1.08095	-1.37812	-1.50091	-1.38678	-1.03083	-0.519675	0.0825117	0.761244	1.40313	1.87195	2.06133	2.02229	1.74036	1.29382	0.671883	-0.0298649	-0.752642	-1.54758	-2.24259	-2.79293	-3.2144	-3.54037	-3.7176	-3.70159	-3.38621	-2.72828	-1.74287	-0.468348	1.09426	2.71968	4.42994	6.24803	8.08594	9.75437	11.0262	11.8112	12.0443	11.6651	10.6838
53	-3.02289	-1.69044	-0.67242	-0.036019	0.290612	0.371344	0.253099	-0.055664	-0.416164	-0.732539	-0.999323	-1.19671	-1.22965	-1.063	-0.710664	-0.247871	0.29956	0.916508	1.46113	1.80597	1.90374	1.81023	1.49736	1.03268	0.431123	-0.244624	-0.940208	-1.67554	-2.34172	-2.91281	-3.36351	-3.69722	-3.85077	-3.76661	-3.34021	-2.53975	-1.39966	0.0561714	1.78153	3.5471	5.39588	7.35497	9.22609	10.8243	11.9711	12.5975	12.6404	12.034	10.8281
54	-2.81286	-1.63648	-0.790233	-0.297482	-0.0549063	-0.0017485	-0.0983594	-0.317803	-0.528669	-0.694426	-0.841021	-0.934122	-0.889811	-0.698646	-0.376102	0.029269	0.524099	1.07542	1.52948	1.76916	1.81692	1.65901	1.35707	0.891238	0.321013	-0.283177	-0.965775	-1.67365	-2.30793	-2.88226	-3.37538	-3.7513	-3.92557	-3.81089	-3.30062	-2.37913	-1.12825	0.461451	2.2578	4.11694	6.07517	8.12364	10.0128	11.5676	12.6175	13.13	12.9855	12.1936	10.8095
55	-3.87776	-2.56076	-1.54628	-0.865459	-0.491295	-0.303619	-0.247013	-0.286691	-0.379166	-0.42581	-0.444416	-0.476407	-0.472081	-0.369738	-0.174429	0.111815	0.471169	0.927855	1.41943	1.78199	1.96506	1.94186	1.78509	1.48477	1.03188	0.540236	-0.0434564	-0.730966	-1.39141	-2.01796	-2.63435	-3.19521	-3.63152	-3.83657	-3.71079	-3.14106	-2.16829	-0.863949	0.778825	2.61504	4.54217	6.59755	8.72565	10.6441	12.1631	13.1683	13.55	13.28	12.3131
56	-3.74301	-2.57814	-1.72593	-1.19854	-0.918038	-0.762921	-0.681378	-0.642192	-0.593207	-0.485074	-0.374922	-0.306078	-0.218049	-0.0751221	0.118163	0.380693	0.718805	1.15685	1.59346	1.8908	2.01918	1.9943	1.82469	1.52277	1.08287	0.604058	0.0626672	-0.582729	-1.23999	-1.93689	-2.62501	-3.25425	-3.73577	-3.96792	-3.84524	-3.27779	-2.31311	-1.00924	0.662674	2.51176	4.5057	6.68681	8.8804	10.7997	12.3027	13.2781	13.5853	13.1765	12.058
57	-3.64505	-2.63613	-1.94172	-1.55199	-1.34358	-1.20688	-1.08946	-0.964516	-0.781803	-0.545407	-0.333051	-0.18086	-0.0245713	0.149324	0.349198	0.61336	0.959199	1.39033	1.79131	2.04572	2.14162	2.08466	1.92521	1.59201	1.20308	0.749967	0.182816	-0.471642	-1.12897	-1.87741	-2.63171	-3.33768	-3.88319	-4.16753	-4.07197	-3.51663	-2.61233	-1.31041	0.322723	2.20141	4.24751	6.53991	8.79014	10.761	12.2824	13.1996	13.4045	12.8377	11.5997
58	-4.50541	-3.30732	-2.45351	-1.90863	-1.63897	-1.48652	-1.36191	-1.20772	-1.00417	-0.712612	-0.383082	-0.0971545	0.120942	0.332627	0.537804	0.763318	1.05849	1.43177	1.88112	2.2491	2.48846	2.52026	2.47857	2.25446	1.95009	1.59025	1.09589	0.495038	-0.147105	-0.817827	-1.62722	-2.44763	-3.21826	-3.82607	-4.16239	-4.07778	-3.60413	-2.73724	-1.50965	0.123873	1.9851	4.11382	6.48939	8.82587	10.8536	12.3536	13.2058	13.2747	12.5739
59	-4.26425	-3.19873	-2.49526	-2.08896	-1.9219	-1.81545	-1.70285	-1.51926	-1.25522	-0.889523	-0.502973	-0.169766	0.0994041	0.358611	0.603541	0.877454	1.22913	1.65538	2.12595	2.46896	2.68463	2.70899	2.63342	2.37137	2.0073	1.61648	1.13855	0.556367	-0.102345	-0.839068	-1.70965	-2.56236	-3.3583	-3.98742	-4.35178	-4.315	-3.91096	-3.133	-1.95433	-0.379988	1.4865	3.70872	6.16921	8.52669	10.5701	12.0737	12.849	12.7609	11.863
60	-3.9793	-3.04824	-2.48733	-2.20727	-2.12695	-2.06229	-1.96575	-1.76602	-1.46611	-1.06323	-0.651395	-0.292308	0.0169449	0.321027	0.618115	0.960447	1.38577	1.87809	2.34781	2.71244	2.85702	2.87073	2.70387	2.39402	2.04991	1.63224	1.09959	0.505477	-0.140288	-0.888274	-1.77606	-2.63258	-3.44383	-4.10435	-4.4686	-4.49575	-4.16374	-3.4841	-2.37123	-0.856501	1.02548	3.28706	5.82622	8.24197	10.3046	11.7302	12.3775	12.1198	11.0549
[truncated: 977 more columns]

[truncated: 14 more sheets: RHG_NT1, RHG_MvsNT1, LHP_M, LHP_NT1, LHP_MvsNT1, RHP_M, RHP_NT1, RHP_MvsNT1, LOCC_M, LOCC_NT1, LOCC_MvsNT1, ROCC_M, ROCC_NT1, ROCC_MvsNT1]
