# Supplementary material for: Spatiotemporal brain hierarchies of auditory memory recognition and predictive coding
Source: Nat Commun. 2024 May 21;15:4313. doi: 10.1038/s41467-024-48302-4 (PMC11109219; doi:10.1038/s41467-024-48302-4)
Supplement: Supplementary file 19 — Source Data [file 41467_2024_48302_MOESM19_ESM.zip › ListParticipants_BiologicalSex.xlsx]

## Sheet: Biological Sex
Progressive number	Participant ID	Biological sex (M = male; F = female)
1	2	M
2	7	M
3	10	M			*This list applies to all reported data and source data files
4	11	F
5	12	F
6	13	F
7	14	M
8	15	M
9	16	F
10	17	F
11	18	F
12	19	M
13	20	M
14	21	M
15	22	M
16	23	F
17	24	F
18	25	F
19	26	F
20	27	F
21	28	F
22	29	M
23	30	F
24	31	F
25	32	M
26	33	F
27	34	F
28	35	F
29	36	M
30	37	F
31	38	M
32	39	M
33	40	F
34	41	F
35	42	F
36	43	F
37	44	M
38	45	F
39	46	F
40	47	M
41	48	F
42	49	M
43	50	F
44	51	F
45	52	F
46	53	M
47	54	M
48	55	F
49	56	M
50	57	F
51	58	F
52	59	F
53	60	F
54	61	F
55	62	F
56	63	F
57	64	M
58	65	M
59	66	F
60	67	M
61	68	M
62	69	M
63	70	F
64	71	M
65	72	F
66	73	F
67	74	M
68	75	M
69	76	M
70	77	F
71	78	M
72	79	F
73	80	M
74	81	M
75	82	M
76	83	F
77	84	F
78	85	F
79	86	F
80	87	M
81	88	F
82	89	F
83	90	F
